# Supplementary material for: Quantifying extracellular matrix turnover in human lung scaffold cultures
Source: Sci Rep. 2018 Apr 3;8:5409. doi: 10.1038/s41598-018-23702-x (PMC5882971; doi:10.1038/s41598-018-23702-x)
Supplement: Supplementary file 2 — Supplementary Table S2 [file 41598_2018_23702_MOESM2_ESM.xlsx]

## Sheet: Legend
Supplementary Table S2. List of the proteins identified in native parenchymal lung tissue slices. The false discovery rate were set to 0.01 at both peptide and protein levels. Proteins are listed in order of descending intensity.

## Sheet: Identified proteins
Uniprot ID	Protein names	Matrisome group	Gene names	Intensity	Peptides	Razor + unique peptides	Unique peptides	Score	Sequence coverage [%]
P02768	Serum albumin	Other	ALBU	318540000000	70	65	65	323.31	82.3
P68871	Hemoglobin subunit beta (Beta-globin) (Hemoglobin beta chain) [Cleaved into: LVV-hemorphin-7; Spinorphin]	Other	HBB	41524000000	17	15	9	323.31	97.3
P69905	Hemoglobin subunit alpha (Alpha-globin) (Hemoglobin alpha chain)	Other	HBA	31021000000	14	14	10	298.11	96.5
P68032	Actin, alpha cardiac muscle 1 (Alpha-cardiac actin)	Other	ACTC	21866000000	33	33	0	323.31	71.4
P00325	Alcohol dehydrogenase 1B (EC 1.1.1.1) (Alcohol dehydrogenase subunit beta)	Other	ADH1B	19710000000	23	23	11	323.31	82.4
P08123	Collagen alpha-2(I) chain (Alpha-2 type I collagen)	Collagens	CO1A2	17636000000	13	13	13	323.31	10.2
P02787	Serotransferrin (Transferrin) (Beta-1 metal-binding globulin) (Siderophilin)	Other	TRFE	15408000000	45	45	45	323.31	62.5
P08670	Vimentin	Other	VIME	15108000000	48	48	43	323.31	73.6
P62328	Thymosin beta-4 (T beta-4) (Fx) [Cleaved into: Hematopoietic system regulatory peptide (Seraspenide)]	Other	TYB4	15056000000	9	9	8	312.97	88.6
P02462	Collagen alpha-1(IV) chain [Cleaved into: Arresten]	Collagens	CO4A1	11714000000	6	6	4	323.31	3.6
Q09666	Neuroblast differentiation-associated protein AHNAK (Desmoyokin)	Other	AHNK	11670000000	193	193	193	323.31	55.9
P62805	Histone H4	Other	H4	11373000000	14	14	14	323.31	65
P84243	Histone H3.3	Other	H33	11141000000	9	9	1	323.31	55.9
P67936	Tropomyosin alpha-4 chain (TM30p1) (Tropomyosin-4)	Other	TPM4	10048000000	25	25	16	323.31	64.9
P12111	Collagen alpha-3(VI) chain	Collagens	CO6A3	9292200000	62	62	62	323.31	25.9
P60174	Triosephosphate isomerase (TIM) (EC 5.3.1.1) (Triose-phosphate isomerase)	Other	TPIS	9139100000	16	16	16	323.31	65.4
P62807	Histone H2B type 1-C/E/F/G/I (Histone H2B.1 A) (Histone H2B.a) (H2B/a) (Histone H2B.g) (H2B/g) (Histone H2B.h) (H2B/h) (Histone H2B.k) (H2B/k) (Histone H2B.l) (H2B/l)	Other	H2B1C	8297400000	16	16	3	236.6	71.4
P02452	Collagen alpha-1(I) chain (Alpha-1 type I collagen)	Collagens	CO1A1	8074800000	16	16	15	323.31	12
P06733	Alpha-enolase (EC 4.2.1.11) (2-phospho-D-glycerate hydro-lyase) (C-myc promoter-binding protein) (Enolase 1) (MBP-1) (MPB-1) (Non-neural enolase) (NNE) (Phosphopyruvate hydratase) (Plasminogen-binding protein)	Other	ENOA	8048100000	29	29	26	323.31	69.1
P01857	Ig gamma-1 chain C region	Other	IGHG1	7853000000	15	15	8	201.25	58.2
P12110	Collagen alpha-2(VI) chain	Collagens	CO6A2	7093000000	20	20	20	323.31	19.7
B9A064	Immunoglobulin lambda-like polypeptide 5 (G lambda-1) (Germline immunoglobulin lambda 1)	Other	IGLL5	6935700000	8	8	3	208.78	44.4
P07355	Annexin A2 (Annexin II) (Annexin-2) (Calpactin I heavy chain) (Calpactin-1 heavy chain) (Chromobindin-8) (Lipocortin II) (Placental anticoagulant protein IV) (PAP-IV) (Protein I) (p36)	ECM-affiliated Proteins	ANXA2	6425500000	30	30	30	323.31	76.1
P01834	Ig kappa chain C region	Other	IGKC	6318700000	9	9	9	323.31	91.5
P00738	Haptoglobin (Zonulin) [Cleaved into: Haptoglobin alpha chain; Haptoglobin beta chain]	Other	HPT	6093000000	23	23	10	276.08	51.5
P35555	Fibrillin-1	ECM Glycoproteins	FBN1	5830000000	67	67	65	323.31	35.5
P63261	Actin, cytoplasmic 2 (Gamma-actin) [Cleaved into: Actin, cytoplasmic 2, N-terminally processed]	Other	ACTG	5460300000	35	16	2	323.31	74.1
P27797	Calreticulin (CRP55) (Calregulin) (Endoplasmic reticulum resident protein 60) (ERp60) (HACBP) (grp60)	Other	CALR	4976800000	16	16	16	323.31	65.5
P35579	Myosin-9 (Cellular myosin heavy chain, type A) (Myosin heavy chain 9) (Myosin heavy chain, non-muscle IIa) (Non-muscle myosin heavy chain A) (NMMHC-A) (Non-muscle myosin heavy chain IIa) (NMMHC II-a) (NMMHC-IIA)	Other	MYH9	4485000000	102	102	86	323.31	45.3
P11047	Laminin subunit gamma-1 (Laminin B2 chain) (Laminin-1 subunit gamma) (Laminin-10 subunit gamma) (Laminin-11 subunit gamma) (Laminin-2 subunit gamma) (Laminin-3 subunit gamma) (Laminin-4 subunit gamma) (Laminin-6 subunit gamma) (Laminin-7 subunit gamma) (Laminin-8 subunit gamma) (Laminin-9 subunit gamma) (S-laminin subunit gamma) (S-LAM gamma)	ECM Glycoproteins	LAMC1	4460100000	39	39	39	323.31	30.9
P62937	Peptidyl-prolyl cis-trans isomerase A (PPIase A) (EC 5.2.1.8) (Cyclophilin A) (Cyclosporin A-binding protein) (Rotamase A) [Cleaved into: Peptidyl-prolyl cis-trans isomerase A, N-terminally processed]	Other	PPIA	4165200000	11	11	9	323.31	70.9
P60660	Myosin light polypeptide 6 (17 kDa myosin light chain) (LC17) (Myosin light chain 3) (MLC-3) (Myosin light chain alkali 3) (Myosin light chain A3) (Smooth muscle and nonmuscle myosin light chain alkali 6)	Other	MYL6	4158700000	9	9	7	303.38	60.3
P01009	Alpha-1-antitrypsin (Alpha-1 protease inhibitor) (Alpha-1-antiproteinase) (Serpin A1) [Cleaved into: Short peptide from AAT (SPAAT)]	ECM Regulators	A1AT	4009700000	24	24	24	206.59	56.9
P29401	Transketolase (TK) (EC 2.2.1.1)	Other	TKT	3832400000	36	36	36	323.31	83.5
Q13813	Spectrin alpha chain, non-erythrocytic 1 (Alpha-II spectrin) (Fodrin alpha chain) (Spectrin, non-erythroid alpha subunit)	Other	SPTN1	3669700000	110	110	110	323.31	54.9
P01876	Ig alpha-1 chain C region	Other	IGHA1	3438500000	12	12	5	197.04	54.4
P63104	14-3-3 protein zeta/delta (Protein kinase C inhibitor protein 1) (KCIP-1)	Other	1433Z	3418500000	24	24	19	323.31	76.7
P04406	Glyceraldehyde-3-phosphate dehydrogenase (GAPDH) (EC 1.2.1.12) (Peptidyl-cysteine S-nitrosylase GAPDH) (EC 2.6.99.-)	Other	G3P	3299300000	18	18	18	323.31	78.8
Q13642	Four and a half LIM domains protein 1 (FHL-1) (Skeletal muscle LIM-protein 1) (SLIM) (SLIM-1)	Other	FHL1	3224700000	14	14	14	266.5	42.4
P00558	Phosphoglycerate kinase 1 (EC 2.7.2.3) (Cell migration-inducing gene 10 protein) (Primer recognition protein 2) (PRP 2)	Other	PGK1	3211700000	28	28	28	323.31	76.5
P02545	Prelamin-A/C [Cleaved into: Lamin-A/C (70 kDa lamin) (Renal carcinoma antigen NY-REN-32)]	Other	LMNA	3118700000	48	48	46	323.31	69.1
P30086	Phosphatidylethanolamine-binding protein 1 (PEBP-1) (HCNPpp) (Neuropolypeptide h3) (Prostatic-binding protein) (Raf kinase inhibitor protein) (RKIP) [Cleaved into: Hippocampal cholinergic neurostimulating peptide (HCNP)]	Other	PEBP1	3112300000	11	11	11	323.31	80.7
P01024	Complement C3 (C3 and PZP-like alpha-2-macroglobulin domain-containing protein 1) [Cleaved into: Complement C3 beta chain; C3-beta-c (C3bc); Complement C3 alpha chain; C3a anaphylatoxin; Acylation stimulating protein (ASP) (C3adesArg); Complement C3b alpha' chain; Complement C3c alpha' chain fragment 1; Complement C3dg fragment; Complement C3g fragment; Complement C3d fragment; Complement C3f fra…	Other	CO3	3078600000	75	67	67	323.31	57.1
P21980	Protein-glutamine gamma-glutamyltransferase 2 (EC 2.3.2.13) (Tissue transglutaminase) (Transglutaminase C) (TG(C)) (TGC) (TGase C) (Transglutaminase H) (TGase H) (Transglutaminase-2) (TGase-2)	ECM Regulators	TGM2	3040900000	37	37	37	323.31	63.9
Q01995	Transgelin (22 kDa actin-binding protein) (Protein WS3-10) (Smooth muscle protein 22-alpha) (SM22-alpha)	Other	TAGL	2966200000	17	17	17	247.74	66.7
P04075	Fructose-bisphosphate aldolase A (EC 4.1.2.13) (Lung cancer antigen NY-LU-1) (Muscle-type aldolase)	Other	ALDOA	2872700000	23	23	22	323.31	73.6
P03973	Antileukoproteinase (ALP) (BLPI) (HUSI-1) (Mucus proteinase inhibitor) (MPI) (Protease inhibitor WAP4) (Secretory leukocyte protease inhibitor) (Seminal proteinase inhibitor) (WAP four-disulfide core domain protein 4)	ECM Regulators	SLPI	2831500000	6	6	6	94.125	58.3
P21333	Filamin-A (FLN-A) (Actin-binding protein 280) (ABP-280) (Alpha-filamin) (Endothelial actin-binding protein) (Filamin-1) (Non-muscle filamin)	Other	FLNA	2827400000	100	100	93	323.31	51.2
P62258	14-3-3 protein epsilon (14-3-3E)	Other	1433E	2757500000	20	18	18	323.31	72.5
P37802	Transgelin-2 (Epididymis tissue protein Li 7e) (SM22-alpha homolog)	Other	TAGL2	2440000000	14	14	14	323.31	73.4
P09382	Galectin-1 (Gal-1) (14 kDa laminin-binding protein) (HLBP14) (14 kDa lectin) (Beta-galactoside-binding lectin L-14-I) (Galaptin) (HBL) (HPL) (Lactose-binding lectin 1) (Lectin galactoside-binding soluble 1) (Putative MAPK-activating protein PM12) (S-Lac lectin 1)	ECM-affiliated Proteins	LEG1	2421800000	7	7	7	323.31	77.8
P37837	Transaldolase (EC 2.2.1.2)	Other	TALDO	2412000000	14	14	14	179.96	47.5
P00915	Carbonic anhydrase 1 (EC 4.2.1.1) (Carbonate dehydratase I) (Carbonic anhydrase B) (CAB) (Carbonic anhydrase I) (CA-I)	Other	CAH1	2338500000	15	15	15	264.62	89.3
P12109	Collagen alpha-1(VI) chain	Collagens	CO6A1	2330200000	26	26	26	323.31	29
P16403	Histone H1.2 (Histone H1c) (Histone H1d) (Histone H1s-1)	Other	H12	2319900000	12	3	3	21.621	35.7
P02774	Vitamin D-binding protein (DBP) (VDB) (Gc protein-derived macrophage activating factor) (Gc-MAF) (GcMAF) (Gc-globulin) (Group-specific component) (Gc) (Vitamin D-binding protein-macrophage activating factor) (DBP-maf)	Other	VTDB	2316400000	30	25	25	323.31	78.5
P06396	Gelsolin (AGEL) (Actin-depolymerizing factor) (ADF) (Brevin)	Other	GELS	2271700000	31	31	11	323.31	50
P01023	Alpha-2-macroglobulin (Alpha-2-M) (C3 and PZP-like alpha-2-macroglobulin domain-containing protein 5)	ECM Regulators	A2MG	2252600000	49	45	42	323.31	45.9
P61916	Epididymal secretory protein E1 (Human epididymis-specific protein 1) (He1) (Niemann-Pick disease type C2 protein)	Other	NPC2	2247600000	9	9	9	153.18	51.7
P11142	Heat shock cognate 71 kDa protein (Heat shock 70 kDa protein 8) (Lipopolysaccharide-associated protein 1) (LAP-1) (LPS-associated protein 1)	Other	HSP7C	2201000000	30	29	22	323.31	53.7
P21291	Cysteine and glycine-rich protein 1 (Cysteine-rich protein 1) (CRP) (CRP1) (Epididymis luminal protein 141) (HEL-141)	Other	CSRP1	2187600000	13	13	13	303.8	68.9
P02751	Fibronectin (FN) (Cold-insoluble globulin) (CIG) [Cleaved into: Anastellin; Ugl-Y1; Ugl-Y2; Ugl-Y3]	ECM Glycoproteins	FINC	2145900000	50	50	50	323.31	29.3
P26038	Moesin (Membrane-organizing extension spike protein)	Other	MOES	2129500000	37	37	31	323.31	60.3
P07737	Profilin-1 (Epididymis tissue protein Li 184a) (Profilin I)	Other	PROF1	2121900000	12	12	7	323.31	80
Q15661	Tryptase alpha/beta-1 (Tryptase-1) (EC 3.4.21.59) (Tryptase I) (Tryptase alpha-1)	Other	TRYB1	2048600000	10	10	10	82.277	29.1
P08133	Annexin A6 (67 kDa calelectrin) (Annexin VI) (Annexin-6) (Calphobindin-II) (CPB-II) (Chromobindin-20) (Lipocortin VI) (Protein III) (p68) (p70)	ECM-affiliated Proteins	ANXA6	2046500000	30	30	30	323.31	58.7
P62158	Calmodulin (CaM)	Other	CALM	2015500000	12	12	12	323.31	67.1
P20908	Collagen alpha-1(V) chain	Collagens	CO5A1	1975700000	2	2	2	20.762	1
P23528	Cofilin-1 (18 kDa phosphoprotein) (p18) (Cofilin, non-muscle isoform)	Other	COF1	1967100000	15	15	11	323.31	83.7
P02763	Alpha-1-acid glycoprotein 1 (AGP 1) (Orosomucoid-1) (OMD 1)	Other	A1AG1	1878600000	9	9	7	82.512	41.3
P30101	Protein disulfide-isomerase A3 (EC 5.3.4.1) (58 kDa glucose-regulated protein) (58 kDa microsomal protein) (p58) (Disulfide isomerase ER-60) (Endoplasmic reticulum resident protein 57) (ER protein 57) (ERp57) (Endoplasmic reticulum resident protein 60) (ER protein 60) (ERp60)	Other	PDIA3	1862000000	29	29	29	323.31	55.2
P26447	Protein S100-A4 (Calvasculin) (Metastasin) (Placental calcium-binding protein) (Protein Mts1) (S100 calcium-binding protein A4)	Secreted Factors	S10A4	1844900000	4	4	4	16.98	28.7
P00326	Alcohol dehydrogenase 1C (EC 1.1.1.1) (Alcohol dehydrogenase subunit gamma)	Other	ADH1G	1780100000	13	1	1	148.38	36.5
P51884	Lumican (Keratan sulfate proteoglycan lumican) (KSPG lumican)	Proteoglycans	LUM	1757500000	12	8	8	323.31	42.9
P12429	Annexin A3 (35-alpha calcimedin) (Annexin III) (Annexin-3) (Inositol 1,2-cyclic phosphate 2-phosphohydrolase) (Lipocortin III) (Placental anticoagulant protein III) (PAP-III)	ECM-affiliated Proteins	ANXA3	1754800000	23	23	23	258.31	71.8
P11021	78 kDa glucose-regulated protein (GRP-78) (Endoplasmic reticulum lumenal Ca(2+)-binding protein grp78) (Heat shock 70 kDa protein 5) (Immunoglobulin heavy chain-binding protein) (BiP)	Other	GRP78	1745700000	30	30	29	323.31	46.3
P0DMV9	Heat shock 70 kDa protein 1B (Heat shock 70 kDa protein 2) (HSP70-2) (HSP70.2)	Other	HS71B	1737300000	29	26	18	323.31	59.6
P18206	Vinculin (Metavinculin) (MV)	Other	VINC	1653400000	45	45	45	323.31	49.7
P00338	L-lactate dehydrogenase A chain (LDH-A) (EC 1.1.1.27) (Cell proliferation-inducing gene 19 protein) (LDH muscle subunit) (LDH-M) (Renal carcinoma antigen NY-REN-59)	Other	LDHA	1602900000	18	18	17	323.31	74.7
P21810	Biglycan (Bone/cartilage proteoglycan I) (PG-S1)	Proteoglycans	PGS1	1534400000	13	13	12	323.31	37.2
P05091	Aldehyde dehydrogenase, mitochondrial (EC 1.2.1.3) (ALDH class 2) (ALDH-E2) (ALDHI)	Other	ALDH2	1503000000	25	25	22	174.23	62.9
P02795	Metallothionein-2 (MT-2) (Metallothionein-2A) (Metallothionein-II) (MT-II)	Other	MT2	1483600000	2	2	1	256.91	52.5
P40926	Malate dehydrogenase, mitochondrial (EC 1.1.1.37)	Other	MDHM	1473800000	13	13	13	184.13	47.9
P07195	L-lactate dehydrogenase B chain (LDH-B) (EC 1.1.1.27) (LDH heart subunit) (LDH-H) (Renal carcinoma antigen NY-REN-46)	Other	LDHB	1452200000	14	13	13	323.31	52.4
P01859	Ig gamma-2 chain C region	Other	IGHG2	1452200000	12	7	6	70.44	52.5
P00488	Coagulation factor XIII A chain (Coagulation factor XIIIa) (EC 2.3.2.13) (Protein-glutamine gamma-glutamyltransferase A chain) (Transglutaminase A chain)	ECM Regulators	F13A	1446300000	20	20	20	100.42	35.9
P08758	Annexin A5 (Anchorin CII) (Annexin V) (Annexin-5) (Calphobindin I) (CBP-I) (Endonexin II) (Lipocortin V) (Placental anticoagulant protein 4) (PP4) (Placental anticoagulant protein I) (PAP-I) (Thromboplastin inhibitor) (Vascular anticoagulant-alpha) (VAC-alpha)	ECM-affiliated Proteins	ANXA5	1438800000	20	20	20	323.31	67.2
Q8IWL2	Pulmonary surfactant-associated protein A1 (PSP-A) (PSPA) (SP-A) (SP-A1) (35 kDa pulmonary surfactant-associated protein) (Alveolar proteinosis protein) (Collectin-4)	ECM-affiliated Proteins	SFTA1	1426700000	11	11	11	323.31	38.7
P31947	14-3-3 protein sigma (Epithelial cell marker protein 1) (Stratifin)	Other	1433S	1426600000	9	7	7	30.635	41.5
P09668	Pro-cathepsin H [Cleaved into: Cathepsin H mini chain; Cathepsin H (EC 3.4.22.16); Cathepsin H heavy chain; Cathepsin H light chain]	ECM Regulators	CATH	1425600000	7	7	7	153.94	23
P07602	Prosaposin (Proactivator polypeptide) [Cleaved into: Saposin-A (Protein A); Saposin-B-Val; Saposin-B (Cerebroside sulfate activator) (CSAct) (Dispersin) (Sphingolipid activator protein 1) (SAP-1) (Sulfatide/GM1 activator); Saposin-C (A1 activator) (Co-beta-glucosidase) (Glucosylceramidase activator) (Sphingolipid activator protein 2) (SAP-2); Saposin-D (Component C) (Protein C)]	Other	SAP	1386000000	10	10	10	169.19	23.7
P00352	Retinal dehydrogenase 1 (RALDH 1) (RalDH1) (EC 1.2.1.36) (ALDH-E1) (ALHDII) (Aldehyde dehydrogenase family 1 member A1) (Aldehyde dehydrogenase, cytosolic)	Other	AL1A1	1346100000	27	24	24	209.38	71.5
O75083	WD repeat-containing protein 1 (Actin-interacting protein 1) (AIP1) (NORI-1)	Other	WDR1	1327000000	24	24	24	323.31	58.7
P98160	Basement membrane-specific heparan sulfate proteoglycan core protein (HSPG) (Perlecan) (PLC) [Cleaved into: Endorepellin; LG3 peptide]	Proteoglycans	PGBM	1311400000	85	85	85	323.31	30.2
Q06830	Peroxiredoxin-1 (EC 1.11.1.15) (Natural killer cell-enhancing factor A) (NKEF-A) (Proliferation-associated gene protein) (PAG) (Thioredoxin peroxidase 2) (Thioredoxin-dependent peroxide reductase 2)	Other	PRDX1	1293800000	12	12	10	243.72	69.8
P31949	Protein S100-A11 (Calgizzarin) (Metastatic lymph node gene 70 protein) (MLN 70) (Protein S100-C) (S100 calcium-binding protein A11) [Cleaved into: Protein S100-A11, N-terminally processed]	Secreted Factors	S10AB	1253100000	8	8	8	323.31	86.7
P09211	Glutathione S-transferase P (EC 2.5.1.18) (GST class-pi) (GSTP1-1)	Other	GSTP1	1252200000	10	10	10	323.31	61.4
P04083	Annexin A1 (Annexin I) (Annexin-1) (Calpactin II) (Calpactin-2) (Chromobindin-9) (Lipocortin I) (Phospholipase A2 inhibitory protein) (p35)	ECM-affiliated Proteins	ANXA1	1239900000	23	23	23	323.31	69.7
P06702	Protein S100-A9 (Calgranulin-B) (Calprotectin L1H subunit) (Leukocyte L1 complex heavy chain) (Migration inhibitory factor-related protein 14) (MRP-14) (p14) (S100 calcium-binding protein A9)	Secreted Factors	S10A9	1232600000	5	5	5	191.36	67.5
O95810	Serum deprivation-response protein (Cavin-2) (PS-p68) (Phosphatidylserine-binding protein)	Other	SDPR	1232300000	13	13	13	120.42	44.9
P35749	Myosin-11 (Myosin heavy chain 11) (Myosin heavy chain, smooth muscle isoform) (SMMHC)	Other	MYH11	1204100000	63	49	47	323.31	34.9
P22626	Heterogeneous nuclear ribonucleoproteins A2/B1 (hnRNP A2/B1)	Other	ROA2	1202400000	15	15	15	323.31	41.9
P10599	Thioredoxin (Trx) (ATL-derived factor) (ADF) (Surface-associated sulphydryl protein) (SASP)	Other	THIO	1182400000	5	5	5	109.25	48.6
P09493	Tropomyosin alpha-1 chain (Alpha-tropomyosin) (Tropomyosin-1)	Other	TPM1	1144400000	21	12	11	77.734	51.4
P06454	Prothymosin alpha [Cleaved into: Prothymosin alpha, N-terminally processed; Thymosin alpha-1]	Other	PTMA	1140400000	5	5	5	168.57	35.1
P04179	Superoxide dismutase [Mn], mitochondrial (EC 1.15.1.1)	Other	SODM	1106300000	12	12	12	253.3	61.3
Q15109	Advanced glycosylation end product-specific receptor (Receptor for advanced glycosylation end products)	Other	RAGE	1101900000	10	10	10	313.19	42.6
Q9Y490	Talin-1	Other	TLN1	1080500000	60	60	56	323.31	37.6
P61981	14-3-3 protein gamma (Protein kinase C inhibitor protein 1) (KCIP-1) [Cleaved into: 14-3-3 protein gamma, N-terminally processed]	Other	1433G	1070000000	17	13	11	256.76	61.1
O43707	Alpha-actinin-4 (Non-muscle alpha-actinin 4)	Other	ACTN4	1056300000	38	38	23	323.31	53.9
P02790	Hemopexin (Beta-1B-glycoprotein)	ECM-affiliated Proteins	HEMO	1033700000	17	17	17	323.31	56.7
P07237	Protein disulfide-isomerase (PDI) (EC 5.3.4.1) (Cellular thyroid hormone-binding protein) (Prolyl 4-hydroxylase subunit beta) (p55)	Other	PDIA1	1017400000	16	16	16	323.31	45.5
P23141	Liver carboxylesterase 1 (Acyl-coenzyme A:cholesterol acyltransferase) (ACAT) (Brain carboxylesterase hBr1) (Carboxylesterase 1) (CE-1) (hCE-1) (EC 3.1.1.1) (Cocaine carboxylesterase) (Egasyn) (HMSE) (Methylumbelliferyl-acetate deacetylase 1) (EC 3.1.1.56) (Monocyte/macrophage serine esterase) (Retinyl ester hydrolase) (REH) (Serine esterase 1) (Triacylglycerol hydrolase) (TGH)	Other	EST1	1003100000	21	21	21	128.25	45
Q01518	Adenylyl cyclase-associated protein 1 (CAP 1)	Other	CAP1	1002900000	17	17	17	323.31	41.1
Q16555	Dihydropyrimidinase-related protein 2 (DRP-2) (Collapsin response mediator protein 2) (CRMP-2) (N2A3) (Unc-33-like phosphoprotein 2) (ULIP-2)	Other	DPYL2	974650000	30	30	26	323.31	69.9
Q99497	Protein deglycase DJ-1 (DJ-1) (EC 3.1.2.-) (EC 3.5.1.-) (Oncogene DJ1) (Parkinson disease protein 7)	Other	PARK7	964900000	5	5	5	323.31	39.2
P02042	Hemoglobin subunit delta (Delta-globin) (Hemoglobin delta chain)	Other	HBD	954840000	15	7	7	53.353	89.8
Q13228	Selenium-binding protein 1 (56 kDa selenium-binding protein) (SBP56) (SP56)	Other	SBP1	953790000	27	27	27	247.06	73.1
Q03135	Caveolin-1	Other	CAV1	951110000	8	8	7	304.08	47.8
Q05682	Caldesmon (CDM)	Other	CALD1	941370000	20	20	20	323.31	25.3
P06753	Tropomyosin alpha-3 chain (Gamma-tropomyosin) (Tropomyosin-3) (Tropomyosin-5) (hTM5)	Other	TPM3	916100000	18	9	9	182.67	41.8
P01871	Ig mu chain C region	Other	IGHM	912480000	13	13	6	88.112	34.5
P02675	Fibrinogen beta chain [Cleaved into: Fibrinopeptide B; Fibrinogen beta chain]	ECM Glycoproteins	FIBB	905600000	24	24	20	323.31	52.5
Q15063	Periostin (PN) (Osteoblast-specific factor 2) (OSF-2)	ECM Glycoproteins	POSTN	899120000	12	12	7	323.31	20.8
P13987	CD59 glycoprotein (1F5 antigen) (20 kDa homologous restriction factor) (HRF-20) (HRF20) (MAC-inhibitory protein) (MAC-IP) (MEM43 antigen) (Membrane attack complex inhibition factor) (MACIF) (Membrane inhibitor of reactive lysis) (MIRL) (Protectin) (CD antigen CD59)	Other	CD59	871520000	4	4	4	58.464	25
Q01469	Fatty acid-binding protein, epidermal (Epidermal-type fatty acid-binding protein) (E-FABP) (Fatty acid-binding protein 5) (Psoriasis-associated fatty acid-binding protein homolog) (PA-FABP)	Other	FABP5	869960000	13	13	13	261.49	77
P61604	10 kDa heat shock protein, mitochondrial (Hsp10) (10 kDa chaperonin) (Chaperonin 10) (CPN10) (Early-pregnancy factor) (EPF)	Other	CH10	866170000	5	5	5	70.05	45.1
P07339	Cathepsin D (EC 3.4.23.5) [Cleaved into: Cathepsin D light chain; Cathepsin D heavy chain]	ECM Regulators	CATD	821690000	18	18	18	323.31	59.5
P09651	Heterogeneous nuclear ribonucleoprotein A1 (hnRNP A1) (Helix-destabilizing protein) (Single-strand RNA-binding protein) (hnRNP core protein A1) [Cleaved into: Heterogeneous nuclear ribonucleoprotein A1, N-terminally processed]	Other	ROA1	820490000	13	13	13	323.31	33.3
P17661	Desmin	Other	DESM	810740000	23	19	19	323.31	41.3
Q13753	Laminin subunit gamma-2 (Cell-scattering factor 140 kDa subunit) (CSF 140 kDa subunit) (Epiligrin subunit gamma) (Kalinin subunit gamma) (Kalinin/nicein/epiligrin 100 kDa subunit) (Ladsin 140 kDa subunit) (Laminin B2t chain) (Laminin-5 subunit gamma) (Large adhesive scatter factor 140 kDa subunit) (Nicein subunit gamma)	ECM Glycoproteins	LAMC2	803530000	20	20	20	323.31	19.7
P08572	Collagen alpha-2(IV) chain [Cleaved into: Canstatin]	Collagens	CO4A2	799140000	8	8	8	323.31	8.5
P68104	Elongation factor 1-alpha 1 (EF-1-alpha-1) (Elongation factor Tu) (EF-Tu) (Eukaryotic elongation factor 1 A-1) (eEF1A-1) (Leukocyte receptor cluster member 7)	Other	EF1A1	790270000	12	12	12	323.31	32.3
Q99878	Histone H2A type 1-J (Histone H2A/e)	Other	H2A1J	769960000	6	6	0	238.89	35.9
P23526	Adenosylhomocysteinase (AdoHcyase) (EC 3.3.1.1) (S-adenosyl-L-homocysteine hydrolase)	Other	SAHH	761490000	15	15	15	208.12	36.3
P04792	Heat shock protein beta-1 (HspB1) (28 kDa heat shock protein) (Estrogen-regulated 24 kDa protein) (Heat shock 27 kDa protein) (HSP 27) (Stress-responsive protein 27) (SRP27)	Other	HSPB1	760390000	16	16	16	323.31	82
P35580	Myosin-10 (Cellular myosin heavy chain, type B) (Myosin heavy chain 10) (Myosin heavy chain, non-muscle IIb) (Non-muscle myosin heavy chain B) (NMMHC-B) (Non-muscle myosin heavy chain IIb) (NMMHC II-b) (NMMHC-IIB)	Other	MYH10	744390000	48	38	38	323.31	30.3
Q16658	Fascin (55 kDa actin-bundling protein) (Singed-like protein) (p55)	Other	FSCN1	737770000	19	19	19	323.31	44.2
P00450	Ceruloplasmin (EC 1.16.3.1) (Ferroxidase)	Other	CERU	735120000	25	25	23	323.31	40.2
P09525	Annexin A4 (35-beta calcimedin) (Annexin IV) (Annexin-4) (Carbohydrate-binding protein p33/p41) (Chromobindin-4) (Endonexin I) (Lipocortin IV) (P32.5) (PP4-X) (Placental anticoagulant protein II) (PAP-II) (Protein II)	ECM-affiliated Proteins	ANXA4	734480000	15	15	15	234.55	49.8
P00751	Complement factor B (EC 3.4.21.47) (C3/C5 convertase) (Glycine-rich beta glycoprotein) (GBG) (PBF2) (Properdin factor B) [Cleaved into: Complement factor B Ba fragment; Complement factor B Bb fragment]	Other	CFAB	731610000	18	18	18	82.664	31.3
P07585	Decorin (Bone proteoglycan II) (PG-S2) (PG40)	Proteoglycans	PGS2	716760000	18	17	17	323.31	42.3
P02679	Fibrinogen gamma chain	ECM Glycoproteins	FIBG	712630000	17	17	17	323.31	43.3
O15230	Laminin subunit alpha-5 (Laminin-10 subunit alpha) (Laminin-11 subunit alpha) (Laminin-15 subunit alpha)	ECM Glycoproteins	LAMA5	705310000	48	48	48	323.31	20.3
P09960	Leukotriene A-4 hydrolase (LTA-4 hydrolase) (EC 3.3.2.6) (Leukotriene A(4) hydrolase)	Other	LKHA4	692060000	23	23	23	323.31	52.2
P99999	Cytochrome c	Other	CYC	680600000	5	5	5	42.696	38.1
P13693	Translationally-controlled tumor protein (TCTP) (Fortilin) (Histamine-releasing factor) (HRF) (p23)	Other	TCTP	657930000	5	5	5	44.9	33.1
P52209	6-phosphogluconate dehydrogenase, decarboxylating (EC 1.1.1.44)	Other	6PGD	651320000	15	15	15	323.31	42
P01011	Alpha-1-antichymotrypsin (ACT) (Cell growth-inhibiting gene 24/25 protein) (Serpin A3) [Cleaved into: Alpha-1-antichymotrypsin His-Pro-less]	ECM Regulators	AACT	647330000	15	15	15	143.19	41.1
P04040	Catalase (EC 1.11.1.6)	Other	CATA	639720000	25	25	25	323.31	58.1
Q04760	Lactoylglutathione lyase (EC 4.4.1.5) (Aldoketomutase) (Glyoxalase I) (Glx I) (Ketone-aldehyde mutase) (Methylglyoxalase) (S-D-lactoylglutathione methylglyoxal lyase)	Other	LGUL	638890000	8	8	8	92.37	46.7
Q08257	Quinone oxidoreductase (EC 1.6.5.5) (NADPH:quinone reductase) (Zeta-crystallin)	Other	QOR	638120000	8	8	8	65.67	36.5
P02647	Apolipoprotein A-I (Apo-AI) (ApoA-I) (Apolipoprotein A1) [Cleaved into: Proapolipoprotein A-I (ProapoA-I); Truncated apolipoprotein A-I (Apolipoprotein A-I(1-242))]	Other	APOA1	637070000	13	13	13	40.791	40.8
P40925	Malate dehydrogenase, cytoplasmic (EC 1.1.1.37) (Cytosolic malate dehydrogenase) (Diiodophenylpyruvate reductase) (EC 1.1.1.96)	Other	MDHC	634820000	14	14	14	203.12	45.8
P31946	14-3-3 protein beta/alpha (Protein 1054) (Protein kinase C inhibitor protein 1) (KCIP-1) [Cleaved into: 14-3-3 protein beta/alpha, N-terminally processed]	Other	1433B	609250000	16	9	9	323.31	63.4
P22392	Nucleoside diphosphate kinase B (NDK B) (NDP kinase B) (EC 2.7.4.6) (C-myc purine-binding transcription factor PUF) (Histidine protein kinase NDKB) (EC 2.7.13.3) (nm23-H2)	Other	NDKB	608480000	8	8	0	176.65	62.5
P07108	Acyl-CoA-binding protein (ACBP) (Diazepam-binding inhibitor) (DBI) (Endozepine) (EP)	Other	ACBP	604670000	6	6	6	146.26	69
P28838	Cytosol aminopeptidase (EC 3.4.11.1) (Leucine aminopeptidase 3) (LAP-3) (Leucyl aminopeptidase) (Peptidase S) (Proline aminopeptidase) (EC 3.4.11.5) (Prolyl aminopeptidase)	Other	AMPL	603930000	17	17	17	248.3	53.4
P63241	Eukaryotic translation initiation factor 5A-1 (eIF-5A-1) (eIF-5A1) (Eukaryotic initiation factor 5A isoform 1) (eIF-5A) (Rev-binding factor) (eIF-4D)	Other	IF5A1	586380000	8	8	8	323.31	55.8
P18669	Phosphoglycerate mutase 1 (EC 3.1.3.13) (EC 5.4.2.11) (EC 5.4.2.4) (BPG-dependent PGAM 1) (Phosphoglycerate mutase isozyme B) (PGAM-B)	Other	PGAM1	586050000	12	12	8	323.31	51.6
O75874	Isocitrate dehydrogenase [NADP] cytoplasmic (IDH) (EC 1.1.1.42) (Cytosolic NADP-isocitrate dehydrogenase) (IDP) (NADP(+)-specific ICDH) (Oxalosuccinate decarboxylase)	Other	IDHC	569220000	16	16	16	293.4	58.5
Q14103	Heterogeneous nuclear ribonucleoprotein D0 (hnRNP D0) (AU-rich element RNA-binding protein 1)	Other	HNRPD	568380000	7	7	7	112.27	24.8
O43852	Calumenin (Crocalbin) (IEF SSP 9302)	Other	CALU	568030000	6	6	6	323.31	24.8
Q15149	Plectin (PCN) (PLTN) (Hemidesmosomal protein 1) (HD1) (Plectin-1)	Other	PLEC	565690000	76	76	73	323.31	19.5
P00367	Glutamate dehydrogenase 1, mitochondrial (GDH 1) (EC 1.4.1.3)	Other	DHE3	561110000	21	21	21	264.9	48.9
P01008	Antithrombin-III (ATIII) (Serpin C1)	ECM Regulators	ANT3	556030000	17	13	13	149.05	45.7
P06744	Glucose-6-phosphate isomerase (GPI) (EC 5.3.1.9) (Autocrine motility factor) (AMF) (Neuroleukin) (NLK) (Phosphoglucose isomerase) (PGI) (Phosphohexose isomerase) (PHI) (Sperm antigen 36) (SA-36)	Other	G6PI	555360000	17	17	12	323.31	43
Q01082	Spectrin beta chain, non-erythrocytic 1 (Beta-II spectrin) (Fodrin beta chain) (Spectrin, non-erythroid beta chain 1)	Other	SPTB2	550620000	60	60	58	323.31	33.7
P07910	Heterogeneous nuclear ribonucleoproteins C1/C2 (hnRNP C1/C2)	Other	HNRPC	533670000	8	8	8	49.517	25.2
P06748	Nucleophosmin (NPM) (Nucleolar phosphoprotein B23) (Nucleolar protein NO38) (Numatrin)	Other	NPM	533360000	8	8	8	296.36	31.6
P19338	Nucleolin (Protein C23)	Other	NUCL	531160000	14	14	14	323.31	24.8
P00441	Superoxide dismutase [Cu-Zn] (EC 1.15.1.1) (Superoxide dismutase 1) (hSod1)	Other	SODC	530170000	7	7	7	323.31	73.4
P09429	High mobility group protein B1 (High mobility group protein 1) (HMG-1)	Other	HMGB1	517750000	8	8	7	126.94	33
P02743	Serum amyloid P-component (SAP) (9.5S alpha-1-glycoprotein) [Cleaved into: Serum amyloid P-component(1-203)]	Other	SAMP	509400000	8	8	8	323.31	29.1
O00151	PDZ and LIM domain protein 1 (C-terminal LIM domain protein 1) (Elfin) (LIM domain protein CLP-36)	Other	PDLI1	506820000	12	12	12	167.46	52.6
P48735	Isocitrate dehydrogenase [NADP], mitochondrial (IDH) (EC 1.1.1.42) (ICD-M) (IDP) (NADP(+)-specific ICDH) (Oxalosuccinate decarboxylase)	Other	IDHP	503570000	14	14	14	130.06	45.1
P07305	Histone H1.0 (Histone H1') (Histone H1(0)) [Cleaved into: Histone H1.0, N-terminally processed]	Other	H10	497130000	5	5	5	23.241	27.3
P31948	Stress-induced-phosphoprotein 1 (STI1) (Hsc70/Hsp90-organizing protein) (Hop) (Renal carcinoma antigen NY-REN-11) (Transformation-sensitive protein IEF SSP 3521)	Other	STIP1	488110000	19	19	19	102.24	39
P10412	Histone H1.4 (Histone H1b) (Histone H1s-4)	Other	H14	487450000	12	12	2	105.6	35.2
P09467	Fructose-1,6-bisphosphatase 1 (FBPase 1) (EC 3.1.3.11) (D-fructose-1,6-bisphosphate 1-phosphohydrolase 1) (Liver FBPase)	Other	F16P1	486060000	12	12	11	89.411	44.4
Q16778	Histone H2B type 2-E (Histone H2B-GL105) (Histone H2B.q) (H2B/q)	Other	H2B2E	484670000	15	2	2	9.9909	71.4
P78417	Glutathione S-transferase omega-1 (GSTO-1) (EC 2.5.1.18) (Glutathione S-transferase omega 1-1) (GSTO 1-1) (Glutathione-dependent dehydroascorbate reductase) (EC 1.8.5.1) (Monomethylarsonic acid reductase) (MMA(V) reductase) (EC 1.20.4.2) (S-(Phenacyl)glutathione reductase) (SPG-R)	Other	GSTO1	482590000	7	7	7	170.2	40.7
P68431	Histone H3.1 (Histone H3/a) (Histone H3/b) (Histone H3/c) (Histone H3/d) (Histone H3/f) (Histone H3/h) (Histone H3/i) (Histone H3/j) (Histone H3/k) (Histone H3/l)	Other	H31	479420000	9	1	1	223.25	55.9
P02741	C-reactive protein [Cleaved into: C-reactive protein(1-205)]	Other	CRP	471350000	5	5	5	6.378	21
P51991	Heterogeneous nuclear ribonucleoprotein A3 (hnRNP A3)	Other	ROA3	468410000	15	15	15	273.33	37
P08174	Complement decay-accelerating factor (CD antigen CD55)	Other	DAF	467750000	9	9	9	210.79	30.7
P02671	Fibrinogen alpha chain [Cleaved into: Fibrinopeptide A; Fibrinogen alpha chain]	ECM Glycoproteins	FIBA	464650000	21	21	21	323.31	27.3
P55268	Laminin subunit beta-2 (Laminin B1s chain) (Laminin-11 subunit beta) (Laminin-14 subunit beta) (Laminin-15 subunit beta) (Laminin-3 subunit beta) (Laminin-4 subunit beta) (Laminin-7 subunit beta) (Laminin-9 subunit beta) (S-laminin subunit beta) (S-LAM beta)	ECM Glycoproteins	LAMB2	462340000	35	35	35	323.31	28.3
P29966	Myristoylated alanine-rich C-kinase substrate (MARCKS) (Protein kinase C substrate, 80 kDa protein, light chain) (80K-L protein) (PKCSL)	Other	MARCS	462030000	7	7	7	194.67	39.5
P25705	ATP synthase subunit alpha, mitochondrial	Other	ATPA	448810000	16	16	16	323.31	35.3
Q13751	Laminin subunit beta-3 (Epiligrin subunit bata) (Kalinin B1 chain) (Kalinin subunit beta) (Laminin B1k chain) (Laminin-5 subunit beta) (Nicein subunit beta)	ECM Glycoproteins	LAMB3	447760000	27	27	27	323.31	35.2
P80723	Brain acid soluble protein 1 (22 kDa neuronal tissue-enriched acidic protein) (Neuronal axonal membrane protein NAP-22)	Other	BASP1	447010000	9	9	9	323.31	72.7
P50395	Rab GDP dissociation inhibitor beta (Rab GDI beta) (Guanosine diphosphate dissociation inhibitor 2) (GDI-2)	Other	GDIB	444300000	22	22	15	323.31	57.5
P14550	Alcohol dehydrogenase [NADP(+)] (EC 1.1.1.2) (Aldehyde reductase) (Aldo-keto reductase family 1 member A1)	Other	AK1A1	438620000	12	12	12	178.62	50.8
P63244	Guanine nucleotide-binding protein subunit beta-2-like 1 (Cell proliferation-inducing gene 21 protein) (Guanine nucleotide-binding protein subunit beta-like protein 12.3) (Human lung cancer oncogene 7 protein) (HLC-7) (Receptor for activated C kinase) (Receptor of activated protein kinase C 1) (RACK1) [Cleaved into: Guanine nucleotide-binding protein subunit beta-2-like 1, N-terminally processed]	Other	GBLP	438140000	16	16	16	323.31	66.9
P61224	Ras-related protein Rap-1b (GTP-binding protein smg p21B)	Other	RAP1B	436710000	12	12	4	254.4	63
Q92783	Signal transducing adapter molecule 1 (STAM-1)	Other	STAM1	432060000	2	2	2	3.117	3.3
O75390	Citrate synthase, mitochondrial (EC 2.3.3.1) (Citrate (Si)-synthase)	Other	CISY	427770000	12	12	12	224.66	41
Q16787	Laminin subunit alpha-3 (Epiligrin 170 kDa subunit) (E170) (Epiligrin subunit alpha) (Kalinin subunit alpha) (Laminin-5 subunit alpha) (Laminin-6 subunit alpha) (Laminin-7 subunit alpha) (Nicein subunit alpha)	ECM Glycoproteins	LAMA3	426500000	38	38	38	323.31	18.1
P49189	4-trimethylaminobutyraldehyde dehydrogenase (TMABADH) (EC 1.2.1.47) (Aldehyde dehydrogenase E3 isozyme) (Aldehyde dehydrogenase family 9 member A1) (EC 1.2.1.3) (Gamma-aminobutyraldehyde dehydrogenase) (EC 1.2.1.19) (R-aminobutyraldehyde dehydrogenase) [Cleaved into: 4-trimethylaminobutyraldehyde dehydrogenase, N-terminally processed]	Other	AL9A1	423650000	14	14	14	161.34	30.2
P38159	RNA-binding motif protein, X chromosome (Glycoprotein p43) (Heterogeneous nuclear ribonucleoprotein G) (hnRNP G) [Cleaved into: RNA-binding motif protein, X chromosome, N-terminally processed]	Other	RBMX	420570000	5	5	3	126.5	13.8
P10768	S-formylglutathione hydrolase (FGH) (EC 3.1.2.12) (Esterase D) (Methylumbelliferyl-acetate deacetylase) (EC 3.1.1.56)	Other	ESTD	420080000	13	13	13	287.96	73.8
P14618	Pyruvate kinase PKM (EC 2.7.1.40) (Cytosolic thyroid hormone-binding protein) (CTHBP) (Opa-interacting protein 3) (OIP-3) (Pyruvate kinase 2/3) (Pyruvate kinase muscle isozyme) (Thyroid hormone-binding protein 1) (THBP1) (Tumor M2-PK) (p58)	Other	KPYM	418800000	23	23	23	323.31	62
Q96KP4	Cytosolic non-specific dipeptidase (EC 3.4.13.18) (CNDP dipeptidase 2) (Glutamate carboxypeptidase-like protein 1) (Peptidase A)	Other	CNDP2	416260000	20	20	20	164.88	60.8
Q14019	Coactosin-like protein	Other	COTL1	412580000	8	8	8	92.207	61.3
P40121	Macrophage-capping protein (Actin regulatory protein CAP-G)	Other	CAPG	403460000	5	5	5	126.84	20.7
P15121	Aldose reductase (AR) (EC 1.1.1.21) (Aldehyde reductase) (Aldo-keto reductase family 1 member B1)	Other	ALDR	400620000	9	9	9	232.12	50.3
Q6NZI2	Polymerase I and transcript release factor (Cavin-1)	Other	PTRF	400310000	11	11	11	309.94	33.1
P20700	Lamin-B1	Other	LMNB1	397570000	22	18	18	258.68	41.8
P60953	Cell division control protein 42 homolog (G25K GTP-binding protein)	Other	CDC42	387630000	9	8	8	46.697	62.8
P11766	Alcohol dehydrogenase class-3 (EC 1.1.1.1) (Alcohol dehydrogenase 5) (Alcohol dehydrogenase class chi chain) (Alcohol dehydrogenase class-III) (Glutathione-dependent formaldehyde dehydrogenase) (FALDH) (FDH) (GSH-FDH) (EC 1.1.1.-) (S-(hydroxymethyl)glutathione dehydrogenase) (EC 1.1.1.284)	Other	ADHX	380830000	10	10	10	323.31	51.1
P60900	Proteasome subunit alpha type-6 (EC 3.4.25.1) (27 kDa prosomal protein) (PROS-27) (p27K) (Macropain iota chain) (Multicatalytic endopeptidase complex iota chain) (Proteasome iota chain)	Other	PSA6	377070000	10	10	10	140.97	59.3
Q14847	LIM and SH3 domain protein 1 (LASP-1) (Metastatic lymph node gene 50 protein) (MLN 50)	Other	LASP1	375500000	10	10	10	121.97	37.5
P01833	Polymeric immunoglobulin receptor (PIgR) (Poly-Ig receptor) (Hepatocellular carcinoma-associated protein TB6) [Cleaved into: Secretory component]	Other	PIGR	374510000	17	17	17	82.319	32.7
P25786	Proteasome subunit alpha type-1 (EC 3.4.25.1) (30 kDa prosomal protein) (PROS-30) (Macropain subunit C2) (Multicatalytic endopeptidase complex subunit C2) (Proteasome component C2) (Proteasome nu chain)	Other	PSA1	373670000	14	14	14	198.35	66.2
P54727	UV excision repair protein RAD23 homolog B (HR23B) (hHR23B) (XP-C repair-complementing complex 58 kDa protein) (p58)	Other	RD23B	373070000	8	8	6	283.18	25.9
P24752	Acetyl-CoA acetyltransferase, mitochondrial (EC 2.3.1.9) (Acetoacetyl-CoA thiolase) (T2)	Other	THIL	371090000	13	13	13	106.59	37.9
Q8WWI1	LIM domain only protein 7 (LMO-7) (F-box only protein 20) (LOMP)	Other	LMO7	369460000	16	16	16	323.31	10
P01860	Ig gamma-3 chain C region (HDC) (Heavy chain disease protein)	Other	IGHG3	368530000	12	7	6	37.489	49.9
Q02952	A-kinase anchor protein 12 (AKAP-12) (A-kinase anchor protein 250 kDa) (AKAP 250) (Gravin) (Myasthenia gravis autoantigen)	Other	AKA12	358630000	13	13	13	252.31	12.3
Q00839	Heterogeneous nuclear ribonucleoprotein U (hnRNP U) (Scaffold attachment factor A) (SAF-A) (p120) (pp120)	Other	HNRPU	356130000	13	13	13	323.31	19.4
P61626	Lysozyme C (EC 3.2.1.17) (1,4-beta-N-acetylmuramidase C)	Other	LYSC	353120000	10	10	10	88.42	67.6
P62942	Peptidyl-prolyl cis-trans isomerase FKBP1A (PPIase FKBP1A) (EC 5.2.1.8) (12 kDa FK506-binding protein) (12 kDa FKBP) (FKBP-12) (Calstabin-1) (FK506-binding protein 1A) (FKBP-1A) (Immunophilin FKBP12) (Rotamase)	Other	FKB1A	353050000	5	5	5	168.86	41.7
Q14697	Neutral alpha-glucosidase AB (EC 3.2.1.84) (Alpha-glucosidase 2) (Glucosidase II subunit alpha)	Other	GANAB	350230000	33	33	33	323.31	50.3
P05455	Lupus La protein (La autoantigen) (La ribonucleoprotein) (Sjoegren syndrome type B antigen) (SS-B)	Other	LA	343250000	9	9	9	77.035	23.8
O00299	Chloride intracellular channel protein 1 (Chloride channel ABP) (Nuclear chloride ion channel 27) (NCC27) (Regulatory nuclear chloride ion channel protein) (hRNCC)	Other	CLIC1	341770000	13	13	13	323.31	71.4
P09622	Dihydrolipoyl dehydrogenase, mitochondrial (EC 1.8.1.4) (Dihydrolipoamide dehydrogenase) (Glycine cleavage system L protein)	Other	DLDH	341390000	9	9	9	100.03	22.8
O60437	Periplakin (190 kDa paraneoplastic pemphigus antigen) (195 kDa cornified envelope precursor protein)	Other	PEPL	338030000	33	33	33	74.898	19
P63000	Ras-related C3 botulinum toxin substrate 1 (Cell migration-inducing gene 5 protein) (Ras-like protein TC25) (p21-Rac1)	Other	RAC1	333640000	9	9	5	62.609	58.9
P02760	Protein AMBP [Cleaved into: Alpha-1-microglobulin (Protein HC) (Alpha-1 microglycoprotein) (Complex-forming glycoprotein heterogeneous in charge); Inter-alpha-trypsin inhibitor light chain (ITI-LC) (Bikunin) (EDC1) (HI-30) (Uronic-acid-rich protein); Trypstatin]	ECM Regulators	AMBP	330900000	9	8	8	248.85	27.3
P10809	60 kDa heat shock protein, mitochondrial (60 kDa chaperonin) (Chaperonin 60) (CPN60) (Heat shock protein 60) (HSP-60) (Hsp60) (HuCHA60) (Mitochondrial matrix protein P1) (P60 lymphocyte protein)	Other	CH60	330800000	17	17	17	323.31	41.2
P35625	Metalloproteinase inhibitor 3 (Protein MIG-5) (Tissue inhibitor of metalloproteinases 3) (TIMP-3)	ECM Regulators	TIMP3	327050000	2	2	2	141.51	13.3
Q9UBR2	Cathepsin Z (EC 3.4.18.1) (Cathepsin P) (Cathepsin X)	ECM Regulators	CATZ	314620000	6	6	6	168.92	24.8
P11684	Uteroglobin (Clara cell phospholipid-binding protein) (CCPBP) (Clara cells 10 kDa secretory protein) (CC10) (Secretoglobin family 1A member 1) (Urinary protein 1) (UP-1) (UP1) (Urine protein 1)	Other	UTER	312740000	4	4	4	136.42	50.5
Q86UP2	Kinectin (CG-1 antigen) (Kinesin receptor)	Other	KTN1	307050000	12	12	12	94.649	10.4
P61769	Beta-2-microglobulin [Cleaved into: Beta-2-microglobulin form pI 5.3]	Other	B2MG	301650000	5	5	5	47.159	57.1
Q16836	Hydroxyacyl-coenzyme A dehydrogenase, mitochondrial (HCDH) (EC 1.1.1.35) (Medium and short-chain L-3-hydroxyacyl-coenzyme A dehydrogenase) (Short-chain 3-hydroxyacyl-CoA dehydrogenase)	Other	HCDH	300090000	6	6	6	232.4	39.2
P00918	Carbonic anhydrase 2 (EC 4.2.1.1) (Carbonate dehydratase II) (Carbonic anhydrase C) (CAC) (Carbonic anhydrase II) (CA-II)	Other	CAH2	294730000	8	8	8	25.476	50
P05109	Protein S100-A8 (Calgranulin-A) (Calprotectin L1L subunit) (Cystic fibrosis antigen) (CFAG) (Leukocyte L1 complex light chain) (Migration inhibitory factor-related protein 8) (MRP-8) (p8) (S100 calcium-binding protein A8) (Urinary stone protein band A) [Cleaved into: Protein S100-A8, N-terminally processed]	Secreted Factors	S10A8	293710000	4	4	4	10.542	32.3
Q02818	Nucleobindin-1 (CALNUC)	Other	NUCB1	292740000	11	11	11	153.09	33
O95865	N(G),N(G)-dimethylarginine dimethylaminohydrolase 2 (DDAH-2) (Dimethylarginine dimethylaminohydrolase 2) (EC 3.5.3.18) (DDAHII) (Dimethylargininase-2) (Protein G6a) (S-phase protein)	Other	DDAH2	291620000	7	7	7	75.412	42.8
P60903	Protein S100-A10 (Calpactin I light chain) (Calpactin-1 light chain) (Cellular ligand of annexin II) (S100 calcium-binding protein A10) (p10 protein) (p11)	Secreted Factors	S10AA	290470000	4	4	4	58.398	47.4
P61956	Small ubiquitin-related modifier 2 (SUMO-2) (HSMT3) (SMT3 homolog 2) (SUMO-3) (Sentrin-2) (Ubiquitin-like protein SMT3B) (Smt3B)	Other	SUMO2	282230000	3	3	2	28.036	27.4
P05556	Integrin beta-1 (Fibronectin receptor subunit beta) (Glycoprotein IIa) (GPIIA) (VLA-4 subunit beta) (CD antigen CD29)	Other	ITB1	281290000	16	16	16	323.31	28.7
P17931	Galectin-3 (Gal-3) (35 kDa lectin) (Carbohydrate-binding protein 35) (CBP 35) (Galactose-specific lectin 3) (Galactoside-binding protein) (GALBP) (IgE-binding protein) (L-31) (Laminin-binding protein) (Lectin L-29) (Mac-2 antigen)	ECM-affiliated Proteins	LEG3	279090000	7	7	7	69.734	27.2
P02461	Collagen alpha-1(III) chain	Collagens	CO3A1	273790000	3	3	2	65.712	3.5
Q96I99	Succinyl-CoA ligase [GDP-forming] subunit beta, mitochondrial (EC 6.2.1.4) (GTP-specific succinyl-CoA synthetase subunit beta) (Succinyl-CoA synthetase beta-G chain) (SCS-betaG)	Other	SUCB2	273700000	13	13	13	48.078	34.7
O15145	Actin-related protein 2/3 complex subunit 3 (Arp2/3 complex 21 kDa subunit) (p21-ARC)	Other	ARPC3	269690000	7	7	7	26.599	34.8
P20962	Parathymosin	Other	PTMS	268520000	3	3	3	13.275	22.5
O75369	Filamin-B (FLN-B) (ABP-278) (ABP-280 homolog) (Actin-binding-like protein) (Beta-filamin) (Filamin homolog 1) (Fh1) (Filamin-3) (Thyroid autoantigen) (Truncated actin-binding protein) (Truncated ABP)	Other	FLNB	266800000	36	30	30	252.11	18.6
P08238	Heat shock protein HSP 90-beta (HSP 90) (Heat shock 84 kDa) (HSP 84) (HSP84)	Other	HS90B	266200000	17	15	9	323.31	27.8
P30041	Peroxiredoxin-6 (EC 1.11.1.15) (1-Cys peroxiredoxin) (1-Cys PRX) (24 kDa protein) (Acidic calcium-independent phospholipase A2) (aiPLA2) (EC 3.1.1.-) (Antioxidant protein 2) (Liver 2D page spot 40) (Non-selenium glutathione peroxidase) (NSGPx) (EC 1.11.1.9) (Red blood cells page spot 12)	Other	PRDX6	264670000	15	15	15	263.82	76.3
P08603	Complement factor H (H factor 1)	Other	CFAH	263800000	22	22	21	96.333	25.7
P68363	Tubulin alpha-1B chain (Alpha-tubulin ubiquitous) (Tubulin K-alpha-1) (Tubulin alpha-ubiquitous chain)	Other	TBA1B	262610000	22	22	0	323.31	72.3
Q01105	Protein SET (HLA-DR-associated protein II) (Inhibitor of granzyme A-activated DNase) (IGAAD) (PHAPII) (Phosphatase 2A inhibitor I2PP2A) (I-2PP2A) (Template-activating factor I) (TAF-I)	Other	SET	260820000	4	4	4	166.48	26.2
P39687	Acidic leucine-rich nuclear phosphoprotein 32 family member A (Acidic nuclear phosphoprotein pp32) (pp32) (Leucine-rich acidic nuclear protein) (LANP) (Mapmodulin) (Potent heat-stable protein phosphatase 2A inhibitor I1PP2A) (Putative HLA-DR-associated protein I) (PHAPI)	Other	AN32A	260780000	6	6	5	323.31	34.9
P05387	60S acidic ribosomal protein P2 (Renal carcinoma antigen NY-REN-44)	Other	RLA2	259140000	5	5	5	103.21	57.4
P46777	60S ribosomal protein L5	Other	RL5	253110000	8	8	8	53.895	31
P35637	RNA-binding protein FUS (75 kDa DNA-pairing protein) (Oncogene FUS) (Oncogene TLS) (POMp75) (Translocated in liposarcoma protein)	Other	FUS	249660000	6	6	5	66.647	19.4
Q9NZN4	EH domain-containing protein 2 (PAST homolog 2)	Other	EHD2	249510000	17	17	16	132.96	34.8
P06703	Protein S100-A6 (Calcyclin) (Growth factor-inducible protein 2A9) (MLN 4) (Prolactin receptor-associated protein) (PRA) (S100 calcium-binding protein A6)	Secreted Factors	S10A6	247140000	6	6	6	308.76	66.7
O00757	Fructose-1,6-bisphosphatase isozyme 2 (FBPase 2) (EC 3.1.3.11) (D-fructose-1,6-bisphosphate 1-phosphohydrolase 2) (Muscle FBPase)	Other	F16P2	246620000	2	1	1	2.7249	6.2
O43491	Band 4.1-like protein 2 (Generally expressed protein 4.1) (4.1G)	Other	E41L2	246380000	13	13	13	196.09	15.7
P50238	Cysteine-rich protein 1 (CRP-1) (Cysteine-rich heart protein) (CRHP) (hCRHP) (Cysteine-rich intestinal protein) (CRIP)	Other	CRIP1	245900000	2	2	2	10.669	45.5
P20810	Calpastatin (Calpain inhibitor) (Sperm BS-17 component)	Other	ICAL	245360000	4	4	4	323.31	6.2
P47756	F-actin-capping protein subunit beta (CapZ beta)	Other	CAPZB	245330000	8	8	8	202.62	40.4
Q00610	Clathrin heavy chain 1 (Clathrin heavy chain on chromosome 17) (CLH-17)	Other	CLH1	245270000	16	16	16	323.31	13.9
Q13011	Delta(3,5)-Delta(2,4)-dienoyl-CoA isomerase, mitochondrial (EC 5.3.3.-)	Other	ECH1	243770000	8	8	8	90.456	38.7
P30626	Sorcin (22 kDa protein) (CP-22) (CP22) (V19)	Other	SORCN	241160000	9	9	9	48.542	50
P01617	Ig kappa chain V-II region TEW	Other	KV204	238430000	3	3	3	13.222	38.9
Q9P2E9	Ribosome-binding protein 1 (180 kDa ribosome receptor homolog) (RRp) (ES/130-related protein) (Ribosome receptor protein)	Other	RRBP1	237640000	20	20	20	323.31	18.9
O14818	Proteasome subunit alpha type-7 (EC 3.4.25.1) (Proteasome subunit RC6-1) (Proteasome subunit XAPC7)	Other	PSA7	236510000	10	10	10	107.03	55.2
Q9UKM9	RNA-binding protein Raly (Autoantigen p542) (Heterogeneous nuclear ribonucleoprotein C-like 2) (hnRNP core protein C-like 2) (hnRNP associated with lethal yellow protein homolog)	Other	RALY	234030000	6	6	6	64.953	21.9
O15143	Actin-related protein 2/3 complex subunit 1B (Arp2/3 complex 41 kDa subunit) (p41-ARC)	Other	ARC1B	233680000	7	7	6	134.07	23.4
P39023	60S ribosomal protein L3 (HIV-1 TAR RNA-binding protein B) (TARBP-B)	Other	RL3	233160000	8	8	8	194.68	18.9
P09497	Clathrin light chain B (Lcb)	Other	CLCB	231530000	7	7	7	26.604	24.9
P60981	Destrin (Actin-depolymerizing factor) (ADF)	Other	DEST	230630000	9	8	8	99.869	58.2
Q02878	60S ribosomal protein L6 (Neoplasm-related protein C140) (Tax-responsive enhancer element-binding protein 107) (TaxREB107)	Other	RL6	229160000	7	7	7	135.55	26.4
Q86VB7	Scavenger receptor cysteine-rich type 1 protein M130 (Hemoglobin scavenger receptor) (CD antigen CD163) [Cleaved into: Soluble CD163 (sCD163)]	Other	C163A	227450000	23	23	23	174.26	31.6
P19652	Alpha-1-acid glycoprotein 2 (AGP 2) (Orosomucoid-2) (OMD 2)	Other	A1AG2	227130000	7	5	5	15.742	40.3
Q15365	Poly(rC)-binding protein 1 (Alpha-CP1) (Heterogeneous nuclear ribonucleoprotein E1) (hnRNP E1) (Nucleic acid-binding protein SUB2.3)	Other	PCBP1	226570000	11	11	7	305.19	43.3
P05362	Intercellular adhesion molecule 1 (ICAM-1) (Major group rhinovirus receptor) (CD antigen CD54)	Other	ICAM1	226370000	13	13	13	91.798	28.2
P30040	Endoplasmic reticulum resident protein 29 (ERp29) (Endoplasmic reticulum resident protein 28) (ERp28) (Endoplasmic reticulum resident protein 31) (ERp31)	Other	ERP29	221760000	4	4	4	51.454	18.4
P28066	Proteasome subunit alpha type-5 (EC 3.4.25.1) (Macropain zeta chain) (Multicatalytic endopeptidase complex zeta chain) (Proteasome zeta chain)	Other	PSA5	221750000	7	7	7	139.38	51.9
P62633	Cellular nucleic acid-binding protein (CNBP) (Zinc finger protein 9)	Other	CNBP	219360000	5	5	5	82.103	28.2
P15311	Ezrin (Cytovillin) (Villin-2) (p81)	Other	EZRI	218100000	18	14	14	98.852	26.6
P08134	Rho-related GTP-binding protein RhoC (Rho cDNA clone 9) (h9)	Other	RHOC	217760000	7	7	1	65.143	48.7
Q63ZY3	KN motif and ankyrin repeat domain-containing protein 2 (Ankyrin repeat domain-containing protein 25) (Matrix-remodeling-associated protein 3) (SRC-1-interacting protein) (SIP) (SRC-interacting protein) (SRC1-interacting protein)	Other	KANK2	217650000	3	3	3	121.58	4.6
Q03252	Lamin-B2	Other	LMNB2	215740000	22	20	18	188.46	33.9
O94760	N(G),N(G)-dimethylarginine dimethylaminohydrolase 1 (DDAH-1) (Dimethylarginine dimethylaminohydrolase 1) (EC 3.5.3.18) (DDAHI) (Dimethylargininase-1)	Other	DDAH1	212560000	10	10	10	175.75	43.2
Q71DI3	Histone H3.2 (Histone H3/m) (Histone H3/o)	Other	H32	212320000	9	1	1	323.31	55.9
P36871	Phosphoglucomutase-1 (PGM 1) (EC 5.4.2.2) (Glucose phosphomutase 1)	Other	PGM1	211920000	16	16	16	144.91	40.7
P53634	Dipeptidyl peptidase 1 (EC 3.4.14.1) (Cathepsin C) (Cathepsin J) (Dipeptidyl peptidase I) (DPP-I) (DPPI) (Dipeptidyl transferase) [Cleaved into: Dipeptidyl peptidase 1 exclusion domain chain (Dipeptidyl peptidase I exclusion domain chain); Dipeptidyl peptidase 1 heavy chain (Dipeptidyl peptidase I heavy chain); Dipeptidyl peptidase 1 light chain (Dipeptidyl peptidase I light chain)]	ECM Regulators	CATC	209340000	9	9	9	220.5	34.6
P25398	40S ribosomal protein S12	Other	RS12	209230000	5	5	5	177.12	40.9
P05155	Plasma protease C1 inhibitor (C1 Inh) (C1Inh) (C1 esterase inhibitor) (C1-inhibiting factor) (Serpin G1)	ECM Regulators	IC1	208260000	9	9	9	24.895	19.6
P14625	Endoplasmin (94 kDa glucose-regulated protein) (GRP-94) (Heat shock protein 90 kDa beta member 1) (Tumor rejection antigen 1) (gp96 homolog)	Other	ENPL	207740000	15	15	13	323.31	19.2
P10301	Ras-related protein R-Ras (p23)	Other	RRAS	206650000	7	7	5	84.898	35.3
P27816	Microtubule-associated protein 4 (MAP-4)	Other	MAP4	206190000	8	8	8	323.31	9.7
P38646	Stress-70 protein, mitochondrial (75 kDa glucose-regulated protein) (GRP-75) (Heat shock 70 kDa protein 9) (Mortalin) (MOT) (Peptide-binding protein 74) (PBP74)	Other	GRP75	205410000	13	13	13	249.46	27
P22307	Non-specific lipid-transfer protein (NSL-TP) (EC 2.3.1.176) (Propanoyl-CoA C-acyltransferase) (SCP-chi) (SCPX) (Sterol carrier protein 2) (SCP-2) (Sterol carrier protein X) (SCP-X)	Other	NLTP	205320000	4	4	4	71.242	6.2
P40306	Proteasome subunit beta type-10 (EC 3.4.25.1) (Low molecular mass protein 10) (Macropain subunit MECl-1) (Multicatalytic endopeptidase complex subunit MECl-1) (Proteasome MECl-1) (Proteasome subunit beta-2i)	Other	PSB10	203390000	4	4	4	20.558	16.5
Q03591	Complement factor H-related protein 1 (FHR-1) (H factor-like protein 1) (H-factor-like 1) (H36)	Other	FHR1	202970000	7	6	3	35.589	27
P52565	Rho GDP-dissociation inhibitor 1 (Rho GDI 1) (Rho-GDI alpha)	Other	GDIR1	202290000	6	6	6	290.03	41.7
O75368	SH3 domain-binding glutamic acid-rich-like protein	Other	SH3L1	200030000	6	6	6	204.5	73.7
P68371	Tubulin beta-4B chain (Tubulin beta-2 chain) (Tubulin beta-2C chain)	Other	TBB4B	199390000	18	18	1	323.31	53
P05783	Keratin, type I cytoskeletal 18 (Cell proliferation-inducing gene 46 protein) (Cytokeratin-18) (CK-18) (Keratin-18) (K18)	Other	K1C18	198890000	22	20	14	164.62	65.6
P22748	Carbonic anhydrase 4 (EC 4.2.1.1) (Carbonate dehydratase IV) (Carbonic anhydrase IV) (CA-IV)	Other	CAH4	197860000	7	7	7	132.57	25
O00468	Agrin [Cleaved into: Agrin N-terminal 110 kDa subunit; Agrin C-terminal 110 kDa subunit; Agrin C-terminal 90 kDa fragment (C90); Agrin C-terminal 22 kDa fragment (C22)]	ECM Glycoproteins	AGRIN	197320000	30	30	30	323.31	22.6
P16401	Histone H1.5 (Histone H1a) (Histone H1b) (Histone H1s-3)	Other	H15	195830000	3	2	2	140.08	16.4
P04259	Keratin, type II cytoskeletal 6B (Cytokeratin-6B) (CK-6B) (Keratin-6B) (K6B) (Type-II keratin Kb10)	Other	K2C6B	195180000	5	1	0	192.72	7.6
P26583	High mobility group protein B2 (High mobility group protein 2) (HMG-2)	Other	HMGB2	192330000	3	3	3	25.135	12.9
Q04917	14-3-3 protein eta (Protein AS1)	Other	1433F	192150000	13	9	9	154.54	41.9
P49721	Proteasome subunit beta type-2 (EC 3.4.25.1) (Macropain subunit C7-I) (Multicatalytic endopeptidase complex subunit C7-I) (Proteasome component C7-I)	Other	PSB2	190340000	8	8	8	96.326	61.7
P13797	Plastin-3 (T-plastin)	Other	PLST	190080000	10	10	6	323.31	19.4
P13796	Plastin-2 (L-plastin) (LC64P) (Lymphocyte cytosolic protein 1) (LCP-1)	Other	PLSL	188510000	14	10	10	58.344	26.3
O95171	Sciellin	Other	SCEL	187470000	8	8	8	21.158	14.2
Q15599	Na(+)/H(+) exchange regulatory cofactor NHE-RF2 (NHERF-2) (NHE3 kinase A regulatory protein E3KARP) (SRY-interacting protein 1) (SIP-1) (Sodium-hydrogen exchanger regulatory factor 2) (Solute carrier family 9 isoform A3 regulatory factor 2) (Tyrosine kinase activator protein 1) (TKA-1)	Other	NHRF2	185860000	7	7	7	25.081	23.7
P0C0L5	Complement C4-B (Basic complement C4) (C3 and PZP-like alpha-2-macroglobulin domain-containing protein 3) [Cleaved into: Complement C4 beta chain; Complement C4-B alpha chain; C4a anaphylatoxin; C4b-B; C4d-B; Complement C4 gamma chain]	Other	CO4B	184210000	25	24	1	263.32	22.1
Q9H0U4	Ras-related protein Rab-1B	Other	RAB1B	184020000	6	2	2	48.795	42.8
P49411	Elongation factor Tu, mitochondrial (EF-Tu) (P43)	Other	EFTU	182190000	10	10	10	169.27	35
Q15746	Myosin light chain kinase, smooth muscle (MLCK) (smMLCK) (EC 2.7.11.18) (Kinase-related protein) (KRP) (Telokin) [Cleaved into: Myosin light chain kinase, smooth muscle, deglutamylated form]	Other	MYLK	181870000	15	15	15	140.71	11.4
P63313	Thymosin beta-10	Other	TYB10	180790000	4	3	2	134.57	63.6
Q9Y2V2	Calcium-regulated heat stable protein 1 (Calcium-regulated heat-stable protein of 24 kDa) (CRHSP-24)	Other	CHSP1	180460000	3	3	3	45.224	40.8
Q9ULV4	Coronin-1C (Coronin-3) (hCRNN4)	Other	COR1C	179690000	5	5	5	123.28	15
Q9H0E2	Toll-interacting protein	Other	TOLIP	178350000	2	2	2	4.8989	5.8
Q16527	Cysteine and glycine-rich protein 2 (Cysteine-rich protein 2) (CRP2) (LIM domain only protein 5) (LMO-5) (Smooth muscle cell LIM protein) (SmLIM)	Other	CSRP2	177220000	4	4	4	26.304	24.9
P06576	ATP synthase subunit beta, mitochondrial (EC 3.6.3.14)	Other	ATPB	176020000	18	18	18	323.31	57.1
O75347	Tubulin-specific chaperone A (TCP1-chaperonin cofactor A) (Tubulin-folding cofactor A) (CFA)	Other	TBCA	174760000	6	6	6	118.45	54.6
P14866	Heterogeneous nuclear ribonucleoprotein L (hnRNP L)	Other	HNRPL	174300000	6	6	6	323.31	18.8
O00159	Unconventional myosin-Ic (Myosin I beta) (MMI-beta) (MMIb)	Other	MYO1C	174240000	11	11	11	323.31	14.4
P60983	Glia maturation factor beta (GMF-beta)	Other	GMFB	174080000	5	5	3	76.604	51.4
P09417	Dihydropteridine reductase (EC 1.5.1.34) (HDHPR) (Quinoid dihydropteridine reductase) (Short chain dehydrogenase/reductase family 33C member 1)	Other	DHPR	172790000	6	6	6	39.925	32.4
P35241	Radixin	Other	RADI	172700000	14	8	8	21.818	18.2
P23381	Tryptophan--tRNA ligase, cytoplasmic (EC 6.1.1.2) (Interferon-induced protein 53) (IFP53) (Tryptophanyl-tRNA synthetase) (TrpRS) (hWRS) [Cleaved into: T1-TrpRS; T2-TrpRS]	Other	SYWC	172420000	7	7	7	128.68	21.9
Q14914	Prostaglandin reductase 1 (PRG-1) (EC 1.3.1.-) (15-oxoprostaglandin 13-reductase) (EC 1.3.1.48) (NADP-dependent leukotriene B4 12-hydroxydehydrogenase) (EC 1.3.1.74)	Other	PTGR1	168990000	4	4	4	110.11	15.2
P04217	Alpha-1B-glycoprotein (Alpha-1-B glycoprotein)	Other	A1BG	167960000	8	8	8	45.095	23.8
P00568	Adenylate kinase isoenzyme 1 (AK 1) (EC 2.7.4.3) (EC 2.7.4.6) (ATP-AMP transphosphorylase 1) (ATP:AMP phosphotransferase) (Adenylate monophosphate kinase) (Myokinase)	Other	KAD1	167540000	6	6	6	40.902	33.5
P12277	Creatine kinase B-type (EC 2.7.3.2) (B-CK) (Creatine kinase B chain)	Other	KCRB	164610000	11	11	11	291.51	49.1
Q9BUT1	3-hydroxybutyrate dehydrogenase type 2 (EC 1.1.1.-) (EC 1.1.1.30) (Dehydrogenase/reductase SDR family member 6) (Oxidoreductase UCPA) (R-beta-hydroxybutyrate dehydrogenase) (Short chain dehydrogenase/reductase family 15C member 1)	Other	BDH2	162980000	6	6	6	67.762	35.9
P27348	14-3-3 protein theta (14-3-3 protein T-cell) (14-3-3 protein tau) (Protein HS1)	Other	1433T	160730000	11	8	8	323.31	47.8
Q15121	Astrocytic phosphoprotein PEA-15 (15 kDa phosphoprotein enriched in astrocytes) (Phosphoprotein enriched in diabetes) (PED)	Other	PEA15	160390000	5	5	5	230	48.5
P25815	Protein S100-P (Migration-inducing gene 9 protein) (MIG9) (Protein S100-E) (S100 calcium-binding protein P)	Secreted Factors	S100P	160250000	3	3	3	18.999	41.1
Q9UBQ0	Vacuolar protein sorting-associated protein 29 (hVPS29) (PEP11 homolog) (Vesicle protein sorting 29)	Other	VPS29	159760000	4	4	4	71.071	30.8
Q86Y82	Syntaxin-12	Other	STX12	159020000	5	5	5	35.336	24.3
P31150	Rab GDP dissociation inhibitor alpha (Rab GDI alpha) (Guanosine diphosphate dissociation inhibitor 1) (GDI-1) (Oligophrenin-2) (Protein XAP-4)	Other	GDIA	157720000	19	12	12	187.59	60.4
P62979	Ubiquitin-40S ribosomal protein S27a (Ubiquitin carboxyl extension protein 80) [Cleaved into: Ubiquitin; 40S ribosomal protein S27a]	Other	RS27A	156820000	5	5	5	123.98	44.2
Q99715	Collagen alpha-1(XII) chain	Collagens	COCA1	156230000	13	13	13	323.31	6.6
Q9BXM0	Periaxin	Other	PRAX	156100000	13	13	13	37.715	15.9
P61158	Actin-related protein 3 (Actin-like protein 3)	Other	ARP3	155860000	9	9	9	130.21	27.5
O15144	Actin-related protein 2/3 complex subunit 2 (Arp2/3 complex 34 kDa subunit) (p34-ARC)	Other	ARPC2	154490000	7	7	7	72.275	25.7
P25789	Proteasome subunit alpha type-4 (EC 3.4.25.1) (Macropain subunit C9) (Multicatalytic endopeptidase complex subunit C9) (Proteasome component C9) (Proteasome subunit L)	Other	PSA4	152710000	9	9	9	208.49	57.5
P52566	Rho GDP-dissociation inhibitor 2 (Rho GDI 2) (Ly-GDI) (Rho-GDI beta)	Other	GDIR2	152510000	5	5	5	44.09	42.3
P02765	Alpha-2-HS-glycoprotein (Alpha-2-Z-globulin) (Ba-alpha-2-glycoprotein) (Fetuin-A) [Cleaved into: Alpha-2-HS-glycoprotein chain A; Alpha-2-HS-glycoprotein chain B]	Other	FETUA	152430000	5	2	2	11.605	12.8
P30085	UMP-CMP kinase (EC 2.7.4.14) (Deoxycytidylate kinase) (CK) (dCMP kinase) (Nucleoside-diphosphate kinase) (EC 2.7.4.6) (Uridine monophosphate/cytidine monophosphate kinase) (UMP/CMP kinase) (UMP/CMPK)	Other	KCY	152420000	3	3	3	63.903	17.9
P27695	DNA-(apurinic or apyrimidinic site) lyase (EC 3.1.-.-) (EC 4.2.99.18) (APEX nuclease) (APEN) (Apurinic-apyrimidinic endonuclease 1) (AP endonuclease 1) (APE-1) (REF-1) (Redox factor-1) [Cleaved into: DNA-(apurinic or apyrimidinic site) lyase, mitochondrial]	Other	APEX1	151070000	4	4	4	168.61	17
Q9NY33	Dipeptidyl peptidase 3 (EC 3.4.14.4) (Dipeptidyl aminopeptidase III) (Dipeptidyl arylamidase III) (Dipeptidyl peptidase III) (DPP III) (Enkephalinase B)	Other	DPP3	150180000	12	12	12	260.85	20.5
P14314	Glucosidase 2 subunit beta (80K-H protein) (Glucosidase II subunit beta) (Protein kinase C substrate 60.1 kDa protein heavy chain) (PKCSH)	Other	GLU2B	149990000	7	7	7	323.31	12.3
P62820	Ras-related protein Rab-1A (YPT1-related protein)	Other	RAB1A	147330000	7	7	3	81.641	49.3
P05023	Sodium/potassium-transporting ATPase subunit alpha-1 (Na(+)/K(+) ATPase alpha-1 subunit) (EC 3.6.3.9) (Sodium pump subunit alpha-1)	Other	AT1A1	146070000	17	17	17	323.31	21.5
P52943	Cysteine-rich protein 2 (CRP-2) (Protein ESP1)	Other	CRIP2	144940000	5	5	5	79.361	49
Q99436	Proteasome subunit beta type-7 (EC 3.4.25.1) (Macropain chain Z) (Multicatalytic endopeptidase complex chain Z) (Proteasome subunit Z)	Other	PSB7	144890000	5	5	5	147.53	36.5
Q14195	Dihydropyrimidinase-related protein 3 (DRP-3) (Collapsin response mediator protein 4) (CRMP-4) (Unc-33-like phosphoprotein 1) (ULIP-1)	Other	DPYL3	144380000	17	14	13	195.51	41.6
P51149	Ras-related protein Rab-7a	Other	RAB7A	144030000	10	10	10	160.67	51.7
Q96QK1	Vacuolar protein sorting-associated protein 35 (hVPS35) (Maternal-embryonic 3) (Vesicle protein sorting 35)	Other	VPS35	143720000	11	11	11	102.96	16.5
P34932	Heat shock 70 kDa protein 4 (HSP70RY) (Heat shock 70-related protein APG-2)	Other	HSP74	143070000	14	14	13	225.09	21.2
Q6UXI9	Nephronectin (Preosteoblast EGF-like repeat protein with MAM domain) (Protein EGFL6-like)	ECM Glycoproteins	NPNT	142910000	7	7	7	210.04	16.5
O96009	Napsin-A (EC 3.4.23.-) (Aspartyl protease 4) (ASP4) (Asp 4) (Napsin-1) (TA01/TA02)	Other	NAPSA	142250000	4	4	4	57.67	17.1
P80511	Protein S100-A12 (CGRP) (Calcium-binding protein in amniotic fluid 1) (CAAF1) (Calgranulin-C) (CAGC) (Extracellular newly identified RAGE-binding protein) (EN-RAGE) (Migration inhibitory factor-related protein 6) (MRP-6) (p6) (Neutrophil S100 protein) (S100 calcium-binding protein A12) [Cleaved into: Calcitermin]	Secreted Factors	S10AC	141350000	3	3	3	6.953	65.2
Q14061	Cytochrome c oxidase copper chaperone	Other	COX17	141050000	3	3	3	33.545	77.8
P62913	60S ribosomal protein L11 (CLL-associated antigen KW-12)	Other	RL11	140960000	4	4	4	60.773	23
P02652	Apolipoprotein A-II (Apo-AII) (ApoA-II) (Apolipoprotein A2) [Cleaved into: Proapolipoprotein A-II (ProapoA-II); Truncated apolipoprotein A-II (Apolipoprotein A-II(1-76))]	Other	APOA2	140890000	3	3	3	8.3159	46
P62873	Guanine nucleotide-binding protein G(I)/G(S)/G(T) subunit beta-1 (Transducin beta chain 1)	Other	GBB1	140670000	11	6	5	235.87	52.4
Q9BW30	Tubulin polymerization-promoting protein family member 3 (TPPP/p20)	Other	TPPP3	140110000	5	5	5	9.4545	30.7
P20774	Mimecan (Osteoglycin) (Osteoinductive factor) (OIF)	Proteoglycans	MIME	139500000	8	8	8	323.31	29.5
Q8WW12	PEST proteolytic signal-containing nuclear protein (PCNP) (PEST-containing nuclear protein)	Other	PCNP	139400000	3	3	3	22.722	18
Q15293	Reticulocalbin-1	Other	RCN1	137370000	7	7	7	282.54	28.4
P05156	Complement factor I (EC 3.4.21.45) (C3B/C4B inactivator) [Cleaved into: Complement factor I heavy chain; Complement factor I light chain]	Other	CFAI	136650000	8	7	7	155.21	16
P21397	Amine oxidase [flavin-containing] A (EC 1.4.3.4) (Monoamine oxidase type A) (MAO-A)	Other	AOFA	136040000	6	5	5	127.15	17.1
P36578	60S ribosomal protein L4 (60S ribosomal protein L1)	Other	RL4	136040000	3	3	3	238.58	8
P04275	von Willebrand factor (vWF) [Cleaved into: von Willebrand antigen 2 (von Willebrand antigen II)]	ECM Glycoproteins	VWF	136020000	21	21	21	280.04	12.7
P07900	Heat shock protein HSP 90-alpha (Heat shock 86 kDa) (HSP 86) (HSP86) (Lipopolysaccharide-associated protein 2) (LAP-2) (LPS-associated protein 2) (Renal carcinoma antigen NY-REN-38)	Other	HS90A	134830000	16	11	11	323.31	31.7
P61978	Heterogeneous nuclear ribonucleoprotein K (hnRNP K) (Transformation up-regulated nuclear protein) (TUNP)	Other	HNRPK	133450000	14	14	14	323.31	34.6
P07451	Carbonic anhydrase 3 (EC 4.2.1.1) (Carbonate dehydratase III) (Carbonic anhydrase III) (CA-III)	Other	CAH3	132030000	7	7	7	21.635	31.9
P23246	Splicing factor, proline- and glutamine-rich (100 kDa DNA-pairing protein) (hPOMp100) (DNA-binding p52/p100 complex, 100 kDa subunit) (Polypyrimidine tract-binding protein-associated-splicing factor) (PSF) (PTB-associated-splicing factor)	Other	SFPQ	131830000	13	13	12	273.53	15.3
Q15233	Non-POU domain-containing octamer-binding protein (NonO protein) (54 kDa nuclear RNA- and DNA-binding protein) (55 kDa nuclear protein) (DNA-binding p52/p100 complex, 52 kDa subunit) (NMT55) (p54(nrb)) (p54nrb)	Other	NONO	130970000	5	4	4	149.9	13.4
Q02543	60S ribosomal protein L18a	Other	RL18A	130630000	5	5	5	49.392	25
Q93077	Histone H2A type 1-C (Histone H2A/l)	Other	H2A1C	130550000	6	1	1	11.366	35.4
P53420	Collagen alpha-4(IV) chain	Collagens	CO4A4	129240000	3	3	3	255.68	3.5
Q92688	Acidic leucine-rich nuclear phosphoprotein 32 family member B (Acidic protein rich in leucines) (Putative HLA-DR-associated protein I-2) (PHAPI2) (Silver-stainable protein SSP29)	Other	AN32B	129000000	4	3	3	109.97	14.3
A6NMZ7	Collagen alpha-6(VI) chain	Collagens	CO6A6	128570000	11	11	11	323.31	7.7
P24539	ATP synthase F(0) complex subunit B1, mitochondrial (ATP synthase proton-transporting mitochondrial F(0) complex subunit B1) (ATP synthase subunit b) (ATPase subunit b)	Other	AT5F1	127980000	4	4	4	145.31	16
P16930	Fumarylacetoacetase (FAA) (EC 3.7.1.2) (Beta-diketonase) (Fumarylacetoacetate hydrolase)	Other	FAAA	127680000	7	7	7	129.74	19.3
P53597	Succinyl-CoA ligase [ADP/GDP-forming] subunit alpha, mitochondrial (EC 6.2.1.4) (EC 6.2.1.5) (Succinyl-CoA synthetase subunit alpha) (SCS-alpha)	Other	SUCA	126940000	3	3	3	9.6233	9.8
P25788	Proteasome subunit alpha type-3 (EC 3.4.25.1) (Macropain subunit C8) (Multicatalytic endopeptidase complex subunit C8) (Proteasome component C8)	Other	PSA3	126710000	8	8	8	66.348	31.4
P07951	Tropomyosin beta chain (Beta-tropomyosin) (Tropomyosin-2)	Other	TPM2	126530000	23	2	2	35.583	48.9
P02100	Hemoglobin subunit epsilon (Epsilon-globin) (Hemoglobin epsilon chain)	Other	HBE	126420000	2	1	1	2.0724	12.2
Q9BW04	Specifically androgen-regulated gene protein	Other	SARG	126350000	4	4	4	33.947	9.2
P27824	Calnexin (IP90) (Major histocompatibility complex class I antigen-binding protein p88) (p90)	Other	CALX	126300000	6	6	6	323.31	13.2
P07437	Tubulin beta chain (Tubulin beta-5 chain)	Other	TBB5	126220000	19	6	5	323.31	59.7
P35754	Glutaredoxin-1 (Thioltransferase-1) (TTase-1)	Other	GLRX1	125540000	5	5	5	61.741	50.9
P16070	CD44 antigen (CDw44) (Epican) (Extracellular matrix receptor III) (ECMR-III) (GP90 lymphocyte homing/adhesion receptor) (HUTCH-I) (Heparan sulfate proteoglycan) (Hermes antigen) (Hyaluronate receptor) (Phagocytic glycoprotein 1) (PGP-1) (Phagocytic glycoprotein I) (PGP-I) (CD antigen CD44)	Other	CD44	125150000	5	5	5	114.09	7.4
P46940	Ras GTPase-activating-like protein IQGAP1 (p195)	Other	IQGA1	122670000	24	24	24	323.31	24.9
P07954	Fumarate hydratase, mitochondrial (Fumarase) (EC 4.2.1.2)	Other	FUMH	122400000	8	8	8	231.64	32.7
P23142	Fibulin-1 (FIBL-1)	ECM Glycoproteins	FBLN1	121580000	16	16	12	323.31	28.6
P67809	Nuclease-sensitive element-binding protein 1 (CCAAT-binding transcription factor I subunit A) (CBF-A) (DNA-binding protein B) (DBPB) (Enhancer factor I subunit A) (EFI-A) (Y-box transcription factor) (Y-box-binding protein 1) (YB-1)	Other	YBOX1	121500000	6	6	4	323.31	33.6
P42765	3-ketoacyl-CoA thiolase, mitochondrial (EC 2.3.1.16) (Acetyl-CoA acyltransferase) (Beta-ketothiolase) (Mitochondrial 3-oxoacyl-CoA thiolase) (T1)	Other	THIM	120050000	13	13	13	59.046	48.4
P04080	Cystatin-B (CPI-B) (Liver thiol proteinase inhibitor) (Stefin-B)	ECM Regulators	CYTB	119850000	4	4	4	82.22	70.4
P50895	Basal cell adhesion molecule (Auberger B antigen) (B-CAM cell surface glycoprotein) (F8/G253 antigen) (Lutheran antigen) (Lutheran blood group glycoprotein) (CD antigen CD239)	Other	BCAM	119760000	23	23	23	190.61	45.4
Q15907	Ras-related protein Rab-11B (GTP-binding protein YPT3)	Other	RB11B	118130000	6	6	6	80.857	32.1
Q07157	Tight junction protein ZO-1 (Tight junction protein 1) (Zona occludens protein 1) (Zonula occludens protein 1)	Other	ZO1	116740000	5	5	5	23.556	4.7
Q99584	Protein S100-A13 (S100 calcium-binding protein A13)	Secreted Factors	S10AD	113070000	2	2	2	44.388	19.4
Q14766	Latent-transforming growth factor beta-binding protein 1 (LTBP-1) (Transforming growth factor beta-1-binding protein 1) (TGF-beta1-BP-1)	ECM Glycoproteins	LTBP1	112950000	3	3	3	197.06	2.8
P48147	Prolyl endopeptidase (PE) (EC 3.4.21.26) (Post-proline cleaving enzyme)	Other	PPCE	112520000	9	9	9	123	17.7
P21926	CD9 antigen (5H9 antigen) (Cell growth-inhibiting gene 2 protein) (Leukocyte antigen MIC3) (Motility-related protein) (MRP-1) (Tetraspanin-29) (Tspan-29) (p24) (CD antigen CD9)	Other	CD9	112450000	2	2	2	117.18	15.4
P30084	Enoyl-CoA hydratase, mitochondrial (EC 4.2.1.17) (Enoyl-CoA hydratase 1) (Short-chain enoyl-CoA hydratase) (SCEH)	Other	ECHM	110410000	9	9	9	51.15	39.7
Q93052	Lipoma-preferred partner (LIM domain-containing preferred translocation partner in lipoma)	Other	LPP	110100000	13	13	13	210.5	36.1
P12814	Alpha-actinin-1 (Alpha-actinin cytoskeletal isoform) (F-actin cross-linking protein) (Non-muscle alpha-actinin-1)	Other	ACTN1	108470000	28	13	13	323.31	39.3
P50552	Vasodilator-stimulated phosphoprotein (VASP)	Other	VASP	107050000	9	9	9	41.591	25.5
P13489	Ribonuclease inhibitor (Placental ribonuclease inhibitor) (Placental RNase inhibitor) (Ribonuclease/angiogenin inhibitor 1) (RAI)	Other	RINI	106200000	18	18	18	323.31	61.6
P07858	Cathepsin B (EC 3.4.22.1) (APP secretase) (APPS) (Cathepsin B1) [Cleaved into: Cathepsin B light chain; Cathepsin B heavy chain]	ECM Regulators	CATB	105490000	8	8	8	323.31	28.9
Q32MZ4	Leucine-rich repeat flightless-interacting protein 1 (LRR FLII-interacting protein 1) (GC-binding factor 2) (TAR RNA-interacting protein)	Other	LRRF1	105260000	7	7	7	27.185	12.4
P63167	Dynein light chain 1, cytoplasmic (8 kDa dynein light chain) (DLC8) (Dynein light chain LC8-type 1) (Protein inhibitor of neuronal nitric oxide synthase) (PIN)	Other	DYL1	104700000	3	3	1	74.649	49.4
Q99439	Calponin-2 (Calponin H2, smooth muscle) (Neutral calponin)	Other	CNN2	104320000	5	5	5	31.24	18.4
P05386	60S acidic ribosomal protein P1	Other	RLA1	103830000	2	2	2	323.31	65.8
P84090	Enhancer of rudimentary homolog	Other	ERH	103730000	5	5	5	95.503	46.2
Q9UKY7	Protein CDV3 homolog	Other	CDV3	103320000	2	2	2	245.61	26.7
P02749	Beta-2-glycoprotein 1 (APC inhibitor) (Activated protein C-binding protein) (Anticardiolipin cofactor) (Apolipoprotein H) (Apo-H) (Beta-2-glycoprotein I) (B2GPI) (Beta(2)GPI)	Other	APOH	101320000	8	8	8	41.459	33.9
P01765	Ig heavy chain V-III region TIL	Other	HV304	101260000	2	2	1	10.76	26.1
Q6NVY1	3-hydroxyisobutyryl-CoA hydrolase, mitochondrial (EC 3.1.2.4) (3-hydroxyisobutyryl-coenzyme A hydrolase) (HIB-CoA hydrolase) (HIBYL-CoA-H)	Other	HIBCH	100330000	4	4	4	9.1305	11.9
P31146	Coronin-1A (Coronin-like protein A) (Clipin-A) (Coronin-like protein p57) (Tryptophan aspartate-containing coat protein) (TACO)	Other	COR1A	99287000	8	8	8	74.213	25.6
P42167	Lamina-associated polypeptide 2, isoforms beta/gamma (Thymopoietin, isoforms beta/gamma) (TP beta/gamma) (Thymopoietin-related peptide isoforms beta/gamma) (TPRP isoforms beta/gamma) [Cleaved into: Thymopoietin (TP) (Splenin); Thymopentin (TP5)]	Other	LAP2B	98895000	9	9	9	108.18	28.9
Q9UGT4	Sushi domain-containing protein 2	Other	SUSD2	98691000	17	17	17	323.31	42.7
P48681	Nestin	Other	NEST	98499000	14	14	14	323.31	10.9
P61106	Ras-related protein Rab-14	Other	RAB14	98403000	4	4	4	63.437	30.2
P13639	Elongation factor 2 (EF-2)	Other	EF2	97662000	16	16	15	323.31	25.2
P43652	Afamin (Alpha-albumin) (Alpha-Alb)	Other	AFAM	97346000	7	7	7	36.186	16.2
P35221	Catenin alpha-1 (Alpha E-catenin) (Cadherin-associated protein) (Renal carcinoma antigen NY-REN-13)	Other	CTNA1	97121000	9	9	9	153.72	15.5
P46779	60S ribosomal protein L28	Other	RL28	96830000	3	3	3	21.941	19.7
O75937	DnaJ homolog subfamily C member 8 (Splicing protein spf31)	Other	DNJC8	95764000	4	4	4	14.307	20.6
P30050	60S ribosomal protein L12	Other	RL12	95709000	3	3	3	93.384	24.2
O14773	Tripeptidyl-peptidase 1 (TPP-1) (EC 3.4.14.9) (Cell growth-inhibiting gene 1 protein) (Lysosomal pepstatin-insensitive protease) (LPIC) (Tripeptidyl aminopeptidase) (Tripeptidyl-peptidase I) (TPP-I)	Other	TPP1	95545000	6	6	6	208.17	21
P13611	Versican core protein (Chondroitin sulfate proteoglycan core protein 2) (Chondroitin sulfate proteoglycan 2) (Glial hyaluronate-binding protein) (GHAP) (Large fibroblast proteoglycan) (PG-M)	Proteoglycans	CSPG2	95096000	3	3	3	323.31	1.1
P02750	Leucine-rich alpha-2-glycoprotein (LRG)	ECM Glycoproteins	A2GL	94111000	5	5	5	22.299	19.9
P01591	Immunoglobulin J chain (Joining chain of multimeric IgA and IgM)	Other	IGJ	93847000	6	6	6	34.695	50.9
Q15942	Zyxin (Zyxin-2)	Other	ZYX	93689000	11	11	11	254.17	31.3
Q9NYL9	Tropomodulin-3 (Ubiquitous tropomodulin) (U-Tmod)	Other	TMOD3	93241000	6	6	6	30.004	25.3
Q96AC1	Fermitin family homolog 2 (Kindlin-2) (Mitogen-inducible gene 2 protein) (MIG-2) (Pleckstrin homology domain-containing family C member 1) (PH domain-containing family C member 1)	Other	FERM2	93155000	9	9	9	83.566	21.3
P52907	F-actin-capping protein subunit alpha-1 (CapZ alpha-1)	Other	CAZA1	92641000	4	4	4	130.23	26.2
Q16853	Membrane primary amine oxidase (EC 1.4.3.21) (Copper amine oxidase) (HPAO) (Semicarbazide-sensitive amine oxidase) (SSAO) (Vascular adhesion protein 1) (VAP-1)	Other	AOC3	92049000	19	19	16	323.31	37.6
Q969H8	Myeloid-derived growth factor (MYDGF) (Interleukin-25) (IL-25) (Stromal cell-derived growth factor SF20)	Other	MYDGF	91428000	2	2	2	17.241	15.6
P07942	Laminin subunit beta-1 (Laminin B1 chain) (Laminin-1 subunit beta) (Laminin-10 subunit beta) (Laminin-12 subunit beta) (Laminin-2 subunit beta) (Laminin-6 subunit beta) (Laminin-8 subunit beta)	ECM Glycoproteins	LAMB1	91111000	15	15	15	323.31	12.9
P60709	Actin, cytoplasmic 1 (Beta-actin) [Cleaved into: Actin, cytoplasmic 1, N-terminally processed]	Other	ACTB	91079000	35	2	2	211.1	74.1
P05164	Myeloperoxidase (MPO) (EC 1.11.2.2) [Cleaved into: Myeloperoxidase; 89 kDa myeloperoxidase; 84 kDa myeloperoxidase; Myeloperoxidase light chain; Myeloperoxidase heavy chain]	Other	PERM	90368000	15	15	12	46.94	26.7
P36957	Dihydrolipoyllysine-residue succinyltransferase component of 2-oxoglutarate dehydrogenase complex, mitochondrial (EC 2.3.1.61) (2-oxoglutarate dehydrogenase complex component E2) (OGDC-E2) (Dihydrolipoamide succinyltransferase component of 2-oxoglutarate dehydrogenase complex) (E2K)	Other	ODO2	88335000	5	5	5	63.303	16.3
P61970	Nuclear transport factor 2 (NTF-2) (Placental protein 15) (PP15)	Other	NTF2	88100000	4	4	4	135.71	58.3
Q13561	Dynactin subunit 2 (50 kDa dynein-associated polypeptide) (Dynactin complex 50 kDa subunit) (DCTN-50) (p50 dynamitin)	Other	DCTN2	88030000	4	4	4	75.965	11
P26599	Polypyrimidine tract-binding protein 1 (PTB) (57 kDa RNA-binding protein PPTB-1) (Heterogeneous nuclear ribonucleoprotein I) (hnRNP I)	Other	PTBP1	87987000	6	6	6	323.31	18.3
P50502	Hsc70-interacting protein (Hip) (Aging-associated protein 2) (Progesterone receptor-associated p48 protein) (Protein FAM10A1) (Putative tumor suppressor ST13) (Renal carcinoma antigen NY-REN-33) (Suppression of tumorigenicity 13 protein)	Other	F10A1	87909000	5	5	5	23.38	16.3
P38117	Electron transfer flavoprotein subunit beta (Beta-ETF)	Other	ETFB	87728000	6	6	6	25.679	28.6
Q9P0L0	Vesicle-associated membrane protein-associated protein A (VAMP-A) (VAMP-associated protein A) (VAP-A) (33 kDa VAMP-associated protein) (VAP-33)	Other	VAPA	87230000	3	3	3	22.697	10.8
Q15582	Transforming growth factor-beta-induced protein ig-h3 (Beta ig-h3) (Kerato-epithelin) (RGD-containing collagen-associated protein) (RGD-CAP)	ECM Glycoproteins	BGH3	86970000	7	7	7	323.31	15.8
P62879	Guanine nucleotide-binding protein G(I)/G(S)/G(T) subunit beta-2 (G protein subunit beta-2) (Transducin beta chain 2)	Other	GBB2	86554000	13	13	7	323.31	55
Q9UBQ7	Glyoxylate reductase/hydroxypyruvate reductase (EC 1.1.1.79) (EC 1.1.1.81)	Other	GRHPR	86550000	7	7	7	56.252	33.2
P84103	Serine/arginine-rich splicing factor 3 (Pre-mRNA-splicing factor SRP20) (Splicing factor, arginine/serine-rich 3)	Other	SRSF3	86520000	3	3	3	19.936	23.2
Q9BUJ2	Heterogeneous nuclear ribonucleoprotein U-like protein 1 (Adenovirus early region 1B-associated protein 5) (E1B-55 kDa-associated protein 5) (E1B-AP5)	Other	HNRL1	86330000	5	5	5	86.8	8.6
Q9NRV9	Heme-binding protein 1 (p22HBP)	Other	HEBP1	86120000	5	5	5	21.142	36.5
P01042	Kininogen-1 (Alpha-2-thiol proteinase inhibitor) (Fitzgerald factor) (High molecular weight kininogen) (HMWK) (Williams-Fitzgerald-Flaujeac factor) [Cleaved into: Kininogen-1 heavy chain; T-kinin (Ile-Ser-Bradykinin); Bradykinin (Kallidin I); Lysyl-bradykinin (Kallidin II); Kininogen-1 light chain; Low molecular weight growth-promoting factor]	ECM Regulators	KNG1	85407000	6	5	5	10.298	11
O00592	Podocalyxin (GCTM-2 antigen) (Gp200) (Podocalyxin-like protein 1) (PC) (PCLP-1)	Other	PODXL	85256000	3	3	3	19.017	5.7
O14558	Heat shock protein beta-6 (HspB6) (Heat shock 20 kDa-like protein p20)	Other	HSPB6	84699000	6	6	6	230.85	38.1
P55786	Puromycin-sensitive aminopeptidase (PSA) (EC 3.4.11.14) (Cytosol alanyl aminopeptidase) (AAP-S)	Other	PSA	84603000	15	15	15	323.31	17.1
Q96IZ0	PRKC apoptosis WT1 regulator protein (Prostate apoptosis response 4 protein) (Par-4)	Other	PAWR	83805000	2	2	2	20.237	12.1
P55263	Adenosine kinase (AK) (EC 2.7.1.20) (Adenosine 5'-phosphotransferase)	Other	ADK	83650000	6	6	6	27.888	22.4
P30455	HLA class I histocompatibility antigen, A-36 alpha chain (Aw-36) (MHC class I antigen A*36)	Other	1A36	83395000	7	2	2	5.3648	28.8
P28070	Proteasome subunit beta type-4 (EC 3.4.25.1) (26 kDa prosomal protein) (HsBPROS26) (PROS-26) (Macropain beta chain) (Multicatalytic endopeptidase complex beta chain) (Proteasome beta chain) (Proteasome chain 3) (HsN3)	Other	PSB4	81324000	4	4	4	72.661	20.5
P28074	Proteasome subunit beta type-5 (EC 3.4.25.1) (Macropain epsilon chain) (Multicatalytic endopeptidase complex epsilon chain) (Proteasome chain 6) (Proteasome epsilon chain) (Proteasome subunit MB1) (Proteasome subunit X)	Other	PSB5	80788000	3	3	3	91.892	14.4
Q7Z406	Myosin-14 (Myosin heavy chain 14) (Myosin heavy chain, non-muscle IIc) (Non-muscle myosin heavy chain IIc) (NMHC II-C)	Other	MYH14	80392000	29	21	21	323.31	15.6
O75531	Barrier-to-autointegration factor (Breakpoint cluster region protein 1) [Cleaved into: Barrier-to-autointegration factor, N-terminally processed]	Other	BAF	79970000	5	5	5	125.78	69.7
P43490	Nicotinamide phosphoribosyltransferase (NAmPRTase) (Nampt) (EC 2.4.2.12) (Pre-B-cell colony-enhancing factor 1) (Pre-B cell-enhancing factor) (Visfatin)	Other	NAMPT	78985000	11	11	11	323.31	35.6
Q9BRF8	Serine/threonine-protein phosphatase CPPED1 (EC 3.1.3.16) (Calcineurin-like phosphoesterase domain-containing protein 1) (Complete S-transactivated protein 1)	Other	CPPED	78797000	3	3	3	48.018	17.5
P55072	Transitional endoplasmic reticulum ATPase (TER ATPase) (EC 3.6.4.6) (15S Mg(2+)-ATPase p97 subunit) (Valosin-containing protein) (VCP)	Other	TERA	78641000	12	12	12	323.31	18
Q9Y2D5	A-kinase anchor protein 2 (AKAP-2) (AKAP-KL) (Protein kinase A-anchoring protein 2) (PRKA2)	Other	AKAP2	78434000	11	11	11	274.68	17.6
Q9H2U2	Inorganic pyrophosphatase 2, mitochondrial (EC 3.6.1.1) (Pyrophosphatase SID6-306) (Pyrophosphate phospho-hydrolase 2) (PPase 2)	Other	IPYR2	77706000	3	3	3	23.532	12.9
Q96JY6	PDZ and LIM domain protein 2 (PDZ-LIM protein mystique)	Other	PDLI2	77506000	7	7	7	59.588	21.9
Q16881	Thioredoxin reductase 1, cytoplasmic (TR) (EC 1.8.1.9) (Gene associated with retinoic and interferon-induced mortality 12 protein) (GRIM-12) (Gene associated with retinoic and IFN-induced mortality 12 protein) (KM-102-derived reductase-like factor) (Thioredoxin reductase TR1)	Other	TRXR1	77176000	6	6	6	323.31	11.9
Q71UI9	Histone H2A.V (H2A.F/Z)	Other	H2AV	76258000	4	2	2	191.44	46.1
Q99798	Aconitate hydratase, mitochondrial (Aconitase) (EC 4.2.1.3) (Citrate hydro-lyase)	Other	ACON	76096000	14	14	14	154.14	28.7
P51608	Methyl-CpG-binding protein 2 (MeCp-2 protein) (MeCp2)	Other	MECP2	75603000	3	3	3	10.737	15.4
P54819	Adenylate kinase 2, mitochondrial (AK 2) (EC 2.7.4.3) (ATP-AMP transphosphorylase 2) (ATP:AMP phosphotransferase) (Adenylate monophosphate kinase) [Cleaved into: Adenylate kinase 2, mitochondrial, N-terminally processed]	Other	KAD2	75479000	6	6	6	47.698	29.3
P00390	Glutathione reductase, mitochondrial (GR) (GRase) (EC 1.8.1.7)	Other	GSHR	75326000	8	8	8	165.76	21.1
P04843	Dolichyl-diphosphooligosaccharide--protein glycosyltransferase subunit 1 (EC 2.4.99.18) (Dolichyl-diphosphooligosaccharide--protein glycosyltransferase 67 kDa subunit) (Ribophorin I) (RPN-I) (Ribophorin-1)	Other	RPN1	75190000	3	3	3	323.31	4.6
P13804	Electron transfer flavoprotein subunit alpha, mitochondrial (Alpha-ETF)	Other	ETFA	74751000	5	5	5	31.153	21.9
P63208	S-phase kinase-associated protein 1 (Cyclin-A/CDK2-associated protein p19) (p19A) (Organ of Corti protein 2) (OCP-2) (Organ of Corti protein II) (OCP-II) (RNA polymerase II elongation factor-like protein) (SIII) (Transcription elongation factor B polypeptide 1-like) (p19skp1)	Other	SKP1	74576000	4	4	4	67.488	27
P15531	Nucleoside diphosphate kinase A (NDK A) (NDP kinase A) (EC 2.7.4.6) (Granzyme A-activated DNase) (GAAD) (Metastasis inhibition factor nm23) (NM23-H1) (Tumor metastatic process-associated protein)	Other	NDKA	74421000	6	2	2	105.27	55.9
Q16531	DNA damage-binding protein 1 (DDB p127 subunit) (DNA damage-binding protein a) (DDBa) (Damage-specific DNA-binding protein 1) (HBV X-associated protein 1) (XAP-1) (UV-damaged DNA-binding factor) (UV-damaged DNA-binding protein 1) (UV-DDB 1) (XPE-binding factor) (XPE-BF) (Xeroderma pigmentosum group E-complementing protein) (XPCe)	Other	DDB1	74243000	7	7	7	222.21	7.4
O15382	Branched-chain-amino-acid aminotransferase, mitochondrial (BCAT(m)) (EC 2.6.1.42) (Placental protein 18) (PP18)	Other	BCAT2	73920000	5	5	5	41.878	16.8
Q9BWD1	Acetyl-CoA acetyltransferase, cytosolic (EC 2.3.1.9) (Acetyl-CoA transferase-like protein) (Cytosolic acetoacetyl-CoA thiolase)	Other	THIC	73271000	3	3	3	38.325	11.3
P26006	Integrin alpha-3 (CD49 antigen-like family member C) (FRP-2) (Galactoprotein B3) (GAPB3) (VLA-3 subunit alpha) (CD antigen CD49c) [Cleaved into: Integrin alpha-3 heavy chain; Integrin alpha-3 light chain]	Other	ITA3	73198000	4	4	4	44.239	4.5
P06312	Ig kappa chain V-IV region (Fragment)	Other	KV401	73137000	2	2	1	17.762	22.3
P06681	Complement C2 (EC 3.4.21.43) (C3/C5 convertase) [Cleaved into: Complement C2b fragment; Complement C2a fragment]	Other	CO2	72941000	4	4	4	6.51	5.9
P26373	60S ribosomal protein L13 (Breast basic conserved protein 1)	Other	RL13	72896000	6	6	6	51.519	21.3
P06737	Glycogen phosphorylase, liver form (EC 2.4.1.1)	Other	PYGL	72571000	7	7	5	140.59	9.8
P51858	Hepatoma-derived growth factor (HDGF) (High mobility group protein 1-like 2) (HMG-1L2)	Other	HDGF	72112000	8	8	8	84.928	50.8
P21796	Voltage-dependent anion-selective channel protein 1 (VDAC-1) (hVDAC1) (Outer mitochondrial membrane protein porin 1) (Plasmalemmal porin) (Porin 31HL) (Porin 31HM)	Other	VDAC1	71469000	4	4	4	323.31	15.5
P46778	60S ribosomal protein L21	Other	RL21	71234000	2	2	2	24.365	16.2
Q969E4	Transcription elongation factor A protein-like 3 (TCEA-like protein 3) (Transcription elongation factor S-II protein-like 3)	Other	TCAL3	70769000	2	2	1	50.77	18
Q14247	Src substrate cortactin (Amplaxin) (Oncogene EMS1)	Other	SRC8	70618000	2	2	2	323.31	3.3
Q9Y2S2	Lambda-crystallin homolog (EC 1.1.1.45) (L-gulonate 3-dehydrogenase) (Gul3DH)	Other	CRYL1	70444000	6	6	6	11.005	25.7
P30044	Peroxiredoxin-5, mitochondrial (EC 1.11.1.15) (Alu corepressor 1) (Antioxidant enzyme B166) (AOEB166) (Liver tissue 2D-page spot 71B) (PLP) (Peroxiredoxin V) (Prx-V) (Peroxisomal antioxidant enzyme) (TPx type VI) (Thioredoxin peroxidase PMP20) (Thioredoxin reductase)	Other	PRDX5	70145000	7	7	7	155.2	50.5
Q04837	Single-stranded DNA-binding protein, mitochondrial (Mt-SSB) (MtSSB) (PWP1-interacting protein 17)	Other	SSBP	69712000	5	5	5	62.985	41.9
O43399	Tumor protein D54 (hD54) (Tumor protein D52-like 2)	Other	TPD54	69550000	6	6	6	248.84	48.5
P62888	60S ribosomal protein L30	Other	RL30	69527000	3	3	3	83.046	38.3
P61313	60S ribosomal protein L15	Other	RL15	69448000	4	4	4	35.015	22.5
Q07955	Serine/arginine-rich splicing factor 1 (Alternative-splicing factor 1) (ASF-1) (Splicing factor, arginine/serine-rich 1) (pre-mRNA-splicing factor SF2, P33 subunit)	Other	SRSF1	69278000	3	3	3	64.542	11.3
P04003	C4b-binding protein alpha chain (C4bp) (Proline-rich protein) (PRP)	Other	C4BPA	68946000	6	6	6	11.972	13.7
P00167	Cytochrome b5 (Microsomal cytochrome b5 type A) (MCB5)	Other	CYB5	68923000	3	3	3	46.8	29.1
O15400	Syntaxin-7	Other	STX7	68568000	5	5	5	94.427	23.4
O14979	Heterogeneous nuclear ribonucleoprotein D-like (hnRNP D-like) (hnRNP DL) (AU-rich element RNA-binding factor) (JKT41-binding protein) (Protein laAUF1)	Other	HNRDL	67534000	4	4	4	84.338	16.2
Q9NRX4	14 kDa phosphohistidine phosphatase (EC 3.1.3.-) (Phosphohistidine phosphatase 1) (Protein janus-A homolog)	Other	PHP14	67312000	3	3	3	121.14	35.2
P61163	Alpha-centractin (Centractin) (ARP1) (Actin-RPV) (Centrosome-associated actin homolog)	Other	ACTZ	67273000	5	5	1	155.35	15.4
P68036	Ubiquitin-conjugating enzyme E2 L3 (EC 2.3.2.23) (E2 ubiquitin-conjugating enzyme L3) (L-UBC) (UbcH7) (Ubiquitin carrier protein L3) (Ubiquitin-conjugating enzyme E2-F1) (Ubiquitin-protein ligase L3)	Other	UB2L3	67169000	4	4	4	38.794	46.8
P82979	SAP domain-containing ribonucleoprotein (Cytokine-induced protein of 29 kDa) (Nuclear protein Hcc-1) (Proliferation-associated cytokine-inducible protein CIP29)	Other	SARNP	66921000	3	3	3	15.576	17.1
Q9H0W9	Ester hydrolase C11orf54 (EC 3.1.-.-)	Other	CK054	66886000	4	4	4	32.372	16.5
Q15185	Prostaglandin E synthase 3 (EC 5.3.99.3) (Cytosolic prostaglandin E2 synthase) (cPGES) (Hsp90 co-chaperone) (Progesterone receptor complex p23) (Telomerase-binding protein p23)	Other	TEBP	66690000	2	2	2	31.183	16.9
P02766	Transthyretin (ATTR) (Prealbumin) (TBPA)	Other	TTHY	66574000	3	3	3	43.521	18.4
P39060	Collagen alpha-1(XVIII) chain [Cleaved into: Endostatin]	Collagens	COIA1	66271000	6	6	6	284.69	5.6
P33151	Cadherin-5 (7B4 antigen) (Vascular endothelial cadherin) (VE-cadherin) (CD antigen CD144)	Other	CADH5	66269000	4	4	4	10.967	5.2
Q9Y383	Putative RNA-binding protein Luc7-like 2	Other	LC7L2	66267000	4	4	4	25.466	11.5
Q15181	Inorganic pyrophosphatase (EC 3.6.1.1) (Pyrophosphate phospho-hydrolase) (PPase)	Other	IPYR	66180000	6	6	6	92.92	30.1
P62906	60S ribosomal protein L10a (CSA-19) (Neural precursor cell expressed developmentally down-regulated protein 6) (NEDD-6)	Other	RL10A	66096000	2	2	2	77.366	11.1
Q9NQR4	Omega-amidase NIT2 (EC 3.5.1.3) (Nitrilase homolog 2)	Other	NIT2	65902000	5	5	5	70.521	23.9
P21695	Glycerol-3-phosphate dehydrogenase [NAD(+)], cytoplasmic (GPD-C) (GPDH-C) (EC 1.1.1.8)	Other	GPDA	65768000	6	6	6	9.5999	22.3
P43034	Platelet-activating factor acetylhydrolase IB subunit alpha (Lissencephaly-1 protein) (LIS-1) (PAF acetylhydrolase 45 kDa subunit) (PAF-AH 45 kDa subunit) (PAF-AH alpha) (PAFAH alpha)	Other	LIS1	65636000	8	8	8	75.937	23.4
P15502	Elastin (Tropoelastin)	ECM Glycoproteins	ELN	65388000	5	5	5	115.1	13
P31943	Heterogeneous nuclear ribonucleoprotein H (hnRNP H) [Cleaved into: Heterogeneous nuclear ribonucleoprotein H, N-terminally processed]	Other	HNRH1	64575000	7	5	2	323.31	20.5
P17174	Aspartate aminotransferase, cytoplasmic (cAspAT) (EC 2.6.1.1) (EC 2.6.1.3) (Cysteine aminotransferase, cytoplasmic) (Cysteine transaminase, cytoplasmic) (cCAT) (Glutamate oxaloacetate transaminase 1) (Transaminase A)	Other	AATC	64078000	4	4	4	129.92	12.3
P15090	Fatty acid-binding protein, adipocyte (Adipocyte lipid-binding protein) (ALBP) (Adipocyte-type fatty acid-binding protein) (A-FABP) (AFABP) (Fatty acid-binding protein 4)	Other	FABP4	63731000	6	6	5	14.417	43.9
O75947	ATP synthase subunit d, mitochondrial (ATPase subunit d)	Other	ATP5H	63237000	2	2	2	24.971	16.8
P16284	Platelet endothelial cell adhesion molecule (PECAM-1) (EndoCAM) (GPIIA') (PECA1) (CD antigen CD31)	Other	PECA1	62894000	11	11	11	64.34	19.6
P14543	Nidogen-1 (NID-1) (Entactin)	ECM Glycoproteins	NID1	62840000	12	12	12	323.31	11.9
P62424	60S ribosomal protein L7a (PLA-X polypeptide) (Surfeit locus protein 3)	Other	RL7A	62835000	3	3	3	123.38	11.3
Q14764	Major vault protein (MVP) (Lung resistance-related protein)	Other	MVP	62600000	18	18	18	323.31	27.4
P07988	Pulmonary surfactant-associated protein B (SP-B) (18 kDa pulmonary-surfactant protein) (6 kDa protein) (Pulmonary surfactant-associated proteolipid SPL(Phe))	ECM-affiliated Proteins	PSPB	62276000	8	8	8	38.211	22
O60504	Vinexin (SH3-containing adapter molecule 1) (SCAM-1) (Sorbin and SH3 domain-containing protein 3)	Other	VINEX	62252000	5	5	5	16.243	12.5
P20618	Proteasome subunit beta type-1 (EC 3.4.25.1) (Macropain subunit C5) (Multicatalytic endopeptidase complex subunit C5) (Proteasome component C5) (Proteasome gamma chain)	Other	PSB1	61950000	7	7	7	178.09	38.6
P0DJI8	Serum amyloid A-1 protein (SAA) [Cleaved into: Amyloid protein A (Amyloid fibril protein AA); Serum amyloid protein A(2-104); Serum amyloid protein A(3-104); Serum amyloid protein A(2-103); Serum amyloid protein A(2-102); Serum amyloid protein A(4-101)]	Other	SAA1	61525000	6	6	6	51.028	69.7
P51659	Peroxisomal multifunctional enzyme type 2 (MFE-2) (17-beta-hydroxysteroid dehydrogenase 4) (17-beta-HSD 4) (D-bifunctional protein) (DBP) (Multifunctional protein 2) (MPF-2) (Short chain dehydrogenase/reductase family 8C member 1) [Cleaved into: (3R)-hydroxyacyl-CoA dehydrogenase (EC 1.1.1.n12); Enoyl-CoA hydratase 2 (EC 4.2.1.107) (EC 4.2.1.119) (3-alpha,7-alpha,12-alpha-trihydroxy-5-beta-choles…	Other	DHB4	61421000	11	11	11	106.25	25
P62826	GTP-binding nuclear protein Ran (Androgen receptor-associated protein 24) (GTPase Ran) (Ras-like protein TC4) (Ras-related nuclear protein)	Other	RAN	61330000	4	4	4	107.07	17.1
Q6WCQ1	Myosin phosphatase Rho-interacting protein (M-RIP) (Rho-interacting protein 3) (RIP3) (p116Rip)	Other	MPRIP	61267000	4	4	4	18.748	6
P36542	ATP synthase subunit gamma, mitochondrial (F-ATPase gamma subunit)	Other	ATPG	61129000	2	2	2	91.997	13.1
P35237	Serpin B6 (Cytoplasmic antiproteinase) (CAP) (Peptidase inhibitor 6) (PI-6) (Placental thrombin inhibitor)	ECM Regulators	SPB6	60293000	8	8	7	90.947	25.5
P25311	Zinc-alpha-2-glycoprotein (Zn-alpha-2-GP) (Zn-alpha-2-glycoprotein)	Other	ZA2G	60287000	7	7	7	19.182	35.6
P30153	Serine/threonine-protein phosphatase 2A 65 kDa regulatory subunit A alpha isoform (Medium tumor antigen-associated 61 kDa protein) (PP2A subunit A isoform PR65-alpha) (PP2A subunit A isoform R1-alpha)	Other	2AAA	59764000	6	6	6	147.34	11.9
P30042	ES1 protein homolog, mitochondrial (Protein GT335) (Protein KNP-I)	Other	ES1	59597000	5	5	5	52.481	32.1
Q08722	Leukocyte surface antigen CD47 (Antigenic surface determinant protein OA3) (Integrin-associated protein) (IAP) (Protein MER6) (CD antigen CD47)	Other	CD47	59313000	2	2	2	7.5322	5.3
Q13867	Bleomycin hydrolase (BH) (BLM hydrolase) (BMH) (EC 3.4.22.40)	Other	BLMH	58926000	2	2	2	26.558	10.8
P10109	Adrenodoxin, mitochondrial (Adrenal ferredoxin) (Ferredoxin-1) (Hepatoredoxin)	Other	ADX	58760000	3	3	3	8.4426	16.8
Q15847	Adipogenesis regulatory factor (Adipogenesis factor rich in obesity) (Adipose most abundant gene transcript 2 protein) (Adipose-specific protein 2) (apM-2)	Other	ADIRF	58663000	2	2	2	273.14	19.7
Q13409	Cytoplasmic dynein 1 intermediate chain 2 (Cytoplasmic dynein intermediate chain 2) (Dynein intermediate chain 2, cytosolic) (DH IC-2)	Other	DC1I2	58199000	3	3	3	106.79	5.6
P23396	40S ribosomal protein S3 (EC 4.2.99.18)	Other	RS3	57575000	6	6	6	113.93	24.3
P04004	Vitronectin (VN) (S-protein) (Serum-spreading factor) (V75) [Cleaved into: Vitronectin V65 subunit; Vitronectin V10 subunit; Somatomedin-B]	ECM Glycoproteins	VTNC	57035000	8	8	7	323.31	25.3
Q15691	Microtubule-associated protein RP/EB family member 1 (APC-binding protein EB1) (End-binding protein 1) (EB1)	Other	MARE1	56975000	5	5	5	38.993	33.2
P50897	Palmitoyl-protein thioesterase 1 (PPT-1) (EC 3.1.2.22) (Palmitoyl-protein hydrolase 1)	Other	PPT1	56510000	4	4	4	17.241	14.1
Q02790	Peptidyl-prolyl cis-trans isomerase FKBP4 (PPIase FKBP4) (EC 5.2.1.8) (51 kDa FK506-binding protein) (FKBP51) (52 kDa FK506-binding protein) (52 kDa FKBP) (FKBP-52) (59 kDa immunophilin) (p59) (FK506-binding protein 4) (FKBP-4) (FKBP59) (HSP-binding immunophilin) (HBI) (Immunophilin FKBP52) (Rotamase) [Cleaved into: Peptidyl-prolyl cis-trans isomerase FKBP4, N-terminally processed]	Other	FKBP4	56368000	3	3	3	46.273	8.3
O60234	Glia maturation factor gamma (GMF-gamma)	Other	GMFG	56335000	6	4	4	6.2785	57.7
P61160	Actin-related protein 2 (Actin-like protein 2)	Other	ARP2	56149000	7	7	7	222.95	28.9
Q9HC38	Glyoxalase domain-containing protein 4	Other	GLOD4	55511000	2	2	2	10.695	5.8
P58546	Myotrophin (Protein V-1)	Other	MTPN	55253000	2	2	2	77.93	32.2
P21266	Glutathione S-transferase Mu 3 (EC 2.5.1.18) (GST class-mu 3) (GSTM3-3) (hGSTM3-3)	Other	GSTM3	54614000	7	7	6	52.367	35.1
Q14956	Transmembrane glycoprotein NMB (Transmembrane glycoprotein HGFIN)	Other	GPNMB	54160000	2	2	2	42.251	4.7
P19105	Myosin regulatory light chain 12A (Epididymis secretory protein Li 24) (HEL-S-24) (MLC-2B) (Myosin RLC) (Myosin regulatory light chain 2, nonsarcomeric) (Myosin regulatory light chain MRLC3)	Other	ML12A	54149000	8	8	4	323.31	62.6
P01031	Complement C5 (C3 and PZP-like alpha-2-macroglobulin domain-containing protein 4) [Cleaved into: Complement C5 beta chain; Complement C5 alpha chain; C5a anaphylatoxin; Complement C5 alpha' chain]	Other	CO5	54062000	11	9	9	26.442	7.8
P29972	Aquaporin-1 (AQP-1) (Aquaporin-CHIP) (Urine water channel) (Water channel protein for red blood cells and kidney proximal tubule)	Other	AQP1	54058000	2	2	2	323.31	10.8
Q9UPQ0	LIM and calponin homology domains-containing protein 1	Other	LIMC1	53920000	8	8	8	16.052	8.4
O75223	Gamma-glutamylcyclotransferase (EC 2.3.2.4) (Cytochrome c-releasing factor 21)	Other	GGCT	53288000	3	3	3	17.135	33
P42677	40S ribosomal protein S27 (Metallopan-stimulin 1) (MPS-1)	Other	RS27	53282000	3	3	3	33.594	15.5
P48637	Glutathione synthetase (GSH synthetase) (GSH-S) (EC 6.3.2.3) (Glutathione synthase)	Other	GSHB	53275000	5	5	5	107.61	10.5
Q9Y281	Cofilin-2 (Cofilin, muscle isoform)	Other	COF2	53235000	6	2	2	30.409	34.3
P30046	D-dopachrome decarboxylase (EC 4.1.1.84) (D-dopachrome tautomerase) (Phenylpyruvate tautomerase II)	Other	DOPD	53029000	6	6	6	52.825	50.8
P05026	Sodium/potassium-transporting ATPase subunit beta-1 (Sodium/potassium-dependent ATPase subunit beta-1)	Other	AT1B1	52739000	3	3	3	18.617	13.2
Q14116	Interleukin-18 (IL-18) (Iboctadekin) (Interferon gamma-inducing factor) (IFN-gamma-inducing factor) (Interleukin-1 gamma) (IL-1 gamma)	Secreted Factors	IL18	52528000	2	2	2	4.431	18.7
Q13162	Peroxiredoxin-4 (EC 1.11.1.15) (Antioxidant enzyme AOE372) (AOE37-2) (Peroxiredoxin IV) (Prx-IV) (Thioredoxin peroxidase AO372) (Thioredoxin-dependent peroxide reductase A0372)	Other	PRDX4	51869000	6	5	5	177.32	32.8
O14974	Protein phosphatase 1 regulatory subunit 12A (Myosin phosphatase-targeting subunit 1) (Myosin phosphatase target subunit 1) (Protein phosphatase myosin-binding subunit)	Other	MYPT1	51370000	3	3	3	81.204	3.6
P01903	HLA class II histocompatibility antigen, DR alpha chain (MHC class II antigen DRA)	Other	DRA	51232000	3	3	3	29.151	16.5
P28065	Proteasome subunit beta type-9 (EC 3.4.25.1) (Low molecular mass protein 2) (Macropain chain 7) (Multicatalytic endopeptidase complex chain 7) (Proteasome chain 7) (Proteasome subunit beta-1i) (Really interesting new gene 12 protein)	Other	PSB9	50963000	3	3	3	8.6065	20.5
P13667	Protein disulfide-isomerase A4 (EC 5.3.4.1) (Endoplasmic reticulum resident protein 70) (ER protein 70) (ERp70) (Endoplasmic reticulum resident protein 72) (ER protein 72) (ERp-72) (ERp72)	Other	PDIA4	50882000	8	8	8	187.81	11.8
Q9H4A4	Aminopeptidase B (AP-B) (EC 3.4.11.6) (Arginine aminopeptidase) (Arginyl aminopeptidase)	Other	AMPB	50492000	8	8	8	163.6	17.7
P48163	NADP-dependent malic enzyme (NADP-ME) (EC 1.1.1.40) (Malic enzyme 1)	Other	MAOX	50032000	3	3	3	148.53	7
P62140	Serine/threonine-protein phosphatase PP1-beta catalytic subunit (PP-1B) (PPP1CD) (EC 3.1.3.16) (EC 3.1.3.53)	Other	PP1B	49695000	5	5	2	75.857	25.4
P62750	60S ribosomal protein L23a	Other	RL23A	49506000	4	4	4	22.746	21.8
Q9UHG3	Prenylcysteine oxidase 1 (EC 1.8.3.5) (Prenylcysteine lyase)	Other	PCYOX	49139000	8	8	8	62.913	20.4
Q9ULA0	Aspartyl aminopeptidase (EC 3.4.11.21)	Other	DNPEP	48197000	8	8	8	102.1	31.2
Q99426	Tubulin-folding cofactor B (Cytoskeleton-associated protein 1) (Cytoskeleton-associated protein CKAPI) (Tubulin-specific chaperone B)	Other	TBCB	48076000	4	4	4	11.938	15.2
P60866	40S ribosomal protein S20	Other	RS20	47951000	3	3	3	52.008	23.5
P00747	Plasminogen (EC 3.4.21.7) [Cleaved into: Plasmin heavy chain A; Activation peptide; Angiostatin; Plasmin heavy chain A, short form; Plasmin light chain B]	ECM Regulators	PLMN	47748000	9	8	8	25.002	15.9
Q15637	Splicing factor 1 (Mammalian branch point-binding protein) (BBP) (mBBP) (Transcription factor ZFM1) (Zinc finger gene in MEN1 locus) (Zinc finger protein 162)	Other	SF01	47622000	3	3	3	18.857	5.3
Q92817	Envoplakin (210 kDa cornified envelope precursor protein) (210 kDa paraneoplastic pemphigus antigen) (p210)	Other	EVPL	47577000	8	8	8	15.955	4.2
Q15286	Ras-related protein Rab-35 (GTP-binding protein RAY) (Ras-related protein Rab-1C)	Other	RAB35	47288000	2	2	2	8.2385	10.4
P00387	NADH-cytochrome b5 reductase 3 (B5R) (Cytochrome b5 reductase) (EC 1.6.2.2) (Diaphorase-1) [Cleaved into: NADH-cytochrome b5 reductase 3 membrane-bound form; NADH-cytochrome b5 reductase 3 soluble form]	Other	NB5R3	46952000	4	4	4	175.47	14.3
Q86V81	THO complex subunit 4 (Tho4) (Ally of AML-1 and LEF-1) (Aly/REF export factor) (Transcriptional coactivator Aly/REF) (bZIP-enhancing factor BEF)	Other	THOC4	46880000	2	2	2	58.438	14.8
P28072	Proteasome subunit beta type-6 (EC 3.4.25.1) (Macropain delta chain) (Multicatalytic endopeptidase complex delta chain) (Proteasome delta chain) (Proteasome subunit Y)	Other	PSB6	46860000	3	3	3	112.07	25.5
P30480	HLA class I histocompatibility antigen, B-42 alpha chain (MHC class I antigen B*42)	Other	1B42	46685000	9	5	0	152.7	37
Q96AE4	Far upstream element-binding protein 1 (FBP) (FUSE-binding protein 1) (DNA helicase V) (hDH V)	Other	FUBP1	46598000	6	5	5	85.573	11.8
Q9UQ80	Proliferation-associated protein 2G4 (Cell cycle protein p38-2G4 homolog) (hG4-1) (ErbB3-binding protein 1)	Other	PA2G4	46467000	3	3	3	124.9	8.6
O94979	Protein transport protein Sec31A (ABP125) (ABP130) (SEC31-like protein 1) (SEC31-related protein A) (Web1-like protein)	Other	SC31A	46185000	3	3	3	90.387	3.6
Q9Y3F4	Serine-threonine kinase receptor-associated protein (MAP activator with WD repeats) (UNR-interacting protein) (WD-40 repeat protein PT-WD)	Other	STRAP	46025000	3	3	3	39.491	8.6
O43396	Thioredoxin-like protein 1 (32 kDa thioredoxin-related protein)	Other	TXNL1	45335000	5	5	5	74.226	28.4
P17655	Calpain-2 catalytic subunit (EC 3.4.22.53) (Calcium-activated neutral proteinase 2) (CANP 2) (Calpain M-type) (Calpain large polypeptide L2) (Calpain-2 large subunit) (Millimolar-calpain) (M-calpain)	Other	CAN2	45170000	13	13	13	323.31	33
Q07954	Prolow-density lipoprotein receptor-related protein 1 (LRP-1) (Alpha-2-macroglobulin receptor) (A2MR) (Apolipoprotein E receptor) (APOER) (CD antigen CD91) [Cleaved into: Low-density lipoprotein receptor-related protein 1 85 kDa subunit (LRP-85); Low-density lipoprotein receptor-related protein 1 515 kDa subunit (LRP-515); Low-density lipoprotein receptor-related protein 1 intracellular domain (L…	Other	LRP1	45140000	9	9	9	323.31	2.8
Q13185	Chromobox protein homolog 3 (HECH) (Heterochromatin protein 1 homolog gamma) (HP1 gamma) (Modifier 2 protein)	Other	CBX3	45136000	3	3	3	29.853	21.3
P98095	Fibulin-2 (FIBL-2)	ECM Glycoproteins	FBLN2	45093000	7	7	7	323.31	9
P32119	Peroxiredoxin-2 (EC 1.11.1.15) (Natural killer cell-enhancing factor B) (NKEF-B) (PRP) (Thiol-specific antioxidant protein) (TSA) (Thioredoxin peroxidase 1) (Thioredoxin-dependent peroxide reductase 1)	Other	PRDX2	44576000	5	4	4	86.437	32.8
P67775	Serine/threonine-protein phosphatase 2A catalytic subunit alpha isoform (PP2A-alpha) (EC 3.1.3.16) (Replication protein C) (RP-C)	Other	PP2AA	43623000	11	11	2	155.71	41.4
P09210	Glutathione S-transferase A2 (EC 2.5.1.18) (GST HA subunit 2) (GST class-alpha member 2) (GST-gamma) (GSTA2-2) (GTH2)	Other	GSTA2	43606000	2	2	1	3.7743	8.6
O14745	Na(+)/H(+) exchange regulatory cofactor NHE-RF1 (NHERF-1) (Ezrin-radixin-moesin-binding phosphoprotein 50) (EBP50) (Regulatory cofactor of Na(+)/H(+) exchanger) (Sodium-hydrogen exchanger regulatory factor 1) (Solute carrier family 9 isoform A3 regulatory factor 1)	Other	NHRF1	43463000	3	3	3	15.363	10.6
P10619	Lysosomal protective protein (EC 3.4.16.5) (Carboxypeptidase C) (Carboxypeptidase L) (Cathepsin A) (Protective protein cathepsin A) (PPCA) (Protective protein for beta-galactosidase) [Cleaved into: Lysosomal protective protein 32 kDa chain; Lysosomal protective protein 20 kDa chain]	ECM Regulators	PPGB	43345000	3	3	3	292.98	9.4
P00491	Purine nucleoside phosphorylase (PNP) (EC 2.4.2.1) (Inosine phosphorylase) (Inosine-guanosine phosphorylase)	Other	PNPH	43338000	9	9	9	74.076	50.2
P63010	AP-2 complex subunit beta (AP105B) (Adaptor protein complex AP-2 subunit beta) (Adaptor-related protein complex 2 subunit beta) (Beta-2-adaptin) (Beta-adaptin) (Clathrin assembly protein complex 2 beta large chain) (Plasma membrane adaptor HA2/AP2 adaptin beta subunit)	Other	AP2B1	43199000	4	4	1	140.67	4.4
Q15843	NEDD8 (Neddylin) (Neural precursor cell expressed developmentally down-regulated protein 8) (NEDD-8) (Ubiquitin-like protein Nedd8)	Other	NEDD8	43013000	2	2	2	58.439	28.4
P12236	ADP/ATP translocase 3 (ADP,ATP carrier protein 3) (ADP,ATP carrier protein, isoform T2) (ANT 2) (Adenine nucleotide translocator 3) (ANT 3) (Solute carrier family 25 member 6) [Cleaved into: ADP/ATP translocase 3, N-terminally processed]	Other	ADT3	42558000	6	6	0	111.75	24.5
O75367	Core histone macro-H2A.1 (Histone macroH2A1) (mH2A1) (Histone H2A.y) (H2A/y) (Medulloblastoma antigen MU-MB-50.205)	Other	H2AY	42519000	5	5	4	65.862	18.8
Q92598	Heat shock protein 105 kDa (Antigen NY-CO-25) (Heat shock 110 kDa protein)	Other	HS105	41877000	5	4	3	52.969	7.5
Q12805	EGF-containing fibulin-like extracellular matrix protein 1 (Extracellular protein S1-5) (Fibrillin-like protein) (Fibulin-3) (FIBL-3)	ECM Glycoproteins	FBLN3	41786000	8	8	8	323.31	22.9
P28799	Granulins (Proepithelin) (PEPI) [Cleaved into: Acrogranin (Glycoprotein of 88 Kda) (GP88) (Glycoprotein 88) (Progranulin); Paragranulin; Granulin-1 (Granulin G); Granulin-2 (Granulin F); Granulin-3 (Granulin B); Granulin-4 (Granulin A); Granulin-5 (Granulin C); Granulin-6 (Granulin D); Granulin-7 (Granulin E)]	Other	GRN	41583000	4	4	4	63.692	6.7
Q04446	1,4-alpha-glucan-branching enzyme (EC 2.4.1.18) (Brancher enzyme) (Glycogen-branching enzyme)	Other	GLGB	41418000	4	4	4	227.84	7.7
P49006	MARCKS-related protein (MARCKS-like protein 1) (Macrophage myristoylated alanine-rich C kinase substrate) (Mac-MARCKS) (MacMARCKS)	Other	MRP	41395000	2	2	2	44.448	24.6
P31937	3-hydroxyisobutyrate dehydrogenase, mitochondrial (HIBADH) (EC 1.1.1.31)	Other	3HIDH	41118000	5	5	5	67.162	26.8
Q1KMD3	Heterogeneous nuclear ribonucleoprotein U-like protein 2 (Scaffold-attachment factor A2) (SAF-A2)	Other	HNRL2	41050000	8	8	8	140.65	16.7
Q9NZA1	Chloride intracellular channel protein 5	Other	CLIC5	40787000	4	4	4	14.586	9.5
Q16181	Septin-7 (CDC10 protein homolog)	Other	SEPT7	40480000	4	4	4	159.76	10.1
P50995	Annexin A11 (56 kDa autoantigen) (Annexin XI) (Annexin-11) (Calcyclin-associated annexin 50) (CAP-50)	ECM-affiliated Proteins	ANX11	40210000	4	4	4	101.69	9.9
Q92820	Gamma-glutamyl hydrolase (EC 3.4.19.9) (Conjugase) (GH) (Gamma-Glu-X carboxypeptidase)	Other	GGH	39739000	2	2	2	30.277	8.5
P48444	Coatomer subunit delta (Archain) (Delta-coat protein) (Delta-COP)	Other	COPD	39613000	3	3	3	83.907	6.8
P47985	Cytochrome b-c1 complex subunit Rieske, mitochondrial (EC 1.10.2.2) (Complex III subunit 5) (Cytochrome b-c1 complex subunit 5) (Rieske iron-sulfur protein) (RISP) (Ubiquinol-cytochrome c reductase iron-sulfur subunit) [Cleaved into: Cytochrome b-c1 complex subunit 11 (Complex III subunit IX) (Ubiquinol-cytochrome c reductase 8 kDa protein)]	Other	UCRI	39480000	3	3	3	46.913	7.3
Q16851	UTP--glucose-1-phosphate uridylyltransferase (EC 2.7.7.9) (UDP-glucose pyrophosphorylase) (UDPGP) (UGPase)	Other	UGPA	39424000	2	2	2	54.376	4.5
O43237	Cytoplasmic dynein 1 light intermediate chain 2 (Dynein light intermediate chain 2, cytosolic) (LIC-2) (LIC53/55)	Other	DC1L2	38662000	3	3	3	16.167	9.8
P14780	Matrix metalloproteinase-9 (MMP-9) (EC 3.4.24.35) (92 kDa gelatinase) (92 kDa type IV collagenase) (Gelatinase B) (GELB) [Cleaved into: 67 kDa matrix metalloproteinase-9; 82 kDa matrix metalloproteinase-9]	ECM Regulators	MMP9	38528000	6	6	6	36.033	11.9
O95834	Echinoderm microtubule-associated protein-like 2 (EMAP-2) (HuEMAP-2)	Other	EMAL2	38317000	8	8	8	53.038	18.2
P52597	Heterogeneous nuclear ribonucleoprotein F (hnRNP F) (Nucleolin-like protein mcs94-1) [Cleaved into: Heterogeneous nuclear ribonucleoprotein F, N-terminally processed]	Other	HNRPF	38010000	8	8	6	283.72	32.8
P13798	Acylamino-acid-releasing enzyme (AARE) (EC 3.4.19.1) (Acyl-peptide hydrolase) (APH) (Acylaminoacyl-peptidase) (Oxidized protein hydrolase) (OPH)	Other	ACPH	37891000	8	8	8	106.67	17.1
P13746	HLA class I histocompatibility antigen, A-11 alpha chain (MHC class I antigen A*11)	Other	1A11	37885000	6	6	0	323.31	25.8
Q6UWY5	Olfactomedin-like protein 1	Other	OLFL1	37819000	7	7	7	139.46	22.9
P48047	ATP synthase subunit O, mitochondrial (Oligomycin sensitivity conferral protein) (OSCP)	Other	ATPO	37799000	4	4	4	20.133	25.4
Q02218	2-oxoglutarate dehydrogenase, mitochondrial (EC 1.2.4.2) (2-oxoglutarate dehydrogenase complex component E1) (OGDC-E1) (Alpha-ketoglutarate dehydrogenase)	Other	ODO1	37669000	3	3	3	28.68	3.6
P19367	Hexokinase-1 (EC 2.7.1.1) (Brain form hexokinase) (Hexokinase type I) (HK I)	Other	HXK1	37542000	9	9	8	118.75	13
Q08174	Protocadherin-1 (Cadherin-like protein 1) (Protocadherin-42) (PC42)	Other	PCDH1	37389000	3	3	3	35.815	4.1
P28062	Proteasome subunit beta type-8 (EC 3.4.25.1) (Low molecular mass protein 7) (Macropain subunit C13) (Multicatalytic endopeptidase complex subunit C13) (Proteasome component C13) (Proteasome subunit beta-5i) (Really interesting new gene 10 protein)	Other	PSB8	37298000	7	7	7	23.59	35.5
Q8NBS9	Thioredoxin domain-containing protein 5 (Endoplasmic reticulum resident protein 46) (ER protein 46) (ERp46) (Thioredoxin-like protein p46)	Other	TXND5	37200000	7	7	7	225.65	19
P46926	Glucosamine-6-phosphate isomerase 1 (EC 3.5.99.6) (Glucosamine-6-phosphate deaminase 1) (GNPDA 1) (GlcN6P deaminase 1) (Oscillin)	Other	GNPI1	37173000	5	5	2	124.36	23.9
O95833	Chloride intracellular channel protein 3	Other	CLIC3	36977000	4	4	4	4.7663	15.3
O00233	26S proteasome non-ATPase regulatory subunit 9 (26S proteasome regulatory subunit p27)	Other	PSMD9	36788000	2	2	2	28.499	12.1
P36955	Pigment epithelium-derived factor (PEDF) (Cell proliferation-inducing gene 35 protein) (EPC-1) (Serpin F1)	ECM Regulators	PEDF	36741000	6	4	4	22.1	25.1
P22695	Cytochrome b-c1 complex subunit 2, mitochondrial (Complex III subunit 2) (Core protein II) (Ubiquinol-cytochrome-c reductase complex core protein 2)	Other	QCR2	36593000	3	3	3	167.6	7.7
Q9NZN3	EH domain-containing protein 3 (PAST homolog 3)	Other	EHD3	35993000	4	2	1	33.052	9.3
P16402	Histone H1.3 (Histone H1c) (Histone H1s-2)	Other	H13	35844000	11	1	1	5.1486	32.6
Q14444	Caprin-1 (Cell cycle-associated protein 1) (Cytoplasmic activation- and proliferation-associated protein 1) (GPI-anchored membrane protein 1) (GPI-anchored protein p137) (GPI-p137) (p137GPI) (Membrane component chromosome 11 surface marker 1) (RNA granule protein 105)	Other	CAPR1	35202000	3	3	3	60.235	4.1
P13010	X-ray repair cross-complementing protein 5 (EC 3.6.4.-) (86 kDa subunit of Ku antigen) (ATP-dependent DNA helicase 2 subunit 2) (ATP-dependent DNA helicase II 80 kDa subunit) (CTC box-binding factor 85 kDa subunit) (CTC85) (CTCBF) (DNA repair protein XRCC5) (Ku80) (Ku86) (Lupus Ku autoantigen protein p86) (Nuclear factor IV) (Thyroid-lupus autoantigen) (TLAA) (X-ray repair complementing defective…	Other	XRCC5	34895000	3	3	3	323.31	4.2
Q6NUK1	Calcium-binding mitochondrial carrier protein SCaMC-1 (Mitochondrial ATP-Mg/Pi carrier protein 1) (Mitochondrial Ca(2+)-dependent solute carrier protein 1) (Small calcium-binding mitochondrial carrier protein 1) (Solute carrier family 25 member 24)	Other	SCMC1	34813000	2	2	2	128.94	4.2
Q96HC4	PDZ and LIM domain protein 5 (Enigma homolog) (Enigma-like PDZ and LIM domains protein)	Other	PDLI5	34443000	4	4	4	44.898	10.6
P62834	Ras-related protein Rap-1A (C21KG) (G-22K) (GTP-binding protein smg p21A) (Ras-related protein Krev-1)	Other	RAP1A	34287000	12	4	4	27.585	63
P52788	Spermine synthase (SPMSY) (EC 2.5.1.22) (Spermidine aminopropyltransferase)	Other	SPSY	34270000	2	2	2	178.74	8.7
P62910	60S ribosomal protein L32	Other	RL32	34250000	2	2	2	21.996	17
P07384	Calpain-1 catalytic subunit (EC 3.4.22.52) (Calcium-activated neutral proteinase 1) (CANP 1) (Calpain mu-type) (Calpain-1 large subunit) (Cell proliferation-inducing gene 30 protein) (Micromolar-calpain) (muCANP)	Other	CAN1	34185000	6	6	6	91.547	11.3
P02786	Transferrin receptor protein 1 (TR) (TfR) (TfR1) (Trfr) (T9) (p90) (CD antigen CD71) [Cleaved into: Transferrin receptor protein 1, serum form (sTfR)]	Other	TFR1	34171000	3	3	3	53.688	6.8
P05413	Fatty acid-binding protein, heart (Fatty acid-binding protein 3) (Heart-type fatty acid-binding protein) (H-FABP) (Mammary-derived growth inhibitor) (MDGI) (Muscle fatty acid-binding protein) (M-FABP)	Other	FABPH	34100000	3	3	2	12.079	22.6
P28161	Glutathione S-transferase Mu 2 (EC 2.5.1.18) (GST class-mu 2) (GSTM2-2)	Other	GSTM2	33958000	7	6	6	41.935	31.7
Q13740	CD166 antigen (Activated leukocyte cell adhesion molecule) (CD antigen CD166)	Other	CD166	33728000	3	3	3	51.443	7.4
Q9Y5P6	Mannose-1-phosphate guanyltransferase beta (EC 2.7.7.13) (GDP-mannose pyrophosphorylase B) (GTP-mannose-1-phosphate guanylyltransferase beta)	Other	GMPPB	33607000	5	5	5	12.735	17.5
Q93045	Stathmin-2 (Superior cervical ganglion-10 protein) (Protein SCG10)	Other	STMN2	33314000	2	1	1	5.5788	10.6
Q9Y5Z4	Heme-binding protein 2 (Placental protein 23) (PP23) (Protein SOUL)	Other	HEBP2	33310000	2	2	2	51.947	15.1
Q92563	Testican-2 (SPARC/osteonectin, CWCV, and Kazal-like domains proteoglycan 2)	Proteoglycans	TICN2	33299000	2	2	2	3.7863	4.2
P01877	Ig alpha-2 chain C region	Other	IGHA2	33240000	10	3	3	13.241	52.4
P16422	Epithelial cell adhesion molecule (Ep-CAM) (Adenocarcinoma-associated antigen) (Cell surface glycoprotein Trop-1) (Epithelial cell surface antigen) (Epithelial glycoprotein) (EGP) (Epithelial glycoprotein 314) (EGP314) (hEGP314) (KS 1/4 antigen) (KSA) (Major gastrointestinal tumor-associated protein GA733-2) (Tumor-associated calcium signal transducer 1) (CD antigen CD326)	Other	EPCAM	33067000	2	2	2	5.5473	10.5
P46976	Glycogenin-1 (GN-1) (GN1) (EC 2.4.1.186)	Other	GLYG	32829000	5	5	5	174.29	19.7
Q9UDY2	Tight junction protein ZO-2 (Tight junction protein 2) (Zona occludens protein 2) (Zonula occludens protein 2)	Other	ZO2	32817000	5	5	5	11.108	7.1
P27487	Dipeptidyl peptidase 4 (EC 3.4.14.5) (ADABP) (Adenosine deaminase complexing protein 2) (ADCP-2) (Dipeptidyl peptidase IV) (DPP IV) (T-cell activation antigen CD26) (TP103) (CD antigen CD26) [Cleaved into: Dipeptidyl peptidase 4 membrane form (Dipeptidyl peptidase IV membrane form); Dipeptidyl peptidase 4 soluble form (Dipeptidyl peptidase IV soluble form)]	Other	DPP4	32803000	2	2	2	126.26	2.5
Q86X76	Nitrilase homolog 1 (EC 3.5.-.-)	Other	NIT1	32731000	4	4	4	17.148	17.7
Q15019	Septin-2 (Neural precursor cell expressed developmentally down-regulated protein 5) (NEDD-5)	Other	SEPT2	32686000	5	5	5	256.51	17.7
P00505	Aspartate aminotransferase, mitochondrial (mAspAT) (EC 2.6.1.1) (EC 2.6.1.7) (Fatty acid-binding protein) (FABP-1) (Glutamate oxaloacetate transaminase 2) (Kynurenine aminotransferase 4) (Kynurenine aminotransferase IV) (Kynurenine--oxoglutarate transaminase 4) (Kynurenine--oxoglutarate transaminase IV) (Plasma membrane-associated fatty acid-binding protein) (FABPpm) (Transaminase A)	Other	AATM	32682000	7	7	7	225.46	17.2
P04632	Calpain small subunit 1 (CSS1) (Calcium-activated neutral proteinase small subunit) (CANP small subunit) (Calcium-dependent protease small subunit) (CDPS) (Calcium-dependent protease small subunit 1) (Calpain regulatory subunit)	Other	CPNS1	32591000	7	7	7	228.9	39.6
P09104	Gamma-enolase (EC 4.2.1.11) (2-phospho-D-glycerate hydro-lyase) (Enolase 2) (Neural enolase) (Neuron-specific enolase) (NSE)	Other	ENOG	31918000	10	7	7	323.31	44.7
Q96C23	Aldose 1-epimerase (EC 5.1.3.3) (Galactose mutarotase)	Other	GALM	31703000	3	3	3	56.605	14
P62917	60S ribosomal protein L8	Other	RL8	31657000	2	2	2	201.68	9.3
P28330	Long-chain specific acyl-CoA dehydrogenase, mitochondrial (LCAD) (EC 1.3.8.8)	Other	ACADL	31502000	3	3	3	4.9941	8.6
Q02978	Mitochondrial 2-oxoglutarate/malate carrier protein (OGCP) (Solute carrier family 25 member 11)	Other	M2OM	31339000	3	3	3	159.97	13.1
Q96IU4	Alpha/beta hydrolase domain-containing protein 14B (Abhydrolase domain-containing protein 14B) (EC 3.-.-.-) (CCG1-interacting factor B)	Other	ABHEB	31329000	4	4	4	39.214	23.3
P50213	Isocitrate dehydrogenase [NAD] subunit alpha, mitochondrial (EC 1.1.1.41) (Isocitric dehydrogenase subunit alpha) (NAD(+)-specific ICDH subunit alpha)	Other	IDH3A	30758000	2	2	2	12.711	6.3
P05166	Propionyl-CoA carboxylase beta chain, mitochondrial (PCCase subunit beta) (EC 6.4.1.3) (Propanoyl-CoA:carbon dioxide ligase subunit beta)	Other	PCCB	30752000	4	4	4	28.552	11.3
P11310	Medium-chain specific acyl-CoA dehydrogenase, mitochondrial (MCAD) (EC 1.3.8.7)	Other	ACADM	30697000	5	5	5	26.897	15.9
Q9BT09	Protein canopy homolog 3 (CTG repeat protein 4a) (Expanded repeat-domain protein CAG/CTG 5) (Protein associated with TLR4) (Trinucleotide repeat-containing gene 5 protein)	Other	CNPY3	30587000	2	2	2	2.1953	4
P78324	Tyrosine-protein phosphatase non-receptor type substrate 1 (SHP substrate 1) (SHPS-1) (Brain Ig-like molecule with tyrosine-based activation motifs) (Bit) (CD172 antigen-like family member A) (Inhibitory receptor SHPS-1) (Macrophage fusion receptor) (MyD-1 antigen) (Signal-regulatory protein alpha-1) (Sirp-alpha-1) (Signal-regulatory protein alpha-2) (Sirp-alpha-2) (Signal-regulatory protein alph…	Other	SHPS1	30423000	2	2	2	9.8517	4.8
Q9H2G2	STE20-like serine/threonine-protein kinase (STE20-like kinase) (hSLK) (EC 2.7.11.1) (CTCL tumor antigen se20-9) (STE20-related serine/threonine-protein kinase) (STE20-related kinase) (Serine/threonine-protein kinase 2)	Other	SLK	30302000	2	2	2	5.6285	1.6
P01019	Angiotensinogen (Serpin A8) [Cleaved into: Angiotensin-1 (Angiotensin 1-10) (Angiotensin I) (Ang I); Angiotensin-2 (Angiotensin 1-8) (Angiotensin II) (Ang II); Angiotensin-3 (Angiotensin 2-8) (Angiotensin III) (Ang III) (Des-Asp[1]-angiotensin II); Angiotensin-4 (Angiotensin 3-8) (Angiotensin IV) (Ang IV); Angiotensin 1-9; Angiotensin 1-7; Angiotensin 1-5; Angiotensin 1-4]	ECM Regulators	ANGT	29888000	4	4	4	9.6654	11.5
P10909	Clusterin (Aging-associated gene 4 protein) (Apolipoprotein J) (Apo-J) (Complement cytolysis inhibitor) (CLI) (Complement-associated protein SP-40,40) (Ku70-binding protein 1) (NA1/NA2) (Testosterone-repressed prostate message 2) (TRPM-2) [Cleaved into: Clusterin beta chain (ApoJalpha) (Complement cytolysis inhibitor a chain); Clusterin alpha chain (ApoJbeta) (Complement cytolysis inhibitor b cha…	Other	CLUS	29858000	2	2	2	323.31	8.9
P25787	Proteasome subunit alpha type-2 (EC 3.4.25.1) (Macropain subunit C3) (Multicatalytic endopeptidase complex subunit C3) (Proteasome component C3)	Other	PSA2	29773000	5	5	5	128.07	29.5
Q00688	Peptidyl-prolyl cis-trans isomerase FKBP3 (PPIase FKBP3) (EC 5.2.1.8) (25 kDa FK506-binding protein) (25 kDa FKBP) (FKBP-25) (FK506-binding protein 3) (FKBP-3) (Immunophilin FKBP25) (Rapamycin-selective 25 kDa immunophilin) (Rotamase)	Other	FKBP3	29762000	2	2	2	16.734	11.6
Q14204	Cytoplasmic dynein 1 heavy chain 1 (Cytoplasmic dynein heavy chain 1) (Dynein heavy chain, cytosolic)	Other	DYHC1	29705000	7	7	7	323.31	1.8
Q9H8H3	Methyltransferase-like protein 7A (EC 2.1.1.-) (Protein AAM-B)	Other	MET7A	29631000	3	3	3	46.387	13.9
P61026	Ras-related protein Rab-10	Other	RAB10	29611000	3	2	1	11.447	15
Q7Z7G0	Target of Nesh-SH3 (Tarsh) (ABI gene family member 3-binding protein) (Nesh-binding protein) (NeshBP)	ECM Glycoproteins	TARSH	29567000	3	3	3	29.957	4.1
P55809	Succinyl-CoA:3-ketoacid coenzyme A transferase 1, mitochondrial (EC 2.8.3.5) (3-oxoacid CoA-transferase 1) (Somatic-type succinyl-CoA:3-oxoacid CoA-transferase) (SCOT-s)	Other	SCOT1	29560000	5	5	5	95.762	15.2
Q9H1E3	Nuclear ubiquitous casein and cyclin-dependent kinase substrate 1 (P1)	Other	NUCKS	29533000	2	2	2	4.3749	18.5
P05090	Apolipoprotein D (Apo-D) (ApoD)	Other	APOD	29425000	3	3	3	6.378	10.1
P31939	Bifunctional purine biosynthesis protein PURH [Cleaved into: Bifunctional purine biosynthesis protein PURH, N-terminally processed] [Includes: Phosphoribosylaminoimidazolecarboxamide formyltransferase (EC 2.1.2.3) (5-aminoimidazole-4-carboxamide ribonucleotide formyltransferase) (AICAR transformylase); IMP cyclohydrolase (EC 3.5.4.10) (ATIC) (IMP synthase) (Inosinicase)]	Other	PUR9	29311000	7	7	7	279.63	14.7
P80188	Neutrophil gelatinase-associated lipocalin (NGAL) (25 kDa alpha-2-microglobulin-related subunit of MMP-9) (Lipocalin-2) (Oncogene 24p3) (Siderocalin LCN2) (p25)	Other	NGAL	29261000	2	2	2	5.4059	16.2
P04899	Guanine nucleotide-binding protein G(i) subunit alpha-2 (Adenylate cyclase-inhibiting G alpha protein)	Other	GNAI2	29208000	8	8	6	323.31	34.1
P49720	Proteasome subunit beta type-3 (EC 3.4.25.1) (Proteasome chain 13) (Proteasome component C10-II) (Proteasome theta chain)	Other	PSB3	28913000	7	7	7	51.514	40.5
P61247	40S ribosomal protein S3a (v-fos transformation effector protein) (Fte-1)	Other	RS3A	28573000	5	5	5	83.234	18.6
P26440	Isovaleryl-CoA dehydrogenase, mitochondrial (IVD) (EC 1.3.8.4)	Other	IVD	28556000	5	5	5	20.148	16.1
Q13423	NAD(P) transhydrogenase, mitochondrial (EC 1.6.1.2) (Nicotinamide nucleotide transhydrogenase) (Pyridine nucleotide transhydrogenase)	Other	NNTM	28449000	2	2	2	154.09	1.7
Q8NFJ5	Retinoic acid-induced protein 3 (G-protein coupled receptor family C group 5 member A) (Phorbol ester induced gene 1) (PEIG-1) (Retinoic acid-induced gene 1 protein) (RAIG-1)	Other	RAI3	28198000	3	3	3	11.639	16.8
O15511	Actin-related protein 2/3 complex subunit 5 (Arp2/3 complex 16 kDa subunit) (p16-ARC)	Other	ARPC5	28150000	4	4	4	44.618	52.3
Q13148	TAR DNA-binding protein 43 (TDP-43)	Other	TADBP	28147000	2	2	2	74.884	5.1
Q9Y5X3	Sorting nexin-5	Other	SNX5	28072000	3	3	3	21.626	8.9
Q6P4A8	Phospholipase B-like 1 (EC 3.1.1.-) (LAMA-like protein 1) (Lamina ancestor homolog 1) (Phospholipase B domain-containing protein 1) [Cleaved into: Phospholipase B-like 1 chain A; Phospholipase B-like 1 chain B; Phospholipase B-like 1 chain C]	Other	PLBL1	28065000	3	3	3	11.246	9.4
Q8WX93	Palladin (SIH002) (Sarcoma antigen NY-SAR-77)	Other	PALLD	28006000	5	5	5	29.137	6.8
O00764	Pyridoxal kinase (EC 2.7.1.35) (Pyridoxine kinase)	Other	PDXK	27938000	11	11	11	215	52.6
P23634	Plasma membrane calcium-transporting ATPase 4 (PMCA4) (EC 3.6.3.8) (Matrix-remodeling-associated protein 1) (Plasma membrane calcium ATPase isoform 4) (Plasma membrane calcium pump isoform 4)	Other	AT2B4	27854000	4	4	2	263.22	4.7
P09871	Complement C1s subcomponent (EC 3.4.21.42) (C1 esterase) (Complement component 1 subcomponent s) [Cleaved into: Complement C1s subcomponent heavy chain; Complement C1s subcomponent light chain]	Other	C1S	27787000	2	2	2	53.666	2.6
P27338	Amine oxidase [flavin-containing] B (EC 1.4.3.4) (Monoamine oxidase type B) (MAO-B)	Other	AOFB	27786000	4	4	3	246.5	8.1
Q15124	Phosphoglucomutase-like protein 5 (Aciculin) (Phosphoglucomutase-related protein) (PGM-RP)	Other	PGM5	27640000	7	7	7	17.867	13.6
P18124	60S ribosomal protein L7	Other	RL7	27563000	5	5	5	200.94	22.6
Q15075	Early endosome antigen 1 (Endosome-associated protein p162) (Zinc finger FYVE domain-containing protein 2)	Other	EEA1	27562000	4	4	4	153.24	3.4
O95817	BAG family molecular chaperone regulator 3 (BAG-3) (Bcl-2-associated athanogene 3) (Bcl-2-binding protein Bis) (Docking protein CAIR-1)	Other	BAG3	27508000	3	3	3	38.717	6.3
P0CG06	Ig lambda-3 chain C regions	Other	LAC3	27478000	6	1	1	10.005	72.6
Q9GZT8	NIF3-like protein 1 (Amyotrophic lateral sclerosis 2 chromosomal region candidate gene 1 protein)	Other	NIF3L	27236000	2	2	2	15.179	8.2
Q92945	Far upstream element-binding protein 2 (FUSE-binding protein 2) (KH type-splicing regulatory protein) (KSRP) (p75)	Other	FUBP2	27234000	5	5	4	264.31	9.1
P02788	Lactotransferrin (Lactoferrin) (EC 3.4.21.-) (Growth-inhibiting protein 12) (Talalactoferrin) [Cleaved into: Lactoferricin-H (Lfcin-H); Kaliocin-1; Lactoferroxin-A; Lactoferroxin-B; Lactoferroxin-C]	Other	TRFL	27201000	10	8	8	28.723	17.5
Q86U42	Polyadenylate-binding protein 2 (PABP-2) (Poly(A)-binding protein 2) (Nuclear poly(A)-binding protein 1) (Poly(A)-binding protein II) (PABII) (Polyadenylate-binding nuclear protein 1)	Other	PABP2	27036000	3	3	3	30.726	22.9
P51911	Calponin-1 (Basic calponin) (Calponin H1, smooth muscle)	Other	CNN1	26944000	3	3	3	74.79	9.1
P59998	Actin-related protein 2/3 complex subunit 4 (Arp2/3 complex 20 kDa subunit) (p20-ARC)	Other	ARPC4	26783000	5	5	5	73.254	36.3
Q99873	Protein arginine N-methyltransferase 1 (EC 2.1.1.-) (Histone-arginine N-methyltransferase PRMT1) (EC 2.1.1.125) (Interferon receptor 1-bound protein 4)	Other	ANM1	26518000	3	3	3	38.638	11.1
P53999	Activated RNA polymerase II transcriptional coactivator p15 (Positive cofactor 4) (PC4) (SUB1 homolog) (p14)	Other	TCP4	26454000	4	4	4	76.13	37
O75915	PRA1 family protein 3 (ADP-ribosylation factor-like protein 6-interacting protein 5) (ARL-6-interacting protein 5) (Aip-5) (Cytoskeleton-related vitamin A-responsive protein) (Dermal papilla-derived protein 11) (GTRAP3-18) (Glutamate transporter EAAC1-interacting protein) (JM5) (Prenylated Rab acceptor protein 2) (Protein JWa) (Putative MAPK-activating protein PM27)	Other	PRAF3	26306000	2	2	2	76.479	7.4
Q06323	Proteasome activator complex subunit 1 (11S regulator complex subunit alpha) (REG-alpha) (Activator of multicatalytic protease subunit 1) (Interferon gamma up-regulated I-5111 protein) (IGUP I-5111) (Proteasome activator 28 subunit alpha) (PA28a) (PA28alpha)	Other	PSME1	26085000	8	8	8	46.943	41
P16989	Y-box-binding protein 3 (Cold shock domain-containing protein A) (DNA-binding protein A) (Single-strand DNA-binding protein NF-GMB)	Other	YBOX3	26074000	4	2	2	154.34	20.7
P02775	Platelet basic protein (PBP) (C-X-C motif chemokine 7) (Leukocyte-derived growth factor) (LDGF) (Macrophage-derived growth factor) (MDGF) (Small-inducible cytokine B7) [Cleaved into: Connective tissue-activating peptide III (CTAP-III) (LA-PF4) (Low-affinity platelet factor IV); TC-2; Connective tissue-activating peptide III(1-81) (CTAP-III(1-81)); Beta-thromboglobulin (Beta-TG); Neutrophil-activa…	Secreted Factors	CXCL7	25990000	3	3	3	6.5748	26.6
Q9P016	Thymocyte nuclear protein 1 (Thymocyte protein Thy28)	Other	THYN1	25908000	2	2	2	2.2459	9.3
Q9NQC3	Reticulon-4 (Foocen) (Neurite outgrowth inhibitor) (Nogo protein) (Neuroendocrine-specific protein) (NSP) (Neuroendocrine-specific protein C homolog) (RTN-x) (Reticulon-5)	Other	RTN4	25857000	3	3	3	323.31	5
Q13492	Phosphatidylinositol-binding clathrin assembly protein (Clathrin assembly lymphoid myeloid leukemia protein)	Other	PICAL	25850000	3	3	3	34.649	6.6
P11940	Polyadenylate-binding protein 1 (PABP-1) (Poly(A)-binding protein 1)	Other	PABP1	25635000	3	3	1	166.37	7.4
P16949	Stathmin (Leukemia-associated phosphoprotein p18) (Metablastin) (Oncoprotein 18) (Op18) (Phosphoprotein p19) (pp19) (Prosolin) (Protein Pr22) (pp17)	Other	STMN1	25596000	3	3	2	46.686	22.1
P56199	Integrin alpha-1 (CD49 antigen-like family member A) (Laminin and collagen receptor) (VLA-1) (CD antigen CD49a)	Other	ITA1	25567000	4	4	4	90.271	5.3
P62993	Growth factor receptor-bound protein 2 (Adapter protein GRB2) (Protein Ash) (SH2/SH3 adapter GRB2)	Other	GRB2	25403000	8	8	8	17.808	41.5
Q9UNF0	Protein kinase C and casein kinase substrate in neurons protein 2 (Syndapin-2) (Syndapin-II)	Other	PACN2	25400000	3	3	3	10.045	8.6
P08185	Corticosteroid-binding globulin (CBG) (Serpin A6) (Transcortin)	ECM Regulators	CBG	25387000	2	2	2	2.3463	4.4
O43813	LanC-like protein 1 (40 kDa erythrocyte membrane protein) (p40)	Other	LANC1	25133000	6	6	6	7.0854	25.6
Q93084	Sarcoplasmic/endoplasmic reticulum calcium ATPase 3 (SERCA3) (SR Ca(2+)-ATPase 3) (EC 3.6.3.8) (Calcium pump 3)	Other	AT2A3	25112000	3	2	2	23.287	4
P07686	Beta-hexosaminidase subunit beta (EC 3.2.1.52) (Beta-N-acetylhexosaminidase subunit beta) (Hexosaminidase subunit B) (Cervical cancer proto-oncogene 7 protein) (HCC-7) (N-acetyl-beta-glucosaminidase subunit beta) [Cleaved into: Beta-hexosaminidase subunit beta chain B; Beta-hexosaminidase subunit beta chain A]	Other	HEXB	25101000	5	5	5	323.31	13.7
P01861	Ig gamma-4 chain C region	Other	IGHG4	25046000	8	4	4	10.515	41.6
Q13630	GDP-L-fucose synthase (EC 1.1.1.271) (GDP-4-keto-6-deoxy-D-mannose-3,5-epimerase-4-reductase) (Protein FX) (Red cell NADP(H)-binding protein) (Short-chain dehydrogenase/reductase family 4E member 1)	Other	FCL	24771000	2	2	2	44.217	7.2
Q14112	Nidogen-2 (NID-2) (Osteonidogen)	ECM Glycoproteins	NID2	24749000	7	7	7	323.31	10.3
Q96E39	RNA binding motif protein, X-linked-like-1 (Heterogeneous nuclear ribonucleoprotein G-like 1) [Cleaved into: RNA binding motif protein, X-linked-like-1, N-terminally processed]	Other	RMXL1	24494000	3	1	1	2.5461	8.5
O00244	Copper transport protein ATOX1 (Metal transport protein ATX1)	Other	ATOX1	24190000	2	2	2	21.333	38.2
Q9HAV0	Guanine nucleotide-binding protein subunit beta-4 (Transducin beta chain 4)	Other	GBB4	23961000	6	2	2	24.648	29.7
P62070	Ras-related protein R-Ras2 (Ras-like protein TC21) (Teratocarcinoma oncogene)	Other	RRAS2	23937000	4	2	2	9.1212	23.5
Q16775	Hydroxyacylglutathione hydrolase, mitochondrial (EC 3.1.2.6) (Glyoxalase II) (Glx II)	Other	GLO2	23881000	3	3	3	20.348	12
P19823	Inter-alpha-trypsin inhibitor heavy chain H2 (ITI heavy chain H2) (ITI-HC2) (Inter-alpha-inhibitor heavy chain 2) (Inter-alpha-trypsin inhibitor complex component II) (Serum-derived hyaluronan-associated protein) (SHAP)	ECM Regulators	ITIH2	23583000	5	2	2	45.557	7.3
Q14011	Cold-inducible RNA-binding protein (A18 hnRNP) (Glycine-rich RNA-binding protein CIRP)	Other	CIRBP	23551000	2	2	2	30.028	18.6
Q96C19	EF-hand domain-containing protein D2 (Swiprosin-1)	Other	EFHD2	23419000	3	3	3	9.1155	16.2
P12955	Xaa-Pro dipeptidase (X-Pro dipeptidase) (EC 3.4.13.9) (Imidodipeptidase) (Peptidase D) (Proline dipeptidase) (Prolidase)	Other	PEPD	23367000	7	7	7	323.31	23.1
A8TX70	Collagen alpha-5(VI) chain (Collagen alpha-1(XXIX) chain) (von Willebrand factor A domain-containing protein 4)	Collagens	CO6A5	23323000	5	5	5	323.31	2.9
P60033	CD81 antigen (26 kDa cell surface protein TAPA-1) (Target of the antiproliferative antibody 1) (Tetraspanin-28) (Tspan-28) (CD antigen CD81)	Other	CD81	23321000	3	3	3	323.31	25
P80303	Nucleobindin-2 (DNA-binding protein NEFA) (Gastric cancer antigen Zg4) (Prepronesfatin) [Cleaved into: Nesfatin-1]	Other	NUCB2	23318000	2	2	2	77.284	5.2
P21964	Catechol O-methyltransferase (EC 2.1.1.6)	Other	COMT	23154000	3	3	3	72.027	14.8
Q13596	Sorting nexin-1	Other	SNX1	23076000	7	6	6	20.349	15.9
Q14980	Nuclear mitotic apparatus protein 1 (NuMA protein) (Nuclear matrix protein-22) (NMP-22) (SP-H antigen)	Other	NUMA1	23070000	10	10	10	106.71	6.6
P11586	C-1-tetrahydrofolate synthase, cytoplasmic (C1-THF synthase) [Cleaved into: C-1-tetrahydrofolate synthase, cytoplasmic, N-terminally processed] [Includes: Methylenetetrahydrofolate dehydrogenase (EC 1.5.1.5); Methenyltetrahydrofolate cyclohydrolase (EC 3.5.4.9); Formyltetrahydrofolate synthetase (EC 6.3.4.3)]	Other	C1TC	23055000	2	2	2	84.073	2.8
Q9Y6N5	Sulfide:quinone oxidoreductase, mitochondrial (SQOR) (EC 1.8.5.-)	Other	SQRD	22931000	3	3	3	59.228	6.4
O60869	Endothelial differentiation-related factor 1 (EDF-1) (Multiprotein-bridging factor 1) (MBF1)	Other	EDF1	22633000	2	2	2	10.931	16.9
Q9Y6H1	Coiled-coil-helix-coiled-coil-helix domain-containing protein 2 (Aging-associated gene 10 protein) (HCV NS2 trans-regulated protein) (NS2TP)	Other	CHCH2	22529000	2	2	2	49.752	15.2
Q16363	Laminin subunit alpha-4 (Laminin-14 subunit alpha) (Laminin-8 subunit alpha) (Laminin-9 subunit alpha)	ECM Glycoproteins	LAMA4	22247000	8	8	8	323.31	6.6
P50454	Serpin H1 (47 kDa heat shock protein) (Arsenic-transactivated protein 3) (AsTP3) (Cell proliferation-inducing gene 14 protein) (Collagen-binding protein) (Colligin) (Rheumatoid arthritis-related antigen RA-A47)	ECM Regulators	SERPH	22186000	5	5	5	323.31	20.1
P06865	Beta-hexosaminidase subunit alpha (EC 3.2.1.52) (Beta-N-acetylhexosaminidase subunit alpha) (Hexosaminidase subunit A) (N-acetyl-beta-glucosaminidase subunit alpha)	Other	HEXA	22174000	5	5	5	250.11	11
P30566	Adenylosuccinate lyase (ASL) (EC 4.3.2.2) (Adenylosuccinase) (ASase)	Other	PUR8	22128000	2	2	2	9.7383	4.5
Q14624	Inter-alpha-trypsin inhibitor heavy chain H4 (ITI heavy chain H4) (ITI-HC4) (Inter-alpha-inhibitor heavy chain 4) (Inter-alpha-trypsin inhibitor family heavy chain-related protein) (IHRP) (Plasma kallikrein sensitive glycoprotein 120) (Gp120) (PK-120) [Cleaved into: 70 kDa inter-alpha-trypsin inhibitor heavy chain H4; 35 kDa inter-alpha-trypsin inhibitor heavy chain H4]	ECM Regulators	ITIH4	21898000	4	4	4	8.5282	4.7
P55036	26S proteasome non-ATPase regulatory subunit 4 (26S proteasome regulatory subunit RPN10) (26S proteasome regulatory subunit S5A) (Antisecretory factor 1) (AF) (ASF) (Multiubiquitin chain-binding protein)	Other	PSMD4	21886000	2	2	2	57.467	5
Q15084	Protein disulfide-isomerase A6 (EC 5.3.4.1) (Endoplasmic reticulum protein 5) (ER protein 5) (ERp5) (Protein disulfide isomerase P5) (Thioredoxin domain-containing protein 7)	Other	PDIA6	21799000	2	2	2	297.65	6.4
P62191	26S protease regulatory subunit 4 (P26s4) (26S proteasome AAA-ATPase subunit RPT2) (Proteasome 26S subunit ATPase 1)	Other	PRS4	21717000	2	2	2	64.054	5.7
P11413	Glucose-6-phosphate 1-dehydrogenase (G6PD) (EC 1.1.1.49)	Other	G6PD	21617000	5	5	5	246.19	11.5
Q13449	Limbic system-associated membrane protein (LSAMP) (IgLON family member 3)	Other	LSAMP	21082000	2	2	2	44.328	5.6
Q12765	Secernin-1	Other	SCRN1	20673000	4	4	4	65.44	10.1
Q9Y5J7	Mitochondrial import inner membrane translocase subunit Tim9	Other	TIM9	20653000	2	2	2	9.228	30.3
Q08380	Galectin-3-binding protein (Basement membrane autoantigen p105) (Lectin galactoside-binding soluble 3-binding protein) (Mac-2-binding protein) (MAC2BP) (Mac-2 BP) (Tumor-associated antigen 90K)	Other	LG3BP	20473000	3	3	3	207.09	10.4
Q16625	Occludin	Other	OCLN	20352000	2	2	2	11.531	4
P60891	Ribose-phosphate pyrophosphokinase 1 (EC 2.7.6.1) (PPRibP) (Phosphoribosyl pyrophosphate synthase I) (PRS-I)	Other	PRPS1	20235000	2	2	2	19.325	8.5
Q9Y2B0	Protein canopy homolog 2 (MIR-interacting saposin-like protein) (Putative secreted protein Zsig9) (Transmembrane protein 4)	Other	CNPY2	20142000	6	6	6	48.717	39
Q12906	Interleukin enhancer-binding factor 3 (Double-stranded RNA-binding protein 76) (DRBP76) (M-phase phosphoprotein 4) (MPP4) (Nuclear factor associated with dsRNA) (NFAR) (Nuclear factor of activated T-cells 90 kDa) (NF-AT-90) (Translational control protein 80) (TCP80)	Other	ILF3	20124000	2	2	2	108.26	2.9
P10643	Complement component C7	Other	CO7	19997000	5	5	5	26.706	9.5
O15371	Eukaryotic translation initiation factor 3 subunit D (eIF3d) (Eukaryotic translation initiation factor 3 subunit 7) (eIF-3-zeta) (eIF3 p66)	Other	EIF3D	19981000	2	2	2	68.041	3.6
P40429	60S ribosomal protein L13a (23 kDa highly basic protein)	Other	RL13A	19978000	3	3	3	22.433	14.3
P55083	Microfibril-associated glycoprotein 4	ECM Glycoproteins	MFAP4	19942000	3	3	3	323.31	33.3
Q13418	Integrin-linked protein kinase (EC 2.7.11.1) (59 kDa serine/threonine-protein kinase) (ILK-1) (ILK-2) (p59ILK)	Other	ILK	19871000	6	6	6	88.53	12.4
Q9P1F3	Costars family protein ABRACL (ABRA C-terminal-like protein)	Other	ABRAL	19865000	2	2	2	41.295	46.9
P50990	T-complex protein 1 subunit theta (TCP-1-theta) (CCT-theta) (Renal carcinoma antigen NY-REN-15)	Other	TCPQ	19789000	2	2	2	92.491	4.4
P69892	Hemoglobin subunit gamma-2 (Gamma-2-globin) (Hb F Ggamma) (Hemoglobin gamma-2 chain) (Hemoglobin gamma-G chain)	Other	HBG2	19770000	3	2	2	3.7654	21.8
O75436	Vacuolar protein sorting-associated protein 26A (Vesicle protein sorting 26A) (hVPS26)	Other	VP26A	19738000	4	4	4	43.725	18.7
O60925	Prefoldin subunit 1	Other	PFD1	19711000	2	2	2	11.591	15.6
P49458	Signal recognition particle 9 kDa protein (SRP9)	Other	SRP09	19534000	2	2	2	24.435	25.6
Q9UHD8	Septin-9 (MLL septin-like fusion protein MSF-A) (MLL septin-like fusion protein) (Ovarian/Breast septin) (Ov/Br septin) (Septin D1)	Other	SEPT9	19417000	3	3	3	245.75	8.5
P18077	60S ribosomal protein L35a (Cell growth-inhibiting gene 33 protein)	Other	RL35A	19408000	2	2	2	12.748	12.7
Q14767	Latent-transforming growth factor beta-binding protein 2 (LTBP-2)	ECM Glycoproteins	LTBP2	19353000	7	7	7	323.31	5.8
P34896	Serine hydroxymethyltransferase, cytosolic (SHMT) (EC 2.1.2.1) (Glycine hydroxymethyltransferase) (Serine methylase)	Other	GLYC	19353000	3	3	3	4.7682	6
Q9C0C2	182 kDa tankyrase-1-binding protein	Other	TB182	19005000	2	2	2	276.04	1.2
P35222	Catenin beta-1 (Beta-catenin)	Other	CTNB1	18971000	3	3	3	57.969	4
P05388	60S acidic ribosomal protein P0 (60S ribosomal protein L10E)	Other	RLA0	18956000	2	2	2	172.05	13.2
P08865	40S ribosomal protein SA (37 kDa laminin receptor precursor) (37LRP) (37/67 kDa laminin receptor) (LRP/LR) (67 kDa laminin receptor) (67LR) (Colon carcinoma laminin-binding protein) (Laminin receptor 1) (LamR) (Laminin-binding protein precursor p40) (LBP/p40) (Multidrug resistance-associated protein MGr1-Ag) (NEM/1CHD4)	Other	RSSA	18550000	7	7	7	323.31	38.6
Q16602	Calcitonin gene-related peptide type 1 receptor (CGRP type 1 receptor) (Calcitonin receptor-like receptor)	Other	CALRL	18502000	2	2	2	9.762	4.6
P07311	Acylphosphatase-1 (EC 3.6.1.7) (Acylphosphatase, erythrocyte isozyme) (Acylphosphatase, organ-common type isozyme) (Acylphosphate phosphohydrolase 1)	Other	ACYP1	18413000	2	2	2	3.6659	20.2
Q9UGI8	Testin (TESS)	Other	TES	18305000	2	2	2	3.9864	4.5
P10253	Lysosomal alpha-glucosidase (EC 3.2.1.20) (Acid maltase) (Aglucosidase alfa) [Cleaved into: 76 kDa lysosomal alpha-glucosidase; 70 kDa lysosomal alpha-glucosidase]	Other	LYAG	18302000	9	9	9	323.31	12.9
Q13510	Acid ceramidase (AC) (ACDase) (Acid CDase) (EC 3.5.1.23) (Acylsphingosine deacylase) (N-acylsphingosine amidohydrolase) (Putative 32 kDa heart protein) (PHP32) [Cleaved into: Acid ceramidase subunit alpha; Acid ceramidase subunit beta]	Other	ASAH1	18243000	4	4	4	86.173	17.7
P02730	Band 3 anion transport protein (Anion exchange protein 1) (AE 1) (Anion exchanger 1) (Solute carrier family 4 member 1) (CD antigen CD233)	Other	B3AT	18196000	7	7	7	146.49	11.4
Q9Y624	Junctional adhesion molecule A (JAM-A) (Junctional adhesion molecule 1) (JAM-1) (Platelet F11 receptor) (Platelet adhesion molecule 1) (PAM-1) (CD antigen CD321)	Other	JAM1	18137000	2	2	2	8.0986	5
Q13263	Transcription intermediary factor 1-beta (TIF1-beta) (E3 SUMO-protein ligase TRIM28) (EC 6.3.2.-) (KRAB-associated protein 1) (KAP-1) (KRAB-interacting protein 1) (KRIP-1) (Nuclear corepressor KAP-1) (RING finger protein 96) (Tripartite motif-containing protein 28)	Other	TIF1B	17890000	3	3	3	271.27	6.1
P37235	Hippocalcin-like protein 1 (Calcium-binding protein BDR-1) (HLP2) (Visinin-like protein 3) (VILIP-3)	Other	HPCL1	17765000	2	2	2	8.706	9.3
Q13200	26S proteasome non-ATPase regulatory subunit 2 (26S proteasome regulatory subunit RPN1) (26S proteasome regulatory subunit S2) (26S proteasome subunit p97) (Protein 55.11) (Tumor necrosis factor type 1 receptor-associated protein 2)	Other	PSMD2	17759000	2	2	2	129.69	3
P31153	S-adenosylmethionine synthase isoform type-2 (AdoMet synthase 2) (EC 2.5.1.6) (Methionine adenosyltransferase 2) (MAT 2) (Methionine adenosyltransferase II) (MAT-II)	Other	METK2	17735000	4	4	4	30.392	13.9
P08311	Cathepsin G (CG) (EC 3.4.21.20)	ECM Regulators	CATG	17728000	7	7	7	229.06	36.1
O94811	Tubulin polymerization-promoting protein (TPPP) (25 kDa brain-specific protein) (TPPP/p25) (p24) (p25-alpha)	Other	TPPP	17645000	2	2	2	2.9825	7.8
Q9HCB6	Spondin-1 (F-spondin) (Vascular smooth muscle cell growth-promoting factor)	ECM Glycoproteins	SPON1	17489000	3	3	3	8.8914	5.2
P60842	Eukaryotic initiation factor 4A-I (eIF-4A-I) (eIF4A-I) (EC 3.6.4.13) (ATP-dependent RNA helicase eIF4A-1)	Other	IF4A1	17307000	2	2	0	323.31	7.4
Q99714	3-hydroxyacyl-CoA dehydrogenase type-2 (EC 1.1.1.35) (17-beta-hydroxysteroid dehydrogenase 10) (17-beta-HSD 10) (EC 1.1.1.51) (3-hydroxy-2-methylbutyryl-CoA dehydrogenase) (EC 1.1.1.178) (3-hydroxyacyl-CoA dehydrogenase type II) (Endoplasmic reticulum-associated amyloid beta-peptide-binding protein) (Mitochondrial ribonuclease P protein 2) (Mitochondrial RNase P protein 2) (Short chain dehydrogen…	Other	HCD2	17105000	3	3	3	40.668	20.7
P09972	Fructose-bisphosphate aldolase C (EC 4.1.2.13) (Brain-type aldolase)	Other	ALDOC	16990000	3	2	2	323.31	9.1
Q9NPY3	Complement component C1q receptor (C1q/MBL/SPA receptor) (C1qR) (C1qR(p)) (C1qRp) (CDw93) (Complement component 1 q subcomponent receptor 1) (Matrix-remodeling-associated protein 4) (CD antigen CD93)	Other	C1QR1	16983000	2	2	2	14.153	6.3
Q13151	Heterogeneous nuclear ribonucleoprotein A0 (hnRNP A0)	Other	ROA0	16978000	2	2	2	27.979	7.9
P13073	Cytochrome c oxidase subunit 4 isoform 1, mitochondrial (Cytochrome c oxidase polypeptide IV) (Cytochrome c oxidase subunit IV isoform 1) (COX IV-1)	Other	COX41	16940000	3	3	3	81.576	17.8
Q8N8S7	Protein enabled homolog	Other	ENAH	16881000	2	2	2	21.759	5.4
Q99536	Synaptic vesicle membrane protein VAT-1 homolog (EC 1.-.-.-)	Other	VAT1	16791000	5	5	5	323.31	18.6
P46108	Adapter molecule crk (Proto-oncogene c-Crk) (p38)	Other	CRK	16779000	5	5	5	43.167	24.7
P40939	Trifunctional enzyme subunit alpha, mitochondrial (78 kDa gastrin-binding protein) (TP-alpha) [Includes: Long-chain enoyl-CoA hydratase (EC 4.2.1.17); Long chain 3-hydroxyacyl-CoA dehydrogenase (EC 1.1.1.211)]	Other	ECHA	16651000	5	5	5	203.2	11.3
Q00325	Phosphate carrier protein, mitochondrial (Phosphate transport protein) (PTP) (Solute carrier family 25 member 3)	Other	MPCP	16480000	3	3	3	145.63	7.7
P25325	3-mercaptopyruvate sulfurtransferase (MST) (EC 2.8.1.2)	Other	THTM	16404000	5	5	5	64.482	13.5
P38919	Eukaryotic initiation factor 4A-III (eIF-4A-III) (eIF4A-III) (EC 3.6.4.13) (ATP-dependent RNA helicase DDX48) (ATP-dependent RNA helicase eIF4A-3) (DEAD box protein 48) (Eukaryotic initiation factor 4A-like NUK-34) (Eukaryotic translation initiation factor 4A isoform 3) (Nuclear matrix protein 265) (NMP 265) (hNMP 265) [Cleaved into: Eukaryotic initiation factor 4A-III, N-terminally processed]	Other	IF4A3	16266000	2	1	1	30.041	7.3
Q10567	AP-1 complex subunit beta-1 (Adaptor protein complex AP-1 subunit beta-1) (Adaptor-related protein complex 1 subunit beta-1) (Beta-1-adaptin) (Beta-adaptin 1) (Clathrin assembly protein complex 1 beta large chain) (Golgi adaptor HA1/AP1 adaptin beta subunit)	Other	AP1B1	16052000	4	1	1	46.75	4.4
Q9HBL0	Tensin-1	Other	TENS1	16014000	7	7	7	82.22	6.6
Q0ZGT2	Nexilin (F-actin-binding protein) (Nelin)	Other	NEXN	15920000	2	2	2	17.197	3.7
Q9NR45	Sialic acid synthase (N-acetylneuraminate synthase) (EC 2.5.1.56) (N-acetylneuraminate-9-phosphate synthase) (EC 2.5.1.57) (N-acetylneuraminic acid phosphate synthase) (N-acetylneuraminic acid synthase)	Other	SIAS	15850000	5	5	5	58.33	21.7
Q9P2T1	GMP reductase 2 (GMPR 2) (EC 1.7.1.7) (Guanosine 5'-monophosphate oxidoreductase 2) (Guanosine monophosphate reductase 2)	Other	GMPR2	15850000	2	2	2	11.821	8.3
Q9HCN8	Stromal cell-derived factor 2-like protein 1 (SDF2-like protein 1) (PWP1-interacting protein 8)	Other	SDF2L	15822000	2	2	2	5.1562	17.2
Q5Y7A7	HLA class II histocompatibility antigen, DRB1-13 beta chain (MHC class II antigen DRB1*13) (DR-13) (DR13)	Other	2B1D	15792000	6	6	0	98.902	30.1
O75821	Eukaryotic translation initiation factor 3 subunit G (eIF3g) (Eukaryotic translation initiation factor 3 RNA-binding subunit) (eIF-3 RNA-binding subunit) (Eukaryotic translation initiation factor 3 subunit 4) (eIF-3-delta) (eIF3 p42) (eIF3 p44)	Other	EIF3G	15772000	3	3	3	53.059	9.4
P84077	ADP-ribosylation factor 1	Other	ARF1	15704000	5	5	4	176.21	35.4
P37108	Signal recognition particle 14 kDa protein (SRP14) (18 kDa Alu RNA-binding protein)	Other	SRP14	15514000	3	3	3	15.641	22.8
Q9BWJ5	Splicing factor 3B subunit 5 (SF3b5) (Pre-mRNA-splicing factor SF3b 10 kDa subunit)	Other	SF3B5	15454000	2	2	2	2.9594	45.3
O60716	Catenin delta-1 (Cadherin-associated Src substrate) (CAS) (p120 catenin) (p120(ctn)) (p120(cas))	Other	CTND1	15276000	4	4	4	42.064	6.1
P43121	Cell surface glycoprotein MUC18 (Cell surface glycoprotein P1H12) (Melanoma cell adhesion molecule) (Melanoma-associated antigen A32) (Melanoma-associated antigen MUC18) (S-endo 1 endothelial-associated antigen) (CD antigen CD146)	Other	MUC18	15187000	8	8	8	70.183	22.8
Q96FQ6	Protein S100-A16 (Aging-associated gene 13 protein) (Protein S100-F) (S100 calcium-binding protein A16)	Secreted Factors	S10AG	15107000	4	4	4	27.254	45.6
Q14315	Filamin-C (FLN-C) (FLNc) (ABP-280-like protein) (ABP-L) (Actin-binding-like protein) (Filamin-2) (Gamma-filamin)	Other	FLNC	15026000	7	1	0	323.31	2.5
Q13283	Ras GTPase-activating protein-binding protein 1 (G3BP-1) (EC 3.6.4.12) (EC 3.6.4.13) (ATP-dependent DNA helicase VIII) (hDH VIII) (GAP SH3 domain-binding protein 1)	Other	G3BP1	14935000	3	3	3	31.187	7.1
P51888	Prolargin (Proline-arginine-rich end leucine-rich repeat protein)	Proteoglycans	PRELP	14877000	6	6	6	323.31	15.4
P45880	Voltage-dependent anion-selective channel protein 2 (VDAC-2) (hVDAC2) (Outer mitochondrial membrane protein porin 2)	Other	VDAC2	14868000	3	3	3	323.31	14.6
P46939	Utrophin (Dystrophin-related protein 1) (DRP-1)	Other	UTRO	14703000	5	5	5	33.837	2.5
P04424	Argininosuccinate lyase (ASAL) (EC 4.3.2.1) (Arginosuccinase)	Other	ARLY	14627000	3	3	3	22.515	7.1
P61088	Ubiquitin-conjugating enzyme E2 N (EC 2.3.2.23) (Bendless-like ubiquitin-conjugating enzyme) (E2 ubiquitin-conjugating enzyme N) (Ubc13) (UbcH13) (Ubiquitin carrier protein N) (Ubiquitin-protein ligase N)	Other	UBE2N	14536000	4	4	2	65.977	35.5
Q9NZ08	Endoplasmic reticulum aminopeptidase 1 (EC 3.4.11.-) (ARTS-1) (Adipocyte-derived leucine aminopeptidase) (A-LAP) (Aminopeptidase PILS) (Puromycin-insensitive leucyl-specific aminopeptidase) (PILS-AP) (Type 1 tumor necrosis factor receptor shedding aminopeptidase regulator)	Other	ERAP1	14498000	4	4	4	32.906	5.4
P07814	Bifunctional glutamate/proline--tRNA ligase (Bifunctional aminoacyl-tRNA synthetase) (Cell proliferation-inducing gene 32 protein) (Glutamatyl-prolyl-tRNA synthetase) [Includes: Glutamate--tRNA ligase (EC 6.1.1.17) (Glutamyl-tRNA synthetase) (GluRS); Proline--tRNA ligase (EC 6.1.1.15) (Prolyl-tRNA synthetase)]	Other	SYEP	14414000	3	3	3	132.32	2.8
P31942	Heterogeneous nuclear ribonucleoprotein H3 (hnRNP H3) (Heterogeneous nuclear ribonucleoprotein 2H9) (hnRNP 2H9)	Other	HNRH3	14321000	3	2	2	87.406	10.7
O60749	Sorting nexin-2 (Transformation-related gene 9 protein) (TRG-9)	Other	SNX2	14281000	2	2	1	37.066	5.2
P54725	UV excision repair protein RAD23 homolog A (HR23A) (hHR23A)	Other	RD23A	14267000	5	3	3	5.7316	12.4
Q9NZU5	LIM and cysteine-rich domains protein 1 (Dyxin)	Other	LMCD1	14264000	5	5	5	9.8526	18.1
P46937	Transcriptional coactivator YAP1 (Yes-associated protein 1) (Protein yorkie homolog) (Yes-associated protein YAP65 homolog)	Other	YAP1	14207000	2	2	2	131.8	4.8
P10155	60 kDa SS-A/Ro ribonucleoprotein (60 kDa Ro protein) (60 kDa ribonucleoprotein Ro) (RoRNP) (Ro 60 kDa autoantigen) (Sjoegren syndrome antigen A2) (Sjoegren syndrome type A antigen) (SS-A) (TROVE domain family member 2)	Other	RO60	14190000	5	5	5	30.063	13
P56385	ATP synthase subunit e, mitochondrial (ATPase subunit e) [Cleaved into: ATP synthase subunit e, mitochondrial, N-terminally processed]	Other	ATP5I	14184000	3	3	3	5.4661	34.8
P51178	1-phosphatidylinositol 4,5-bisphosphate phosphodiesterase delta-1 (EC 3.1.4.11) (Phosphoinositide phospholipase C-delta-1) (Phospholipase C-III) (PLC-III) (Phospholipase C-delta-1) (PLC-delta-1)	Other	PLCD1	14114000	2	2	2	6.4255	2.6
P18136	Ig kappa chain V-III region HIC	Other	KV313	13745000	3	1	0	3.3414	36.4
P47813	Eukaryotic translation initiation factor 1A, X-chromosomal (eIF-1A X isoform) (Eukaryotic translation initiation factor 4C) (eIF-4C)	Other	IF1AX	13580000	2	2	2	4.2977	16
Q9UHB6	LIM domain and actin-binding protein 1 (Epithelial protein lost in neoplasm)	Other	LIMA1	13529000	4	4	4	37.967	7
P16152	Carbonyl reductase [NADPH] 1 (EC 1.1.1.184) (15-hydroxyprostaglandin dehydrogenase [NADP(+)]) (EC 1.1.1.197) (NADPH-dependent carbonyl reductase 1) (Prostaglandin 9-ketoreductase) (Prostaglandin-E(2) 9-reductase) (EC 1.1.1.189) (Short chain dehydrogenase/reductase family 21C member 1)	Other	CBR1	13523000	5	5	3	204	32.5
P62314	Small nuclear ribonucleoprotein Sm D1 (Sm-D1) (Sm-D autoantigen) (snRNP core protein D1)	Other	SMD1	13436000	2	2	2	14.23	20.2
P21281	V-type proton ATPase subunit B, brain isoform (V-ATPase subunit B 2) (Endomembrane proton pump 58 kDa subunit) (HO57) (Vacuolar proton pump subunit B 2)	Other	VATB2	13223000	3	3	3	114.92	9.6
O15247	Chloride intracellular channel protein 2 (XAP121)	Other	CLIC2	13177000	3	3	3	17.824	23.5
Q9NQ48	Leucine zipper transcription factor-like protein 1	Other	LZTL1	13076000	2	2	2	2.9726	6
Q9Y2J2	Band 4.1-like protein 3 (4.1B) (Differentially expressed in adenocarcinoma of the lung protein 1) (DAL-1) [Cleaved into: Band 4.1-like protein 3, N-terminally processed]	Other	E41L3	12841000	2	2	2	50.345	2.9
Q99758	ATP-binding cassette sub-family A member 3 (ABC-C transporter) (ATP-binding cassette transporter 3) (ATP-binding cassette 3)	Other	ABCA3	12738000	10	10	10	25.907	7.7
P51688	N-sulphoglucosamine sulphohydrolase (EC 3.10.1.1) (Sulfoglucosamine sulfamidase) (Sulphamidase)	Other	SPHM	12707000	3	3	3	263.38	7.6
Q16543	Hsp90 co-chaperone Cdc37 (Hsp90 chaperone protein kinase-targeting subunit) (p50Cdc37) [Cleaved into: Hsp90 co-chaperone Cdc37, N-terminally processed]	Other	CDC37	12690000	2	2	2	40.068	5
P36543	V-type proton ATPase subunit E 1 (V-ATPase subunit E 1) (V-ATPase 31 kDa subunit) (p31) (Vacuolar proton pump subunit E 1)	Other	VATE1	12674000	2	2	2	26.955	6.6
P46109	Crk-like protein	Other	CRKL	12540000	2	2	2	15.44	8.6
Q07866	Kinesin light chain 1 (KLC 1)	Other	KLC1	12536000	2	2	2	16.853	4.2
P84095	Rho-related GTP-binding protein RhoG	Other	RHOG	12388000	2	1	1	8.6112	15.7
Q86TX2	Acyl-coenzyme A thioesterase 1 (Acyl-CoA thioesterase 1) (EC 3.1.2.2) (CTE-I) (CTE-Ib) (Inducible cytosolic acyl-coenzyme A thioester hydrolase) (Long chain acyl-CoA thioester hydrolase) (Long chain acyl-CoA hydrolase)	Other	ACOT1	12348000	6	6	1	8.3127	20.2
P12931	Proto-oncogene tyrosine-protein kinase Src (EC 2.7.10.2) (Proto-oncogene c-Src) (pp60c-src) (p60-Src)	Other	SRC	12260000	2	2	2	3.2258	5.2
P63279	SUMO-conjugating enzyme UBC9 (EC 6.3.2.-) (SUMO-protein ligase) (Ubiquitin carrier protein 9) (Ubiquitin carrier protein I) (Ubiquitin-conjugating enzyme E2 I) (Ubiquitin-protein ligase I) (p18)	Other	UBC9	12243000	2	2	2	37.119	27.8
P00736	Complement C1r subcomponent (EC 3.4.21.41) (Complement component 1 subcomponent r) [Cleaved into: Complement C1r subcomponent heavy chain; Complement C1r subcomponent light chain]	Other	C1R	12009000	3	3	3	46.708	6.5
P04066	Tissue alpha-L-fucosidase (EC 3.2.1.51) (Alpha-L-fucosidase I) (Alpha-L-fucoside fucohydrolase 1) (Alpha-L-fucosidase 1)	Other	FUCO	11618000	2	2	2	7.6259	3.9
P00966	Argininosuccinate synthase (EC 6.3.4.5) (Citrulline--aspartate ligase)	Other	ASSY	11537000	8	8	8	117.79	26.5
Q9H008	Phospholysine phosphohistidine inorganic pyrophosphate phosphatase (hLHPP) (EC 3.1.3.-) (EC 3.6.1.1)	Other	LHPP	11475000	2	2	2	9.3261	6.7
P23588	Eukaryotic translation initiation factor 4B (eIF-4B)	Other	IF4B	11474000	3	3	3	49.764	5.9
Q14515	SPARC-like protein 1 (High endothelial venule protein) (Hevin) (MAST 9)	ECM Glycoproteins	SPRL1	11470000	2	2	2	5.9406	4.1
Q9H8Y8	Golgi reassembly-stacking protein 2 (GRS2) (Golgi phosphoprotein 6) (GOLPH6) (Golgi reassembly-stacking protein of 55 kDa) (GRASP55) (p59)	Other	GORS2	11393000	2	2	2	22.876	3.3
Q04828	Aldo-keto reductase family 1 member C1 (EC 1.1.1.-) (20-alpha-hydroxysteroid dehydrogenase) (20-alpha-HSD) (EC 1.1.1.149) (Chlordecone reductase homolog HAKRC) (Dihydrodiol dehydrogenase 1/2) (DD1/DD2) (High-affinity hepatic bile acid-binding protein) (HBAB) (Indanol dehydrogenase) (EC 1.1.1.112) (Trans-1,2-dihydrobenzene-1,2-diol dehydrogenase) (EC 1.3.1.20)	Other	AK1C1	11221000	6	6	0	194.22	20.4
O00584	Ribonuclease T2 (EC 3.1.27.-) (Ribonuclease 6)	Other	RNT2	11207000	2	2	2	21.362	12.1
Q14108	Lysosome membrane protein 2 (85 kDa lysosomal membrane sialoglycoprotein) (LGP85) (CD36 antigen-like 2) (Lysosome membrane protein II) (LIMP II) (Scavenger receptor class B member 2) (CD antigen CD36)	Other	SCRB2	11198000	2	2	2	116.72	4.6
P19971	Thymidine phosphorylase (TP) (EC 2.4.2.4) (Gliostatin) (Platelet-derived endothelial cell growth factor) (PD-ECGF) (TdRPase)	Other	TYPH	11188000	4	4	4	5.1849	10.2
Q03154	Aminoacylase-1 (ACY-1) (EC 3.5.1.14) (N-acyl-L-amino-acid amidohydrolase)	Other	ACY1	11185000	2	2	2	89.584	3.7
Q14974	Importin subunit beta-1 (Importin-90) (Karyopherin subunit beta-1) (Nuclear factor p97) (Pore targeting complex 97 kDa subunit) (PTAC97)	Other	IMB1	11117000	2	2	2	272.32	3
Q8NCW5	NAD(P)H-hydrate epimerase (EC 5.1.99.6) (Apolipoprotein A-I-binding protein) (AI-BP) (NAD(P)HX epimerase) (YjeF N-terminal domain-containing protein 1) (YjeF_N1)	Other	NNRE	11075000	3	3	3	8.4992	14.6
Q9Y230	RuvB-like 2 (EC 3.6.4.12) (48 kDa TATA box-binding protein-interacting protein) (48 kDa TBP-interacting protein) (51 kDa erythrocyte cytosolic protein) (ECP-51) (INO80 complex subunit J) (Repressing pontin 52) (Reptin 52) (TIP49b) (TIP60-associated protein 54-beta) (TAP54-beta)	Other	RUVB2	11001000	2	2	2	50.864	6
Q96GG9	DCN1-like protein 1 (DCUN1 domain-containing protein 1) (Defective in cullin neddylation protein 1-like protein 1) (Squamous cell carcinoma-related oncogene)	Other	DCNL1	10981000	2	2	2	4.2576	8.1
P11216	Glycogen phosphorylase, brain form (EC 2.4.1.1)	Other	PYGB	10894000	11	9	9	44.634	19.6
P42330	Aldo-keto reductase family 1 member C3 (EC 1.-.-.-) (17-beta-hydroxysteroid dehydrogenase type 5) (17-beta-HSD 5) (3-alpha-HSD type II, brain) (3-alpha-hydroxysteroid dehydrogenase type 2) (3-alpha-HSD type 2) (EC 1.1.1.357) (Chlordecone reductase homolog HAKRb) (Dihydrodiol dehydrogenase 3) (DD-3) (DD3) (Dihydrodiol dehydrogenase type I) (HA1753) (Indanol dehydrogenase) (EC 1.1.1.112) (Prostagla…	Other	AK1C3	10838000	8	3	3	46.153	31.6
Q9BRA2	Thioredoxin domain-containing protein 17 (14 kDa thioredoxin-related protein) (TRP14) (Protein 42-9-9) (Thioredoxin-like protein 5)	Other	TXD17	10796000	4	4	4	104.99	46.3
P47755	F-actin-capping protein subunit alpha-2 (CapZ alpha-2)	Other	CAZA2	10625000	3	3	3	101.1	16.8
Q9UHV9	Prefoldin subunit 2	Other	PFD2	10538000	2	2	2	69.887	18.8
Q9NZM1	Myoferlin (Fer-1-like protein 3)	Other	MYOF	10413000	4	4	4	278.97	2.2
P02753	Retinol-binding protein 4 (Plasma retinol-binding protein) (PRBP) (RBP) [Cleaved into: Plasma retinol-binding protein(1-182); Plasma retinol-binding protein(1-181); Plasma retinol-binding protein(1-179); Plasma retinol-binding protein(1-176)]	Other	RET4	10401000	4	4	4	27.698	29.9
P09110	3-ketoacyl-CoA thiolase, peroxisomal (EC 2.3.1.16) (Acetyl-CoA acyltransferase) (Beta-ketothiolase) (Peroxisomal 3-oxoacyl-CoA thiolase)	Other	THIK	10220000	5	5	5	8.5159	20.5
Q6GMV3	Putative peptidyl-tRNA hydrolase PTRHD1 (EC 3.1.1.29) (Peptidyl-tRNA hydrolase domain-containing protein 1)	Other	PTRD1	10186000	2	2	2	12.969	12.1
Q8WUM4	Programmed cell death 6-interacting protein (PDCD6-interacting protein) (ALG-2-interacting protein 1) (ALG-2-interacting protein X) (Hp95)	Other	PDC6I	10102000	4	4	4	54.404	6.9
P26885	Peptidyl-prolyl cis-trans isomerase FKBP2 (PPIase FKBP2) (EC 5.2.1.8) (13 kDa FK506-binding protein) (13 kDa FKBP) (FKBP-13) (FK506-binding protein 2) (FKBP-2) (Immunophilin FKBP13) (Rotamase)	Other	FKBP2	10100000	4	4	4	13.682	39.4
Q9P2M7	Cingulin	Other	CING	10055000	3	3	3	11.465	2.6
O60506	Heterogeneous nuclear ribonucleoprotein Q (hnRNP Q) (Glycine- and tyrosine-rich RNA-binding protein) (GRY-RBP) (NS1-associated protein 1) (Synaptotagmin-binding, cytoplasmic RNA-interacting protein)	Other	HNRPQ	10050000	4	4	4	132.7	10.8
P00734	Prothrombin (EC 3.4.21.5) (Coagulation factor II) [Cleaved into: Activation peptide fragment 1; Activation peptide fragment 2; Thrombin light chain; Thrombin heavy chain]	ECM Regulators	THRB	9937700	7	5	5	20.171	16.4
Q9UJU6	Drebrin-like protein (Cervical SH3P7) (Cervical mucin-associated protein) (Drebrin-F) (HPK1-interacting protein of 55 kDa) (HIP-55) (SH3 domain-containing protein 7)	Other	DBNL	9893300	5	5	5	103.57	17.4
P62241	40S ribosomal protein S8	Other	RS8	9813600	6	6	6	156.66	38.5
Q9NWV4	UPF0587 protein C1orf123	Other	CA123	9775600	2	2	2	43.973	11.2
P30048	Thioredoxin-dependent peroxide reductase, mitochondrial (EC 1.11.1.15) (Antioxidant protein 1) (AOP-1) (HBC189) (Peroxiredoxin III) (Prx-III) (Peroxiredoxin-3) (Protein MER5 homolog)	Other	PRDX3	9766300	4	4	4	76.003	24.6
Q15427	Splicing factor 3B subunit 4 (Pre-mRNA-splicing factor SF3b 49 kDa subunit) (SF3b50) (Spliceosome-associated protein 49) (SAP 49)	Other	SF3B4	9654200	2	2	2	17.363	5.2
Q8N335	Glycerol-3-phosphate dehydrogenase 1-like protein (GPD1-L) (EC 1.1.1.8)	Other	GPD1L	9591400	3	3	3	7.8277	10
Q53GG5	PDZ and LIM domain protein 3 (Actinin-associated LIM protein) (Alpha-actinin-2-associated LIM protein)	Other	PDLI3	9478600	5	5	5	22.095	26.6
P16278	Beta-galactosidase (EC 3.2.1.23) (Acid beta-galactosidase) (Lactase) (Elastin receptor 1)	Other	BGAL	9400800	2	2	2	127.83	7.8
Q8WU39	Marginal zone B- and B1-cell-specific protein (Mesenteric estrogen-dependent adipose 7) (MEDA-7) (Plasma cell-induced resident endoplasmic reticulum protein) (Plasma cell-induced resident ER protein) (pERp1) (Proapoptotic caspase adapter protein)	Other	MZB1	9383600	3	3	3	8.5143	22.8
Q10589	Bone marrow stromal antigen 2 (BST-2) (HM1.24 antigen) (Tetherin) (CD antigen CD317)	Other	BST2	9314300	2	2	2	66.968	13.9
P54578	Ubiquitin carboxyl-terminal hydrolase 14 (EC 3.4.19.12) (Deubiquitinating enzyme 14) (Ubiquitin thioesterase 14) (Ubiquitin-specific-processing protease 14)	Other	UBP14	9285600	2	2	2	25.231	4.3
P22061	Protein-L-isoaspartate(D-aspartate) O-methyltransferase (PIMT) (EC 2.1.1.77) (L-isoaspartyl protein carboxyl methyltransferase) (Protein L-isoaspartyl/D-aspartyl methyltransferase) (Protein-beta-aspartate methyltransferase)	Other	PIMT	9274200	2	2	2	22.904	7.5
Q16774	Guanylate kinase (EC 2.7.4.8) (GMP kinase)	Other	KGUA	9240600	3	3	3	21.571	18.3
P48059	LIM and senescent cell antigen-like-containing domain protein 1 (Particularly interesting new Cys-His protein 1) (PINCH-1) (Renal carcinoma antigen NY-REN-48)	Other	LIMS1	8836200	2	2	1	24.785	6.8
Q9NZL9	Methionine adenosyltransferase 2 subunit beta (Methionine adenosyltransferase II beta) (MAT II beta) (Putative dTDP-4-keto-6-deoxy-D-glucose 4-reductase)	Other	MAT2B	8770400	3	3	3	16.542	13.2
Q9UBC2	Epidermal growth factor receptor substrate 15-like 1 (Eps15-related protein) (Eps15R)	Other	EP15R	8744900	2	2	2	13.55	3.4
O95881	Thioredoxin domain-containing protein 12 (EC 1.8.4.2) (Endoplasmic reticulum resident protein 18) (ER protein 18) (ERp18) (Endoplasmic reticulum resident protein 19) (ER protein 19) (ERp19) (Thioredoxin-like protein p19) (hTLP19)	Other	TXD12	8735000	2	2	2	56.03	30.8
Q9NSE4	Isoleucine--tRNA ligase, mitochondrial (EC 6.1.1.5) (Isoleucyl-tRNA synthetase) (IleRS)	Other	SYIM	8624300	4	4	4	17.322	5.3
P35613	Basigin (5F7) (Collagenase stimulatory factor) (Extracellular matrix metalloproteinase inducer) (EMMPRIN) (Leukocyte activation antigen M6) (OK blood group antigen) (Tumor cell-derived collagenase stimulatory factor) (TCSF) (CD antigen CD147)	Other	BASI	8595500	2	2	2	70.547	6
P10606	Cytochrome c oxidase subunit 5B, mitochondrial (Cytochrome c oxidase polypeptide Vb)	Other	COX5B	8578900	2	2	2	48.531	10.9
P50453	Serpin B9 (Cytoplasmic antiproteinase 3) (CAP-3) (CAP3) (Peptidase inhibitor 9) (PI-9)	ECM Regulators	SPB9	8506400	3	3	3	3.3466	8
Q96S96	Phosphatidylethanolamine-binding protein 4 (PEBP-4) (hPEBP4) (Protein cousin-of-RKIP 1)	Other	PEBP4	8497200	2	2	2	3.443	7.5
Q92747	Actin-related protein 2/3 complex subunit 1A (SOP2-like protein)	Other	ARC1A	8374700	3	2	2	10.244	10.3
Q13421	Mesothelin (CAK1 antigen) (Pre-pro-megakaryocyte-potentiating factor) [Cleaved into: Megakaryocyte-potentiating factor (MPF); Mesothelin, cleaved form]	Other	MSLN	8303200	2	2	2	4.6466	6.2
P01912	HLA class II histocompatibility antigen, DRB1-3 chain (Clone P2-beta-3) (MHC class II antigen DRB1*3)	Other	2B13	8279100	6	1	0	3.8572	29.3
Q07065	Cytoskeleton-associated protein 4 (63-kDa cytoskeleton-linking membrane protein) (Climp-63) (p63)	Other	CKAP4	8173600	2	2	2	323.31	3.2
Q3ZCM7	Tubulin beta-8 chain	Other	TBB8	7927900	6	1	1	145.73	19.6
P50991	T-complex protein 1 subunit delta (TCP-1-delta) (CCT-delta) (Stimulator of TAR RNA-binding)	Other	TCPD	7856000	5	5	5	119.16	12.2
Q9UHF1	Epidermal growth factor-like protein 7 (EGF-like protein 7) (Multiple epidermal growth factor-like domains protein 7) (Multiple EGF-like domains protein 7) (NOTCH4-like protein) (Vascular endothelial statin) (VE-statin) (Zneu1)	Secreted Factors	EGFL7	7763000	2	2	2	41.837	10.3
P12004	Proliferating cell nuclear antigen (PCNA) (Cyclin)	Other	PCNA	7755500	2	2	2	266.72	8.8
P61019	Ras-related protein Rab-2A	Other	RAB2A	7503700	4	4	4	48.843	24.1
Q6P179	Endoplasmic reticulum aminopeptidase 2 (EC 3.4.11.-) (Leukocyte-derived arginine aminopeptidase) (L-RAP)	Other	ERAP2	7432700	2	2	2	3.0584	2.3
P31040	Succinate dehydrogenase [ubiquinone] flavoprotein subunit, mitochondrial (EC 1.3.5.1) (Flavoprotein subunit of complex II) (Fp)	Other	SDHA	7394000	6	6	6	93.818	15.1
P52272	Heterogeneous nuclear ribonucleoprotein M (hnRNP M)	Other	HNRPM	7371100	4	4	4	158.14	6.6
P06280	Alpha-galactosidase A (EC 3.2.1.22) (Alpha-D-galactosidase A) (Alpha-D-galactoside galactohydrolase) (Melibiase) (Agalsidase)	Other	AGAL	7206000	2	2	2	14.838	6.5
P10644	cAMP-dependent protein kinase type I-alpha regulatory subunit (Tissue-specific extinguisher 1) (TSE1) [Cleaved into: cAMP-dependent protein kinase type I-alpha regulatory subunit, N-terminally processed]	Other	KAP0	7031400	2	2	2	55.158	6.3
P24534	Elongation factor 1-beta (EF-1-beta)	Other	EF1B	6983100	3	3	3	211.21	28.9
P07099	Epoxide hydrolase 1 (EC 3.3.2.9) (Epoxide hydratase) (Microsomal epoxide hydrolase)	Other	HYEP	6981600	4	4	4	159.34	5.9
Q8N163	Cell cycle and apoptosis regulator protein 2 (Cell division cycle and apoptosis regulator protein 2) (DBIRD complex subunit KIAA1967) (Deleted in breast cancer gene 1 protein) (DBC-1) (DBC.1) (NET35) (p30 DBC)	Other	CCAR2	6957200	2	2	2	13.818	2.2
P35232	Prohibitin	Other	PHB	6955600	2	2	2	323.31	11.4
P50225	Sulfotransferase 1A1 (ST1A1) (EC 2.8.2.1) (Aryl sulfotransferase 1) (HAST1/HAST2) (Phenol sulfotransferase 1) (Phenol-sulfating phenol sulfotransferase 1) (P-PST 1) (ST1A3) (Thermostable phenol sulfotransferase) (Ts-PST)	Other	ST1A1	6924300	2	2	2	6.8159	9.2
P41218	Myeloid cell nuclear differentiation antigen	Other	MNDA	6907900	3	3	3	10.108	7.4
Q99729	Heterogeneous nuclear ribonucleoprotein A/B (hnRNP A/B) (APOBEC1-binding protein 1) (ABBP-1)	Other	ROAA	6825700	2	2	2	27.207	7.5
P09874	Poly [ADP-ribose] polymerase 1 (PARP-1) (EC 2.4.2.30) (ADP-ribosyltransferase diphtheria toxin-like 1) (ARTD1) (NAD(+) ADP-ribosyltransferase 1) (ADPRT 1) (Poly[ADP-ribose] synthase 1)	Other	PARP1	6800300	2	2	2	17.3	1.9
P17900	Ganglioside GM2 activator (Cerebroside sulfate activator protein) (GM2-AP) (Sphingolipid activator protein 3) (SAP-3) [Cleaved into: Ganglioside GM2 activator isoform short]	Other	SAP3	6770200	2	2	2	6.4028	14
P00739	Haptoglobin-related protein	Other	HPTR	6475500	14	1	1	2.3935	29
P29692	Elongation factor 1-delta (EF-1-delta) (Antigen NY-CO-4)	Other	EF1D	6340400	5	5	5	227.1	30.6
P07741	Adenine phosphoribosyltransferase (APRT) (EC 2.4.2.7)	Other	APT	6325900	3	3	3	81.088	27.2
Q9H4M9	EH domain-containing protein 1 (PAST homolog 1) (hPAST1) (Testilin)	Other	EHD1	6260200	3	3	2	88.495	6
P22897	Macrophage mannose receptor 1 (MMR) (C-type lectin domain family 13 member D) (C-type lectin domain family 13 member D-like) (Human mannose receptor) (hMR) (Macrophage mannose receptor 1-like protein 1) (CD antigen CD206)	Other	MRC1	6165500	9	9	9	19.145	8.4
P36969	Phospholipid hydroperoxide glutathione peroxidase, mitochondrial (PHGPx) (EC 1.11.1.12) (Glutathione peroxidase 4) (GPx-4) (GSHPx-4)	Other	GPX4	5970200	2	2	2	2.1387	9.1
P62280	40S ribosomal protein S11	Other	RS11	5934200	4	4	4	47.358	27.8
P05186	Alkaline phosphatase, tissue-nonspecific isozyme (AP-TNAP) (TNSALP) (EC 3.1.3.1) (Alkaline phosphatase liver/bone/kidney isozyme)	Other	PPBT	5853400	2	2	2	7.5007	4
Q9UQB8	Brain-specific angiogenesis inhibitor 1-associated protein 2 (BAI-associated protein 2) (BAI1-associated protein 2) (Protein BAP2) (Fas ligand-associated factor 3) (FLAF3) (Insulin receptor substrate p53/p58) (IRS-58) (IRSp53/58) (Insulin receptor substrate protein of 53 kDa) (IRSp53) (Insulin receptor substrate p53)	Other	BAIP2	5715700	2	2	2	2.9126	3.8
P62829	60S ribosomal protein L23 (60S ribosomal protein L17)	Other	RL23	5691600	3	3	3	33.835	21.4
P36980	Complement factor H-related protein 2 (FHR-2) (DDESK59) (H factor-like 3) (H factor-like protein 2)	Other	FHR2	5689900	4	1	1	3.0386	23.3
P14854	Cytochrome c oxidase subunit 6B1 (Cytochrome c oxidase subunit VIb isoform 1) (COX VIb-1)	Other	CX6B1	5653400	4	4	4	50.216	54.7
Q96DC8	Enoyl-CoA hydratase domain-containing protein 3, mitochondrial	Other	ECHD3	5630800	2	2	2	2.6251	9.6
P39019	40S ribosomal protein S19	Other	RS19	5628200	4	4	4	28.573	33.8
O95747	Serine/threonine-protein kinase OSR1 (EC 2.7.11.1) (Oxidative stress-responsive 1 protein)	Other	OXSR1	5595800	2	2	2	10.344	4.6
Q7Z4W1	L-xylulose reductase (XR) (EC 1.1.1.10) (Carbonyl reductase II) (Dicarbonyl/L-xylulose reductase) (Kidney dicarbonyl reductase) (kiDCR) (Short chain dehydrogenase/reductase family 20C member 1) (Sperm surface protein P34H)	Other	DCXR	5538300	4	4	4	9.8146	16.4
O00499	Myc box-dependent-interacting protein 1 (Amphiphysin II) (Amphiphysin-like protein) (Box-dependent myc-interacting protein 1) (Bridging integrator 1)	Other	BIN1	5386100	2	2	2	18.172	7.3
Q8IVN8	Somatomedin-B and thrombospondin type-1 domain-containing protein (RPE-spondin)	ECM Glycoproteins	SBSPO	5366500	3	3	3	76.24	24.2
P02747	Complement C1q subcomponent subunit C	ECM-affiliated Proteins	C1QC	5355200	2	2	2	13.38	12.2
O95994	Anterior gradient protein 2 homolog (AG-2) (hAG-2) (HPC8) (Secreted cement gland protein XAG-2 homolog)	Other	AGR2	5328900	3	3	3	2.5711	26.3
Q9BS26	Endoplasmic reticulum resident protein 44 (ER protein 44) (ERp44) (Thioredoxin domain-containing protein 4)	Other	ERP44	5291900	5	5	5	113.67	15.8
P07203	Glutathione peroxidase 1 (GPx-1) (GSHPx-1) (EC 1.11.1.9) (Cellular glutathione peroxidase)	Other	GPX1	5211500	3	3	3	27.752	18.2
O43865	Adenosylhomocysteinase 2 (AdoHcyase 2) (EC 3.3.1.1) (DC-expressed AHCY-like molecule) (IP(3)Rs binding protein released with IP(3)) (IRBIT) (S-adenosyl-L-homocysteine hydrolase 2) (S-adenosylhomocysteine hydrolase-like protein 1)	Other	SAHH2	5172100	2	2	1	57.794	4.3
P51148	Ras-related protein Rab-5C (L1880) (RAB5L)	Other	RAB5C	5167000	6	6	4	46.718	41.7
Q9Y696	Chloride intracellular channel protein 4 (Intracellular chloride ion channel protein p64H1)	Other	CLIC4	5061700	4	4	4	191.38	22.5
Q01130	Serine/arginine-rich splicing factor 2 (Protein PR264) (Splicing component, 35 kDa) (Splicing factor SC35) (SC-35) (Splicing factor, arginine/serine-rich 2)	Other	SRSF2	5054500	3	3	3	111.82	18.6
Q96TA1	Niban-like protein 1 (Meg-3) (Melanoma invasion by ERK) (MINERVA) (Protein FAM129B)	Other	NIBL1	4877100	2	2	2	206.86	3.9
P18621	60S ribosomal protein L17 (60S ribosomal protein L23) (PD-1)	Other	RL17	4869100	3	3	3	53.755	16.8
Q15366	Poly(rC)-binding protein 2 (Alpha-CP2) (Heterogeneous nuclear ribonucleoprotein E2) (hnRNP E2)	Other	PCBP2	4842500	8	4	4	97.841	29.9
Q9BTT0	Acidic leucine-rich nuclear phosphoprotein 32 family member E (LANP-like protein) (LANP-L)	Other	AN32E	4549700	2	2	2	19.505	11.9
P11233	Ras-related protein Ral-A	Other	RALA	4526800	3	1	1	9.2189	31.6
P62714	Serine/threonine-protein phosphatase 2A catalytic subunit beta isoform (PP2A-beta) (EC 3.1.3.16)	Other	PP2AB	4440600	10	1	1	7.8013	38.8
Q9H223	EH domain-containing protein 4 (Hepatocellular carcinoma-associated protein 10/11) (PAST homolog 4)	Other	EHD4	4106000	6	4	4	7.5361	17.6
P63092	Guanine nucleotide-binding protein G(s) subunit alpha isoforms short (Adenylate cyclase-stimulating G alpha protein)	Other	GNAS2	4052300	3	3	3	38.847	12.7
P18859	ATP synthase-coupling factor 6, mitochondrial (ATPase subunit F6)	Other	ATP5J	3948400	2	2	2	115.81	31.5
P09496	Clathrin light chain A (Lca)	Other	CLCA	3944400	5	5	5	57.818	16.5
Q7KZF4	Staphylococcal nuclease domain-containing protein 1 (100 kDa coactivator) (EBNA2 coactivator p100) (Tudor domain-containing protein 11) (p100 co-activator)	Other	SND1	3865500	2	2	2	319.71	4
P49773	Histidine triad nucleotide-binding protein 1 (EC 3.-.-.-) (Adenosine 5'-monophosphoramidase) (Protein kinase C inhibitor 1) (Protein kinase C-interacting protein 1) (PKCI-1)	Other	HINT1	3797100	3	3	3	23.284	44.4
P15586	N-acetylglucosamine-6-sulfatase (EC 3.1.6.14) (Glucosamine-6-sulfatase) (G6S)	Other	GNS	3652600	3	3	3	192.5	6.7
Q13451	Peptidyl-prolyl cis-trans isomerase FKBP5 (PPIase FKBP5) (EC 5.2.1.8) (51 kDa FK506-binding protein) (51 kDa FKBP) (FKBP-51) (54 kDa progesterone receptor-associated immunophilin) (Androgen-regulated protein 6) (FF1 antigen) (FK506-binding protein 5) (FKBP-5) (FKBP54) (p54) (HSP90-binding immunophilin) (Rotamase)	Other	FKBP5	3602400	2	2	2	3.3725	7.4
P20073	Annexin A7 (Annexin VII) (Annexin-7) (Synexin)	ECM-affiliated Proteins	ANXA7	3596200	2	2	2	37.669	3.9
Q9UBI6	Guanine nucleotide-binding protein G(I)/G(S)/G(O) subunit gamma-12	Other	GBG12	3352400	3	3	3	32.42	56.9
Q8IV08	Phospholipase D3 (PLD 3) (EC 3.1.4.4) (Choline phosphatase 3) (HindIII K4L homolog) (Hu-K4) (Phosphatidylcholine-hydrolyzing phospholipase D3)	Other	PLD3	3302800	6	6	6	44.8	22.2
P22314	Ubiquitin-like modifier-activating enzyme 1 (Protein A1S9) (Ubiquitin-activating enzyme E1)	Other	UBA1	3294700	6	6	6	323.31	8.3
P09669	Cytochrome c oxidase subunit 6C (Cytochrome c oxidase polypeptide VIc)	Other	COX6C	3230700	2	2	2	15.873	20
P34897	Serine hydroxymethyltransferase, mitochondrial (SHMT) (EC 2.1.2.1) (Glycine hydroxymethyltransferase) (Serine methylase)	Other	GLYM	3214300	2	2	2	91.921	5.8
P61006	Ras-related protein Rab-8A (Oncogene c-mel)	Other	RAB8A	3081700	2	1	1	2.8853	9.2
Q07020	60S ribosomal protein L18	Other	RL18	3035500	3	3	3	93.612	16.5
P83731	60S ribosomal protein L24 (60S ribosomal protein L30)	Other	RL24	2988800	3	3	3	11.589	16.6
P12830	Cadherin-1 (CAM 120/80) (Epithelial cadherin) (E-cadherin) (Uvomorulin) (CD antigen CD324) [Cleaved into: E-Cad/CTF1; E-Cad/CTF2; E-Cad/CTF3]	Other	CADH1	2930700	2	2	2	5.472	3.4
Q8NFU3	Thiosulfate sulfurtransferase/rhodanese-like domain-containing protein 1	Other	TSTD1	2923800	3	3	3	5.4587	20.9
Q9Y3A5	Ribosome maturation protein SBDS (Shwachman-Bodian-Diamond syndrome protein)	Other	SBDS	2850300	2	2	2	26.398	10.8
P62736	Actin, aortic smooth muscle (Alpha-actin-2) (Cell growth-inhibiting gene 46 protein)	Other	ACTA	2776900	34	2	2	10.644	76.4
Q6P587	Acylpyruvase FAHD1, mitochondrial (EC 3.7.1.5) (Fumarylacetoacetate hydrolase domain-containing protein 1) (FAH domain-containing protein 1) (Oxaloacetate decarboxylase) (OAA decarboxylase) (EC 4.1.1.3) (YisK-like protein)	Other	FAHD1	2769800	3	3	3	23.295	24.1
P12956	X-ray repair cross-complementing protein 6 (EC 3.6.4.-) (EC 4.2.99.-) (5'-deoxyribose-5-phosphate lyase Ku70) (5'-dRP lyase Ku70) (70 kDa subunit of Ku antigen) (ATP-dependent DNA helicase 2 subunit 1) (ATP-dependent DNA helicase II 70 kDa subunit) (CTC box-binding factor 75 kDa subunit) (CTC75) (CTCBF) (DNA repair protein XRCC6) (Lupus Ku autoantigen protein p70) (Ku70) (Thyroid-lupus autoantige…	Other	XRCC6	2748300	4	4	4	150.98	7.4
P11234	Ras-related protein Ral-B	Other	RALB	2597100	3	3	1	34.061	28.6
Q8NDH3	Probable aminopeptidase NPEPL1 (EC 3.4.11.-) (Aminopeptidase-like 1)	Other	PEPL1	2450500	2	2	2	43.668	5.7
P42785	Lysosomal Pro-X carboxypeptidase (EC 3.4.16.2) (Angiotensinase C) (Lysosomal carboxypeptidase C) (Proline carboxypeptidase) (Prolylcarboxypeptidase) (PRCP)	Other	PCP	2285400	3	3	3	115.19	6.7
Q05707	Collagen alpha-1(XIV) chain (Undulin)	Collagens	COEA1	2190600	7	7	7	323.31	6.5
P30043	Flavin reductase (NADPH) (FR) (EC 1.5.1.30) (Biliverdin reductase B) (BVR-B) (EC 1.3.1.24) (Biliverdin-IX beta-reductase) (Green heme-binding protein) (GHBP) (NADPH-dependent diaphorase) (NADPH-flavin reductase) (FLR)	Other	BLVRB	2163400	7	7	7	174.08	54.9
Q6XQN6	Nicotinate phosphoribosyltransferase (NAPRTase) (EC 6.3.4.21) (FHA-HIT-interacting protein) (Nicotinate phosphoribosyltransferase domain-containing protein 1)	Other	PNCB	2140200	5	5	5	25.994	13
P61960	Ubiquitin-fold modifier 1	Other	UFM1	2098900	3	3	3	47.175	68.2
P02746	Complement C1q subcomponent subunit B	ECM-affiliated Proteins	C1QB	1956900	3	3	3	2.112	15.4
O75131	Copine-3 (Copine III)	Other	CPNE3	1809500	3	3	3	47.35	8.2
Q9GZM7	Tubulointerstitial nephritis antigen-like (Glucocorticoid-inducible protein 5) (Oxidized LDL-responsive gene 2 protein) (OLRG-2) (Tubulointerstitial nephritis antigen-related protein) (TIN Ag-related protein) (TIN-Ag-RP)	ECM Glycoproteins	TINAL	1596000	4	4	4	323.31	11.8
Q9UKK9	ADP-sugar pyrophosphatase (EC 3.6.1.13) (8-oxo-dGDP phosphatase) (EC 3.6.1.58) (Nucleoside diphosphate-linked moiety X motif 5) (Nudix motif 5) (YSA1H)	Other	NUDT5	1543700	2	2	2	35.905	11
P17987	T-complex protein 1 subunit alpha (TCP-1-alpha) (CCT-alpha)	Other	TCPA	1533300	2	2	2	183.49	5.9
Q9UJ70	N-acetyl-D-glucosamine kinase (N-acetylglucosamine kinase) (EC 2.7.1.59) (GlcNAc kinase)	Other	NAGK	1312800	2	2	2	45.432	9.6
P62753	40S ribosomal protein S6 (Phosphoprotein NP33)	Other	RS6	1177400	3	3	3	61.751	16.1
P62269	40S ribosomal protein S18 (Ke-3) (Ke3)	Other	RS18	1133700	3	3	3	46.027	21.7
P55084	Trifunctional enzyme subunit beta, mitochondrial (TP-beta) [Includes: 3-ketoacyl-CoA thiolase (EC 2.3.1.16) (Acetyl-CoA acyltransferase) (Beta-ketothiolase)]	Other	ECHB	1056600	2	2	2	107.91	5.3
P16615	Sarcoplasmic/endoplasmic reticulum calcium ATPase 2 (SERCA2) (SR Ca(2+)-ATPase 2) (EC 3.6.3.8) (Calcium pump 2) (Calcium-transporting ATPase sarcoplasmic reticulum type, slow twitch skeletal muscle isoform) (Endoplasmic reticulum class 1/2 Ca(2+) ATPase)	Other	AT2A2	986410	2	2	1	301.5	2.4
O43294	Transforming growth factor beta-1-induced transcript 1 protein (Androgen receptor coactivator 55 kDa protein) (Androgen receptor-associated protein of 55 kDa) (Hydrogen peroxide-inducible clone 5 protein) (Hic-5)	Other	TGFI1	934250	2	2	2	52.878	8.7
P83881	60S ribosomal protein L36a (60S ribosomal protein L44) (Cell growth-inhibiting gene 15 protein) (Cell migration-inducing gene 6 protein)	Other	RL36A	917210	3	3	3	6.7629	19.8
P22105	Tenascin-X (TN-X) (Hexabrachion-like protein)	ECM Glycoproteins	TENX	873390	14	14	14	323.31	6.6
Q9BXN1	Asporin (Periodontal ligament-associated protein 1) (PLAP-1)	Proteoglycans	ASPN	861170	2	2	2	323.31	10
P63220	40S ribosomal protein S21	Other	RS21	820290	4	4	4	203.08	45.8
Q9NRN5	Olfactomedin-like protein 3 (HNOEL-iso) (hOLF44)	Other	OLFL3	765170	7	7	7	87.716	20.7
Q07021	Complement component 1 Q subcomponent-binding protein, mitochondrial (ASF/SF2-associated protein p32) (Glycoprotein gC1qBP) (C1qBP) (Hyaluronan-binding protein 1) (Mitochondrial matrix protein p32) (gC1q-R protein) (p33)	Other	C1QBP	744510	2	2	2	270.5	14.5
P98179	RNA-binding protein 3 (RNA-binding motif protein 3) (RNPL)	Other	RBM3	553560	2	2	2	98.333	26.8
P62136	Serine/threonine-protein phosphatase PP1-alpha catalytic subunit (PP-1A) (EC 3.1.3.16)	Other	PP1A	473740	4	1	1	8.0453	22.1
Q9BR76	Coronin-1B (Coronin-2)	Other	COR1B	310380	2	2	2	76.613	7.6
Q92882	Osteoclast-stimulating factor 1	Other	OSTF1	305870	2	2	2	14.659	11.2
P24821	Tenascin (TN) (Cytotactin) (GMEM) (GP 150-225) (Glioma-associated-extracellular matrix antigen) (Hexabrachion) (JI) (Myotendinous antigen) (Neuronectin) (Tenascin-C) (TN-C)	ECM Glycoproteins	TENA	251210	3	3	3	323.31	2.7
Q92804	TATA-binding protein-associated factor 2N (68 kDa TATA-binding protein-associated factor) (TAF(II)68) (TAFII68) (RNA-binding protein 56)	Other	RBP56	245560	3	2	2	15.128	11.3
Q9BX66	Sorbin and SH3 domain-containing protein 1 (Ponsin) (SH3 domain protein 5) (SH3P12) (c-Cbl-associated protein) (CAP)	Other	SRBS1	225890	4	4	4	6.9065	5.1
Q15056	Eukaryotic translation initiation factor 4H (eIF-4H) (Williams-Beuren syndrome chromosomal region 1 protein)	Other	IF4H	162980	4	4	4	240.42	25.8
Q15404	Ras suppressor protein 1 (RSP-1) (Rsu-1)	Other	RSU1	161080	4	4	4	22.037	18.1
P0C0L4	Complement C4-A (Acidic complement C4) (C3 and PZP-like alpha-2-macroglobulin domain-containing protein 2) [Cleaved into: Complement C4 beta chain; Complement C4-A alpha chain; C4a anaphylatoxin; C4b-A; C4d-A; Complement C4 gamma chain]	Other	CO4A	0	24	0	0	21.33	20.6
Q9Y6C2	EMILIN-1 (Elastin microfibril interface-located protein 1) (Elastin microfibril interfacer 1)	ECM Glycoproteins	EMIL1	0	22	22	22	323.31	27.2
Q71U36	Tubulin alpha-1A chain (Alpha-tubulin 3) (Tubulin B-alpha-1) (Tubulin alpha-3 chain)	Other	TBA1A	0	20	0	0	43.781	66.3
Q9BQE3	Tubulin alpha-1C chain (Alpha-tubulin 6) (Tubulin alpha-6 chain)	Other	TBA1C	0	19	0	0	118.67	60.6
P68366	Tubulin alpha-4A chain (Alpha-tubulin 1) (Testis-specific alpha-tubulin) (Tubulin H2-alpha) (Tubulin alpha-1 chain)	Other	TBA4A	0	14	0	0	24.971	43.3
Q9BVA1	Tubulin beta-2B chain	Other	TBB2B	0	13	0	0	20.557	40
Q13885	Tubulin beta-2A chain (Tubulin beta class IIa)	Other	TBB2A	0	12	0	0	4.5616	31.2
Q6S8J3	POTE ankyrin domain family member E (ANKRD26-like family C member 1A) (Prostate, ovary, testis-expressed protein on chromosome 2) (POTE-2)	Other	POTEE	0	12	0	0	-2	8.9
P18465	HLA class I histocompatibility antigen, B-57 alpha chain (Bw-57) (MHC class I antigen B*57)	Other	1B57	0	9	2	1	12.462	34.8
P30460	HLA class I histocompatibility antigen, B-8 alpha chain (MHC class I antigen B*8)	Other	1B08	0	9	0	0	2.0759	37
P04220	Ig mu heavy chain disease protein (BOT)	Other	MUCB	0	8	1	1	114.6	32.2
P16188	HLA class I histocompatibility antigen, A-30 alpha chain (MHC class I antigen A*30)	Other	1A30	0	8	2	2	22.69	33.2
P17066	Heat shock 70 kDa protein 6 (Heat shock 70 kDa protein B')	Other	HSP76	0	8	1	1	7.1242	12.9
P30462	HLA class I histocompatibility antigen, B-14 alpha chain (MHC class I antigen B*14)	Other	1B14	0	8	0	0	8.6334	33.1
P54652	Heat shock-related 70 kDa protein 2 (Heat shock 70 kDa protein 2)	Other	HSP72	0	8	0	0	53.344	10.5
Q13509	Tubulin beta-3 chain (Tubulin beta-4 chain) (Tubulin beta-III)	Other	TBB3	0	8	0	0	142.04	20.9
P10319	HLA class I histocompatibility antigen, B-58 alpha chain (Bw-58) (MHC class I antigen B*58)	Other	1B58	0	7	0	0	2.7828	27.9
P10321	HLA class I histocompatibility antigen, Cw-7 alpha chain (MHC class I antigen Cw*7)	Other	1C07	0	7	2	1	23.361	28.1
P24844	Myosin regulatory light polypeptide 9 (20 kDa myosin light chain) (LC20) (MLC-2C) (Myosin RLC) (Myosin regulatory light chain 2, smooth muscle isoform) (Myosin regulatory light chain 9) (Myosin regulatory light chain MRLC1)	Other	MYL9	0	7	3	3	117.93	56.4
Q16777	Histone H2A type 2-C (Histone H2A-GL101) (Histone H2A/q)	Other	H2A2C	0	7	1	1	148.56	58.1
Q96CX2	BTB/POZ domain-containing protein KCTD12 (Pfetin) (Predominantly fetal expressed T1 domain)	Other	KCD12	0	7	7	7	120.14	29.5
P08246	Neutrophil elastase (EC 3.4.21.37) (Bone marrow serine protease) (Elastase-2) (Human leukocyte elastase) (HLE) (Medullasin) (PMN elastase)	ECM Regulators	ELNE	0	6	6	6	133.18	37.1
O60361	Putative nucleoside diphosphate kinase (NDK) (NDP kinase) (EC 2.7.4.6)	Other	NDK8	0	6	0	0	-2	54
P01892	HLA class I histocompatibility antigen, A-2 alpha chain (MHC class I antigen A*2)	Other	1A02	0	6	1	0	32.265	25.5
P05141	ADP/ATP translocase 2 (ADP,ATP carrier protein 2) (ADP,ATP carrier protein, fibroblast isoform) (Adenine nucleotide translocator 2) (ANT 2) (Solute carrier family 25 member 5) [Cleaved into: ADP/ATP translocase 2, N-terminally processed]	Other	ADT2	0	6	1	1	79.395	20.5
P10316	HLA class I histocompatibility antigen, A-69 alpha chain (Aw-69) (HLA class I histocompatibility antigen, A-28 alpha chain) (MHC class I antigen A*69)	Other	1A69	0	6	2	0	38.11	24.7
P12235	ADP/ATP translocase 1 (ADP,ATP carrier protein 1) (ADP,ATP carrier protein, heart/skeletal muscle isoform T1) (Adenine nucleotide translocator 1) (ANT 1) (Solute carrier family 25 member 4)	Other	ADT1	0	6	0	0	26.648	24.5
P55795	Heterogeneous nuclear ribonucleoprotein H2 (hnRNP H2) (FTP-3) (Heterogeneous nuclear ribonucleoprotein H') (hnRNP H') [Cleaved into: Heterogeneous nuclear ribonucleoprotein H2, N-terminally processed]	Other	HNRH2	0	6	2	2	19.464	18
P61586	Transforming protein RhoA (Rho cDNA clone 12) (h12)	Other	RHOA	0	6	0	0	2.2699	42.5
P08294	Extracellular superoxide dismutase [Cu-Zn] (EC-SOD) (EC 1.15.1.1)	Other	SODE	0	5	5	5	24.269	26.7
P15153	Ras-related C3 botulinum toxin substrate 2 (GX) (Small G protein) (p21-Rac2)	Other	RAC2	0	5	1	1	2.0816	26
P30488	HLA class I histocompatibility antigen, B-50 alpha chain (Bw-50) (HLA class I histocompatibility antigen, B-21 alpha chain) (MHC class I antigen B*50)	Other	1B50	0	5	0	0	5.7802	23.5
Q99623	Prohibitin-2 (B-cell receptor-associated protein BAP37) (D-prohibitin) (Repressor of estrogen receptor activity)	Other	PHB2	0	5	5	5	323.31	24.4
P29400	Collagen alpha-5(IV) chain	Collagens	CO4A5	0	4	2	2	163.22	2.7
Q8N2S1	Latent-transforming growth factor beta-binding protein 4 (LTBP-4)	ECM Glycoproteins	LTBP4	0	4	4	4	57.67	3.6
P01623	Ig kappa chain V-III region WOL	Other	KV305	0	4	4	2	153.06	45
P05165	Propionyl-CoA carboxylase alpha chain, mitochondrial (PCCase subunit alpha) (EC 6.4.1.3) (Propanoyl-CoA:carbon dioxide ligase subunit alpha)	Other	PCCA	0	4	4	4	5.7525	6.5
P07204	Thrombomodulin (TM) (Fetomodulin) (CD antigen CD141)	Other	TRBM	0	4	4	4	6.1766	11.3
P07919	Cytochrome b-c1 complex subunit 6, mitochondrial (Complex III subunit 6) (Complex III subunit VIII) (Cytochrome c1 non-heme 11 kDa protein) (Mitochondrial hinge protein) (Ubiquinol-cytochrome c reductase complex 11 kDa protein)	Other	QCR6	0	4	4	4	37.534	34.1
P13861	cAMP-dependent protein kinase type II-alpha regulatory subunit	Other	KAP2	0	4	4	4	26.293	13.1
P16104	Histone H2AX (H2a/x) (Histone H2A.X)	Other	H2AX	0	4	0	0	37.982	16.1
P20039	HLA class II histocompatibility antigen, DRB1-11 beta chain (DR-5) (DR5) (DRw11) (MHC class II antigen DRB1*11)	Other	2B1B	0	4	0	0	14.321	19.9
P27105	Erythrocyte band 7 integral membrane protein (Protein 7.2b) (Stomatin)	Other	STOM	0	4	4	4	323.31	16
P36873	Serine/threonine-protein phosphatase PP1-gamma catalytic subunit (PP-1G) (EC 3.1.3.16) (Protein phosphatase 1C catalytic subunit)	Other	PP1G	0	4	1	1	4.7516	15.5
P38606	V-type proton ATPase catalytic subunit A (V-ATPase subunit A) (EC 3.6.3.14) (V-ATPase 69 kDa subunit) (Vacuolar ATPase isoform VA68) (Vacuolar proton pump subunit alpha)	Other	VATA	0	4	4	4	160.94	8.3
P42025	Beta-centractin (Actin-related protein 1B) (ARP1B)	Other	ACTY	0	4	0	0	10.566	9.6
P52895	Aldo-keto reductase family 1 member C2 (EC 1.-.-.-) (3-alpha-HSD3) (Chlordecone reductase homolog HAKRD) (Dihydrodiol dehydrogenase 2) (DD-2) (DD2) (Dihydrodiol dehydrogenase/bile acid-binding protein) (DD/BABP) (Trans-1,2-dihydrobenzene-1,2-diol dehydrogenase) (EC 1.3.1.20) (Type III 3-alpha-hydroxysteroid dehydrogenase) (EC 1.1.1.357)	Other	AK1C2	0	4	0	0	7.4989	12.1
P59666	Neutrophil defensin 3 (Defensin, alpha 3) (HNP-3) (HP-3) (HP3) [Cleaved into: HP 3-56; Neutrophil defensin 2 (HNP-2) (HP-2) (HP2)]	Other	DEF3	0	4	4	4	58.569	20.2
Q13938	Calcyphosin (Calcyphosine)	Other	CAYP1	0	4	4	4	14.098	25.9
Q16629	Serine/arginine-rich splicing factor 7 (Splicing factor 9G8) (Splicing factor, arginine/serine-rich 7)	Other	SRSF7	0	4	4	4	20.657	20.6
Q58FF8	Putative heat shock protein HSP 90-beta 2 (Heat shock protein 90-beta b) (Heat shock protein 90Bb)	Other	H90B2	0	4	0	0	10.132	11.8
Q8N0Y7	Probable phosphoglycerate mutase 4 (EC 3.1.3.13) (EC 5.4.2.11) (EC 5.4.2.4)	Other	PGAM4	0	4	0	0	3.4445	20.1
Q9BUF5	Tubulin beta-6 chain (Tubulin beta class V)	Other	TBB6	0	4	0	0	263.33	17
Q9GIY3	HLA class II histocompatibility antigen, DRB1-14 beta chain (MHC class II antigen DRB1*14) (DR-14) (DR14)	Other	2B1E	0	4	1	1	2.5921	20.7
Q9H299	SH3 domain-binding glutamic acid-rich-like protein 3 (SH3 domain-binding protein 1) (SH3BP-1)	Other	SH3L3	0	4	4	4	323.31	32.3
Q9H2D6	TRIO and F-actin-binding protein (Protein Tara) (Trio-associated repeat on actin)	Other	TARA	0	4	4	4	14.952	1.8
Q9Y4G6	Talin-2	Other	TLN2	0	4	0	0	10.983	1.8
Q9UBX5	Fibulin-5 (FIBL-5) (Developmental arteries and neural crest EGF-like protein) (Dance) (Urine p50 protein) (UP50)	ECM Glycoproteins	FBLN5	0	3	3	3	323.31	6.9
Q86T13	C-type lectin domain family 14 member A (Epidermal growth factor receptor 5) (EGFR-5)	ECM-affiliated Proteins	CLC14	0	3	3	3	7.7295	7.8
A6NHL2	Tubulin alpha chain-like 3	Other	TBAL3	0	3	0	0	3.1139	6.5
O00115	Deoxyribonuclease-2-alpha (EC 3.1.22.1) (Acid DNase) (Deoxyribonuclease II alpha) (DNase II alpha) (Lysosomal DNase II) (R31240_2)	Other	DNS2A	0	3	3	3	13.025	8.3
O14964	Hepatocyte growth factor-regulated tyrosine kinase substrate (Hrs) (Protein pp110)	Other	HGS	0	3	3	3	7.052	3.9
O75828	Carbonyl reductase [NADPH] 3 (EC 1.1.1.184) (NADPH-dependent carbonyl reductase 3) (Short chain dehydrogenase/reductase family 21C member 2)	Other	CBR3	0	3	1	1	6.2833	13.4
P02649	Apolipoprotein E (Apo-E)	Other	APOE	0	3	3	2	307.35	10.7
P11678	Eosinophil peroxidase (EPO) (EC 1.11.1.7) [Cleaved into: Eosinophil peroxidase light chain; Eosinophil peroxidase heavy chain]	Other	PERE	0	3	0	0	5.9816	3.5
P13716	Delta-aminolevulinic acid dehydratase (ALADH) (EC 4.2.1.24) (Porphobilinogen synthase)	Other	HEM2	0	3	3	3	28.002	12.4
P16219	Short-chain specific acyl-CoA dehydrogenase, mitochondrial (SCAD) (EC 1.3.8.1) (Butyryl-CoA dehydrogenase)	Other	ACADS	0	3	3	3	12.042	13.6
P31930	Cytochrome b-c1 complex subunit 1, mitochondrial (Complex III subunit 1) (Core protein I) (Ubiquinol-cytochrome-c reductase complex core protein 1)	Other	QCR1	0	3	3	3	190.31	10.8
P50148	Guanine nucleotide-binding protein G(q) subunit alpha (Guanine nucleotide-binding protein alpha-q)	Other	GNAQ	0	3	2	2	12.361	9.5
P55290	Cadherin-13 (Heart cadherin) (H-cadherin) (P105) (Truncated cadherin) (T-cad) (T-cadherin)	Other	CAD13	0	3	3	3	84.594	4.3
P55884	Eukaryotic translation initiation factor 3 subunit B (eIF3b) (Eukaryotic translation initiation factor 3 subunit 9) (Prt1 homolog) (hPrt1) (eIF-3-eta) (eIF3 p110) (eIF3 p116)	Other	EIF3B	0	3	3	3	117.38	5
P61020	Ras-related protein Rab-5B	Other	RAB5B	0	3	1	1	13.941	15.3
P62263	40S ribosomal protein S14	Other	RS14	0	3	3	3	209.54	11.3
Q08209	Serine/threonine-protein phosphatase 2B catalytic subunit alpha isoform (EC 3.1.3.16) (CAM-PRP catalytic subunit) (Calmodulin-dependent calcineurin A subunit alpha isoform)	Other	PP2BA	0	3	3	3	16.079	10.4
Q14203	Dynactin subunit 1 (150 kDa dynein-associated polypeptide) (DAP-150) (DP-150) (p135) (p150-glued)	Other	DCTN1	0	3	3	3	54.482	3.1
Q15393	Splicing factor 3B subunit 3 (Pre-mRNA-splicing factor SF3b 130 kDa subunit) (SF3b130) (STAF130) (Spliceosome-associated protein 130) (SAP 130)	Other	SF3B3	0	3	3	3	83.487	3.2
Q16762	Thiosulfate sulfurtransferase (EC 2.8.1.1) (Rhodanese)	Other	THTR	0	3	3	3	6.7908	20.9
Q6IBS0	Twinfilin-2 (A6-related protein) (hA6RP) (Protein tyrosine kinase 9-like) (Twinfilin-1-like protein)	Other	TWF2	0	3	3	2	79.433	11.5
Q8IZ83	Aldehyde dehydrogenase family 16 member A1	Other	A16A1	0	3	3	3	11.098	5.7
Q8TDQ7	Glucosamine-6-phosphate isomerase 2 (EC 3.5.99.6) (Glucosamine-6-phosphate deaminase 2) (GNPDA 2) (GlcN6P deaminase 2) (Glucosamine-6-phosphate isomerase SB52)	Other	GNPI2	0	3	0	0	34.002	15.6
Q96DG6	Carboxymethylenebutenolidase homolog (EC 3.1.-.-)	Other	CMBL	0	3	3	3	12.578	15.1
Q96FV2	Secernin-2	Other	SCRN2	0	3	3	3	6.772	14.1
Q9UPN3	Microtubule-actin cross-linking factor 1, isoforms 1/2/3/5 (620 kDa actin-binding protein) (ABP620) (Actin cross-linking family protein 7) (Macrophin-1) (Trabeculin-alpha)	Other	MACF1	0	3	2	2	45.5	0.3
P02458	Collagen alpha-1(II) chain (Alpha-1 type II collagen) [Cleaved into: Collagen alpha-1(II) chain; Chondrocalcin]	Collagens	CO2A1	0	2	1	1	20.827	2.4
P05997	Collagen alpha-2(V) chain	Collagens	CO5A2	0	2	2	2	50.687	2
Q01955	Collagen alpha-3(IV) chain (Goodpasture antigen) [Cleaved into: Tumstatin]	Collagens	CO4A3	0	2	2	2	259.32	2.1
P35556	Fibrillin-2	ECM Glycoproteins	FBN2	0	2	0	0	24.288	0.8
Q07507	Dermatopontin (Tyrosine-rich acidic matrix protein) (TRAMP)	ECM Glycoproteins	DERM	0	2	2	2	323.31	14.9
Q8IUX7	Adipocyte enhancer-binding protein 1 (AE-binding protein 1) (Aortic carboxypeptidase-like protein)	ECM Glycoproteins	AEBP1	0	2	2	2	323.31	2.6
Q9UGM3	Deleted in malignant brain tumors 1 protein (Glycoprotein 340) (Gp-340) (Hensin) (Salivary agglutinin) (SAG) (Surfactant pulmonary-associated D-binding protein)	ECM Glycoproteins	DMBT1	0	2	2	2	6.304	10.7
P01033	Metalloproteinase inhibitor 1 (Erythroid-potentiating activity) (EPA) (Fibroblast collagenase inhibitor) (Collagenase inhibitor) (Tissue inhibitor of metalloproteinases 1) (TIMP-1)	ECM Regulators	TIMP1	0	2	2	2	195.74	17.9
O75636	Ficolin-3 (Collagen/fibrinogen domain-containing lectin 3 p35) (Collagen/fibrinogen domain-containing protein 3) (Hakata antigen)	ECM-affiliated Proteins	FCN3	0	2	2	2	3.9286	13.7
O00423	Echinoderm microtubule-associated protein-like 1 (EMAP-1) (HuEMAP-1)	Other	EMAL1	0	2	2	2	4.2355	2.1
O43765	Small glutamine-rich tetratricopeptide repeat-containing protein alpha (Alpha-SGT) (Vpu-binding protein) (UBP)	Other	SGTA	0	2	2	2	11.204	8.3
O60493	Sorting nexin-3 (Protein SDP3)	Other	SNX3	0	2	2	2	23.138	5.6
O75594	Peptidoglycan recognition protein 1 (Peptidoglycan recognition protein short) (PGRP-S)	Other	PGRP1	0	2	2	2	5.8308	19.4
O76024	Wolframin	Other	WFS1	0	2	2	2	15.241	3
O95340	Bifunctional 3'-phosphoadenosine 5'-phosphosulfate synthase 2 (PAPS synthase 2) (PAPSS 2) (Sulfurylase kinase 2) (SK 2) (SK2) [Includes: Sulfate adenylyltransferase (EC 2.7.7.4) (ATP-sulfurylase) (Sulfate adenylate transferase) (SAT); Adenylyl-sulfate kinase (EC 2.7.1.25) (3'-phosphoadenosine-5'-phosphosulfate synthase) (APS kinase) (Adenosine-5'-phosphosulfate 3'-phosphotransferase) (Adenylylsul…	Other	PAPS2	0	2	2	2	24.659	3.9
P00403	Cytochrome c oxidase subunit 2 (Cytochrome c oxidase polypeptide II)	Other	COX2	0	2	2	2	92.986	7.5
P01598	Ig kappa chain V-I region EU	Other	KV106	0	2	2	2	30.727	26.9
P01621	Ig kappa chain V-III region NG9 (Fragment)	Other	KV303	0	2	1	1	2.0504	31
P01625	Ig kappa chain V-IV region Len	Other	KV402	0	2	1	1	1.9913	28.9
P01764	Ig heavy chain V-III region 23 (Ig heavy chain V-III region VH26) (Immunoglobulin heavy variable 3-23)	Other	HV303	0	2	1	1	2.1395	18.8
P01766	Ig heavy chain V-III region BRO	Other	HV305	0	2	2	2	13.837	25
P02748	Complement component C9 [Cleaved into: Complement component C9a; Complement component C9b]	Other	CO9	0	2	2	1	130.8	3.4
P05198	Eukaryotic translation initiation factor 2 subunit 1 (Eukaryotic translation initiation factor 2 subunit alpha) (eIF-2-alpha) (eIF-2A) (eIF-2alpha)	Other	IF2A	0	2	2	2	38.393	5.1
P07998	Ribonuclease pancreatic (EC 3.1.27.5) (HP-RNase) (RIB-1) (RNase UpI-1) (Ribonuclease 1) (RNase 1) (Ribonuclease A) (RNase A)	Other	RNAS1	0	2	2	2	131.76	17.9
P08236	Beta-glucuronidase (EC 3.2.1.31) (Beta-G1)	Other	BGLR	0	2	2	2	74.422	5.1
P08571	Monocyte differentiation antigen CD14 (Myeloid cell-specific leucine-rich glycoprotein) (CD antigen CD14) [Cleaved into: Monocyte differentiation antigen CD14, urinary form; Monocyte differentiation antigen CD14, membrane-bound form]	Other	CD14	0	2	2	2	206.9	7.5
P08754	Guanine nucleotide-binding protein G(k) subunit alpha (G(i) alpha-3)	Other	GNAI3	0	2	0	0	39.255	6.2
P11279	Lysosome-associated membrane glycoprotein 1 (LAMP-1) (Lysosome-associated membrane protein 1) (CD107 antigen-like family member A) (CD antigen CD107a)	Other	LAMP1	0	2	2	2	87.924	5.8
P13284	Gamma-interferon-inducible lysosomal thiol reductase (EC 1.8.-.-) (Gamma-interferon-inducible protein IP-30) (Legumaturain)	Other	GILT	0	2	2	2	54.597	14.8
P13747	HLA class I histocompatibility antigen, alpha chain E (MHC class I antigen E)	Other	HLAE	0	2	0	0	7.5799	7.5
P14174	Macrophage migration inhibitory factor (MIF) (EC 5.3.2.1) (Glycosylation-inhibiting factor) (GIF) (L-dopachrome isomerase) (L-dopachrome tautomerase) (EC 5.3.3.12) (Phenylpyruvate tautomerase)	Other	MIF	0	2	2	2	63.016	17.4
P14649	Myosin light chain 6B (Myosin light chain 1 slow-twitch muscle A isoform) (MLC1sa) (Smooth muscle and nonmuscle myosin light chain alkali 6B)	Other	MYL6B	0	2	0	0	-2	11.5
P20020	Plasma membrane calcium-transporting ATPase 1 (PMCA1) (EC 3.6.3.8) (Plasma membrane calcium ATPase isoform 1) (Plasma membrane calcium pump isoform 1)	Other	AT2B1	0	2	0	0	16.345	2.3
P20160	Azurocidin (Cationic antimicrobial protein CAP37) (Heparin-binding protein) (HBP)	Other	CAP7	0	2	2	2	3.7455	6.8
P20339	Ras-related protein Rab-5A	Other	RAB5A	0	2	0	0	12.49	9.8
P20340	Ras-related protein Rab-6A (Rab-6)	Other	RAB6A	0	2	2	2	41.298	12
P22352	Glutathione peroxidase 3 (GPx-3) (GSHPx-3) (EC 1.11.1.9) (Extracellular glutathione peroxidase) (Plasma glutathione peroxidase) (GPx-P) (GSHPx-P)	Other	GPX3	0	2	2	2	18.205	11.9
P23284	Peptidyl-prolyl cis-trans isomerase B (PPIase B) (EC 5.2.1.8) (CYP-S1) (Cyclophilin B) (Rotamase B) (S-cyclophilin) (SCYLP)	Other	PPIB	0	2	2	2	94.61	10.2
P24158	Myeloblastin (EC 3.4.21.76) (AGP7) (C-ANCA antigen) (Leukocyte proteinase 3) (PR-3) (PR3) (Neutrophil proteinase 4) (NP-4) (P29) (Wegener autoantigen)	Other	PRTN3	0	2	2	2	4.8728	8.2
P24666	Low molecular weight phosphotyrosine protein phosphatase (LMW-PTP) (LMW-PTPase) (EC 3.1.3.48) (Adipocyte acid phosphatase) (Low molecular weight cytosolic acid phosphatase) (EC 3.1.3.2) (Red cell acid phosphatase 1)	Other	PPAC	0	2	2	2	38.807	19
P30837	Aldehyde dehydrogenase X, mitochondrial (EC 1.2.1.3) (Aldehyde dehydrogenase 5) (Aldehyde dehydrogenase family 1 member B1)	Other	AL1B1	0	2	0	0	6.7547	1.7
P33316	Deoxyuridine 5'-triphosphate nucleotidohydrolase, mitochondrial (dUTPase) (EC 3.6.1.23) (dUTP pyrophosphatase)	Other	DUT	0	2	2	2	12.526	11.5
P35268	60S ribosomal protein L22 (EBER-associated protein) (EAP) (Epstein-Barr virus small RNA-associated protein) (Heparin-binding protein HBp15)	Other	RL22	0	2	2	2	109.24	30.5
P48643	T-complex protein 1 subunit epsilon (TCP-1-epsilon) (CCT-epsilon)	Other	TCPE	0	2	2	2	323.31	7.2
P49368	T-complex protein 1 subunit gamma (TCP-1-gamma) (CCT-gamma) (hTRiC5)	Other	TCPG	0	2	2	2	123.98	3.9
P49913	Cathelicidin antimicrobial peptide (18 kDa cationic antimicrobial protein) (CAP-18) (hCAP-18) [Cleaved into: Antibacterial protein FALL-39 (FALL-39 peptide antibiotic); Antibacterial protein LL-37]	Other	CAMP	0	2	2	2	3.8458	9.4
P50416	Carnitine O-palmitoyltransferase 1, liver isoform (CPT1-L) (EC 2.3.1.21) (Carnitine O-palmitoyltransferase I, liver isoform) (CPT I) (CPTI-L) (Carnitine palmitoyltransferase 1A)	Other	CPT1A	0	2	2	2	12.507	3.2
P51153	Ras-related protein Rab-13 (Cell growth-inhibiting gene 4 protein)	Other	RAB13	0	2	0	0	9.6372	8.9
P54920	Alpha-soluble NSF attachment protein (SNAP-alpha) (N-ethylmaleimide-sensitive factor attachment protein alpha)	Other	SNAA	0	2	2	2	35.79	7.5
P55196	Afadin (ALL1-fused gene from chromosome 6 protein) (Protein AF-6)	Other	AFAD	0	2	2	2	4.1941	1.3
P55209	Nucleosome assembly protein 1-like 1 (NAP-1-related protein) (hNRP)	Other	NP1L1	0	2	2	1	160.46	6.9
P60510	Serine/threonine-protein phosphatase 4 catalytic subunit (PP4C) (Pp4) (EC 3.1.3.16) (Protein phosphatase X) (PP-X)	Other	PP4C	0	2	0	0	4.8928	4.9
P62316	Small nuclear ribonucleoprotein Sm D2 (Sm-D2) (snRNP core protein D2)	Other	SMD2	0	2	2	2	23.931	16.9
P62854	40S ribosomal protein S26	Other	RS26	0	2	2	2	13.902	13.9
P62857	40S ribosomal protein S28	Other	RS28	0	2	2	2	81.145	23.2
P62899	60S ribosomal protein L31	Other	RL31	0	2	2	2	6.5467	13.6
P63096	Guanine nucleotide-binding protein G(i) subunit alpha-1 (Adenylate cyclase-inhibiting G alpha protein)	Other	GNAI1	0	2	0	0	17.029	6.2
P79483	HLA class II histocompatibility antigen, DR beta 3 chain (MHC class II antigen DRB3)	Other	DRB3	0	2	2	0	52.809	8.3
Q08211	ATP-dependent RNA helicase A (RHA) (EC 3.6.4.13) (DEAH box protein 9) (Leukophysin) (LKP) (Nuclear DNA helicase II) (NDH II)	Other	DHX9	0	2	2	2	179.9	1.9
Q12907	Vesicular integral-membrane protein VIP36 (Glycoprotein GP36b) (Lectin mannose-binding 2) (Vesicular integral-membrane protein 36) (VIP36)	Other	LMAN2	0	2	2	2	185.65	5.9
Q13277	Syntaxin-3	Other	STX3	0	2	2	2	3.629	5.9
Q13310	Polyadenylate-binding protein 4 (PABP-4) (Poly(A)-binding protein 4) (Activated-platelet protein 1) (APP-1) (Inducible poly(A)-binding protein) (iPABP)	Other	PABP4	0	2	0	0	9.5675	4.8
Q14240	Eukaryotic initiation factor 4A-II (eIF-4A-II) (eIF4A-II) (EC 3.6.4.13) (ATP-dependent RNA helicase eIF4A-2) [Cleaved into: Eukaryotic initiation factor 4A-II, N-terminally processed]	Other	IF4A2	0	2	0	0	299.53	7.4
Q15717	ELAV-like protein 1 (Hu-antigen R) (HuR)	Other	ELAV1	0	2	2	2	32.224	6.7
Q16643	Drebrin (Developmentally-regulated brain protein)	Other	DREB	0	2	2	2	299.52	4
Q27J81	Inverted formin-2 (HBEBP2-binding protein C)	Other	INF2	0	2	2	2	41.456	2.6
Q5TZA2	Rootletin (Ciliary rootlet coiled-coil protein)	Other	CROCC	0	2	2	2	7.0845	0.9
Q7RTV0	PHD finger-like domain-containing protein 5A (PHD finger-like domain protein 5A) (Splicing factor 3B-associated 14 kDa protein) (SF3b14b)	Other	PHF5A	0	2	2	2	14.041	25.5
Q8NBJ7	Sulfatase-modifying factor 2 (C-alpha-formylglycine-generating enzyme 2)	Other	SUMF2	0	2	2	2	42.652	7.3
Q92599	Septin-8	Other	SEPT8	0	2	2	2	3.9304	3.3
Q96FJ2	Dynein light chain 2, cytoplasmic (8 kDa dynein light chain b) (DLC8b) (Dynein light chain LC8-type 2)	Other	DYL2	0	2	0	0	21.218	24.7
Q99832	T-complex protein 1 subunit eta (TCP-1-eta) (CCT-eta) (HIV-1 Nef-interacting protein) [Cleaved into: T-complex protein 1 subunit eta, N-terminally processed]	Other	TCPH	0	2	2	2	233.19	6.3
Q9BPY8	Homeodomain-only protein (Lung cancer-associated Y protein) (Not expressed in choriocarcinoma protein 1) (Odd homeobox protein 1)	Other	HOP	0	2	2	2	5.6167	13.7
Q9BZZ5	Apoptosis inhibitor 5 (API-5) (Antiapoptosis clone 11 protein) (AAC-11) (Cell migration-inducing gene 8 protein) (Fibroblast growth factor 2-interacting factor) (FIF) (Protein XAGL)	Other	API5	0	2	2	2	15.671	3.1
Q9H4G4	Golgi-associated plant pathogenesis-related protein 1 (GAPR-1) (Golgi-associated PR-1 protein) (Glioma pathogenesis-related protein 2) (GliPR 2)	Other	GAPR1	0	2	2	2	13.305	16.9
Q9HD89	Resistin (Adipose tissue-specific secretory factor) (ADSF) (C/EBP-epsilon-regulated myeloid-specific secreted cysteine-rich protein) (Cysteine-rich secreted protein A12-alpha-like 2) (Cysteine-rich secreted protein FIZZ3)	Other	RETN	0	2	2	2	11.08	24.1
Q9NR12	PDZ and LIM domain protein 7 (LIM mineralization protein) (LMP) (Protein enigma)	Other	PDLI7	0	2	2	2	31.498	5.5
Q9NTJ4	Alpha-mannosidase 2C1 (EC 3.2.1.24) (Alpha mannosidase 6A8B) (Alpha-D-mannoside mannohydrolase) (Mannosidase alpha class 2C member 1)	Other	MA2C1	0	2	2	2	31.379	3.8
Q9UEY8	Gamma-adducin (Adducin-like protein 70)	Other	ADDG	0	2	2	2	8.1811	3.5
Q9UL25	Ras-related protein Rab-21	Other	RAB21	0	2	2	2	12.456	11.6
Q9Y536	Peptidyl-prolyl cis-trans isomerase A-like 4A (PPIase A-like 4A) (EC 5.2.1.8) (Chromosome one-amplified sequence 2) (COAS-2) (Cyclophilin homolog overexpressed in liver cancer)	Other	PAL4A	0	2	0	0	-2	12.8
Q9Y613	FH1/FH2 domain-containing protein 1 (Formin homolog overexpressed in spleen 1) (FHOS) (Formin homology 2 domain-containing protein 1)	Other	FHOD1	0	2	2	2	5.0435	3.2
