# Supplementary material for: Quantifying extracellular matrix turnover in human lung scaffold cultures
Source: Sci Rep. 2018 Apr 3;8:5409. doi: 10.1038/s41598-018-23702-x (PMC5882971; doi:10.1038/s41598-018-23702-x)
Supplement: Supplementary file 3 — Supplementary Table S3 [file 41598_2018_23702_MOESM3_ESM.xlsx]

## Sheet: Legend
Supplementary Table S3. List of the proteins identified in decellularized parenchymal lung tissue slices repopulated with primary human lung fibroblasts after 6, 9, 12 an 25 days of culture. The false discovery rate were set to 0.01 at both peptide and protein levels. The light intensity signal originating from the decellularized lung slice and the heavy cell derived signal are included for all p…

## Sheet: Identified proteins
Uniprot ID	Protein names	Matrisome	Gene names	Intensity (sum of all days)	Intensity L (sum of all days)	Intensity H (sum of all days)	Intensity day 6	Intensity L day 6	Intensity H day 6	Intensity day 9	Intensity L day 9	Intensity H day 9	Intensity day 12	Intensity L day 12	Intensity H day 12	Intensity day 25	Intensity L day 25	Intensity H day 25	Ratio H/L day 6	Ratio H/L day 9	Ratio H/L day 12	Ratio H/L day 25	Sequence coverage day 6 [%]	Sequence coverage day 9 [%]	Sequence coverage day 12 [%]	Sequence coverage day 25 [%]	Peptides day 6	Peptides day 9	Peptides day 12	Peptides day 25	Razor + unique peptides day 6	Razor + unique peptides day 9	Razor + unique peptides day 12	Razor + unique peptides day 25	Unique peptides day 6	Unique peptides day 9	Unique peptides day 12	Unique peptides day 25	Score
P04406	Glyceraldehyde-3-phosphate dehydrogenase (GAPDH) (EC 1.2.1.12) (Peptidyl-cysteine S-nitrosylase GAPDH) (EC 2.6.99.-)	Other	G3P	298580000000	25242000000	273340000000	62233000000	5229700000	57003000000	68066000000	3503800000	64562000000	95541000000	4605700000	90936000000	63416000000	2615700000	60801000000
P60174	Triosephosphate isomerase (TIM) (EC 5.3.1.1) (Triose-phosphate isomerase)	Other	TPIS	184460000000	16912000000	167550000000	23311000000	1878600000	21433000000	37840000000	1780700000	36059000000	53913000000	2062800000	51850000000	60007000000	1805300000	58202000000
P68032	Actin, alpha cardiac muscle 1 (Alpha-cardiac actin)	Other	ACTC	199430000000	85727000000	113700000000	28887000000	9258600000	19628000000	35844000000	6767900000	29076000000	37540000000	6427900000	31113000000	39631000000	5786700000	33844000000
P08670	Vimentin	Other	VIME	284600000000	42491000000	242110000000	65829000000	8590700000	57239000000	82457000000	6141500000	76316000000	79728000000	4570300000	75158000000	35189000000	1830600000	33359000000	NaN	NaN	NaN	NaN	5.4	3.7	0	5.4	1	1	0	1	1	1	0	1	1	1	0	1	6.0194
P06733	Alpha-enolase (EC 4.2.1.11) (2-phospho-D-glycerate hydro-lyase) (C-myc promoter-binding protein) (Enolase 1) (MBP-1) (MPB-1) (Non-neural enolase) (NNE) (Phosphopyruvate hydratase) (Plasminogen-binding protein)	Other	ENOA	178220000000	16505000000	161720000000	36169000000	2329800000	33839000000	45259000000	1808200000	43450000000	53521000000	1831000000	51690000000	34079000000	1344100000	32735000000	NaN	NaN	NaN	NaN	5.6	8.7	3.1	0	2	3	1	0	2	3	1	0	2	2	1	0	5.2386
P14618	Pyruvate kinase PKM (EC 2.7.1.40) (Cytosolic thyroid hormone-binding protein) (CTHBP) (Opa-interacting protein 3) (OIP-3) (Pyruvate kinase 2/3) (Pyruvate kinase muscle isozyme) (Thyroid hormone-binding protein 1) (THBP1) (Tumor M2-PK) (p58)	Other	KPYM	129190000000	8671900000	120520000000	24399000000	1885200000	22514000000	40818000000	1994800000	38823000000	34421000000	1634700000	32787000000	27314000000	924730000	26390000000	NaN	NaN	NaN	NaN	0	1	0	1.7	0	1	0	1	0	0	0	0	0	0	0	0	7.9074
P24821	Tenascin (TN) (Cytotactin) (GMEM) (GP 150-225) (Glioma-associated-extracellular matrix antigen) (Hexabrachion) (JI) (Myotendinous antigen) (Neuronectin) (Tenascin-C) (TN-C)	ECM Glycoproteins	TENA	55701000000	4211800000	51489000000	3661800000	290060000	3371700000	9667200000	479720000	9187400000	14871000000	533580000	14338000000	25320000000	750800000	24569000000	6.8981	12.24	15.389	20.188	50.7	53.1	53	57	78	88	93	106	78	88	93	106	78	88	93	106	323.31
P12111	Collagen alpha-3(VI) chain	Collagens	CO6A3	902170000000	868170000000	33997000000	111170000000	110350000000	826160000	82082000000	79734000000	2348500000	130010000000	123730000000	6283600000	264240000000	239770000000	24467000000	0.022257	0.07073	0.10844	0.13864	64	63.2	63.2	69.3	200	185	193	227	200	185	193	227	200	185	193	227	323.31
P63261	Actin, cytoplasmic 2 (Gamma-actin) [Cleaved into: Actin, cytoplasmic 2, N-terminally processed]	Other	ACTG	111400000000	32718000000	78678000000	18198000000	3379900000	14818000000	22535000000	2518600000	20017000000	23990000000	2312000000	21678000000	25021000000	2946400000	22075000000
P00558	Phosphoglycerate kinase 1 (EC 2.7.2.3) (Cell migration-inducing gene 10 protein) (Primer recognition protein 2) (PRP 2)	Other	PGK1	63215000000	5975800000	57239000000	7374800000	479430000	6895300000	12352000000	404020000	11948000000	17746000000	486120000	17260000000	21676000000	539970000	21136000000	NaN	NaN	NaN	NaN	13.9	5.3	5.3	9.5	4	2	2	3	2	0	0	0	2	0	0	0	8.6127
P62805	Histone H4	Other	H4	99082000000	43405000000	55677000000	17045000000	9120300000	7925100000	21543000000	6357200000	15186000000	22858000000	5275400000	17583000000	19216000000	4237900000	14979000000
P00338	L-lactate dehydrogenase A chain (LDH-A) (EC 1.1.1.27) (Cell proliferation-inducing gene 19 protein) (LDH muscle subunit) (LDH-M) (Renal carcinoma antigen NY-REN-59)	Other	LDHA	59593000000	7902300000	51691000000	7894600000	383170000	7511500000	13223000000	275160000	12947000000	17109000000	420440000	16688000000	15782000000	1237900000	14544000000
P09382	Galectin-1 (Gal-1) (14 kDa laminin-binding protein) (HLBP14) (14 kDa lectin) (Beta-galactoside-binding lectin L-14-I) (Galaptin) (HBL) (HPL) (Lactose-binding lectin 1) (Lectin galactoside-binding soluble 1) (Putative MAPK-activating protein PM12) (S-Lac lectin 1)	ECM-affiliated Proteins	LEG1	82616000000	7448500000	75168000000	15826000000	1421500000	14405000000	26024000000	1233400000	24791000000	24174000000	1357000000	22817000000	13675000000	540280000	13135000000	9.7028	15.174	16.165	21.292	94.1	94.1	94.1	88.1	11	12	10	13	11	12	10	13	11	12	10	13	323.31
P02545	Prelamin-A/C [Cleaved into: Lamin-A/C (70 kDa lamin) (Renal carcinoma antigen NY-REN-32)]	Other	LMNA	56151000000	6315500000	49836000000	9578500000	737090000	8841400000	15010000000	655330000	14354000000	14082000000	461520000	13620000000	13317000000	309300000	13008000000	NaN	NaN	NaN	NaN	7.5	7.5	4.9	9	2	3	2	4	2	3	2	4	2	3	2	4	69.784
P10909	Clusterin (Aging-associated gene 4 protein) (Apolipoprotein J) (Apo-J) (Complement cytolysis inhibitor) (CLI) (Complement-associated protein SP-40,40) (Ku70-binding protein 1) (NA1/NA2) (Testosterone-repressed prostate message 2) (TRPM-2) [Cleaved into: Clusterin beta chain (ApoJalpha) (Complement cytolysis inhibitor a chain); Clusterin alpha chain (ApoJbeta) (Complement cytolysis inhibitor b cha…	Other	CLUS	38450000000	5682700000	32767000000	2349300000	908060000	1441200000	8561800000	1084300000	7477400000	11671000000	801470000	10870000000	14281000000	1301900000	12979000000
Q15582	Transforming growth factor-beta-induced protein ig-h3 (Beta ig-h3) (Kerato-epithelin) (RGD-containing collagen-associated protein) (RGD-CAP)	ECM Glycoproteins	BGH3	35751000000	12558000000	23193000000	2744600000	1431500000	1313100000	3957300000	1153400000	2803900000	7798900000	1575300000	6223500000	15501000000	2658200000	12843000000	1.0825	3.4124	4.2581	5.3743	69.4	69.5	69.5	72	39	39	39	44	39	39	39	44	39	39	39	44	323.31
P02795	Metallothionein-2 (MT-2) (Metallothionein-2A) (Metallothionein-II) (MT-II)	Other	MT2	112310000000	5517200000	106800000000	24133000000	977230000	23155000000	36249000000	934000000	35315000000	36719000000	1035800000	35684000000	13387000000	744270000	12642000000
P27797	Calreticulin (CRP55) (Calregulin) (Endoplasmic reticulum resident protein 60) (ERp60) (HACBP) (grp60)	Other	CALR	108730000000	9360000000	99372000000	26326000000	1237100000	25089000000	33697000000	890850000	32806000000	30319000000	750630000	29568000000	12151000000	242330000	11909000000
P07585	Decorin (Bone proteoglycan II) (PG-S2) (PG40)	Proteoglycans	PGS2	81829000000	62075000000	19754000000	11566000000	10687000000	879250000	8902300000	6690000000	2212300000	15159000000	10324000000	4835500000	29145000000	17318000000	11827000000	0.10133	0.42339	0.46346	0.70635	58.5	56.5	56.5	61.3	21	21	20	24	20	20	19	23	20	20	19	23	323.31
P07355	Annexin A2 (Annexin II) (Annexin-2) (Calpactin I heavy chain) (Calpactin-1 heavy chain) (Chromobindin-8) (Lipocortin II) (Placental anticoagulant protein IV) (PAP-IV) (Protein I) (p36)	ECM-affiliated Proteins	ANXA2	55318000000	9513500000	45805000000	9415600000	710310000	8705200000	10703000000	548220000	10154000000	16176000000	852500000	15323000000	12174000000	554680000	11620000000	9.3138	13.205	14.235	18.628	79.1	77	77	80.8	34	36	34	40	34	36	34	40	34	36	34	40	323.31
P04075	Fructose-bisphosphate aldolase A (EC 4.1.2.13) (Lung cancer antigen NY-LU-1) (Muscle-type aldolase)	Other	ALDOA	44847000000	5540500000	39307000000	6814500000	346820000	6467700000	8000000000	141960000	7858100000	14272000000	911470000	13361000000	12524000000	908940000	11615000000
P00325	Alcohol dehydrogenase 1B (EC 1.1.1.1) (Alcohol dehydrogenase subunit beta)	Other	ADH1B	43881000000	21044000000	22837000000	334060000	68509000	265550000	3593700000	146910000	3446800000	7945400000	371670000	7573700000	12026000000	475270000	11551000000
P35579	Myosin-9 (Cellular myosin heavy chain, type A) (Myosin heavy chain 9) (Myosin heavy chain, non-muscle IIa) (Non-muscle myosin heavy chain A) (NMMHC-A) (Non-muscle myosin heavy chain IIa) (NMMHC II-a) (NMMHC-IIA)	Other	MYH9	163880000000	120620000000	43265000000	30793000000	22557000000	8236000000	28819000000	17501000000	11318000000	27310000000	14097000000	13213000000	15574000000	5077200000	10497000000	NaN	NaN	NaN	NaN	0	7	11.9	26.6	0	1	2	3	0	1	2	3	0	1	2	3	24.453
P62807	Histone H2B type 1-C/E/F/G/I (Histone H2B.1 A) (Histone H2B.a) (H2B/a) (Histone H2B.g) (H2B/g) (Histone H2B.h) (H2B/h) (Histone H2B.k) (H2B/k) (Histone H2B.l) (H2B/l)	Other	H2B1C	44886000000	11709000000	33177000000	6119700000	825020000	5294700000	9790900000	800200000	8990700000	9415700000	771840000	8643900000	10992000000	744530000	10248000000
P67936	Tropomyosin alpha-4 chain (TM30p1) (Tropomyosin-4)	Other	TPM4	63920000000	12804000000	51116000000	11301000000	1083700000	10218000000	15189000000	622260000	14567000000	16769000000	390670000	16378000000	10171000000	217300000	9953500000	NaN	NaN	NaN	NaN	1.5	1.5	0	0	1	1	0	0	1	1	0	0	1	1	0	0	5.0554
Q09666	Neuroblast differentiation-associated protein AHNAK (Desmoyokin)	Other	AHNK	79576000000	12685000000	66892000000	16965000000	447540000	16517000000	22150000000	283840000	21866000000	19754000000	201360000	19553000000	8997200000	50988000	8946200000	NaN	NaN	NaN	NaN	2.1	4.5	4	0	1	2	2	0	1	2	2	0	1	2	2	0	4.385
P21333	Filamin-A (FLN-A) (Actin-binding protein 280) (ABP-280) (Alpha-filamin) (Endothelial actin-binding protein) (Filamin-1) (Non-muscle filamin)	Other	FLNA	40818000000	8174400000	32644000000	6444900000	564810000	5880100000	8202400000	289190000	7913200000	10412000000	283750000	10128000000	8923000000	200340000	8722700000	NaN	NaN	NaN	NaN	4	10.8	10.4	4.8	1	2	3	2	1	2	3	2	1	2	3	2	15.23
P02751	Fibronectin (FN) (Cold-insoluble globulin) (CIG) [Cleaved into: Anastellin; Ugl-Y1; Ugl-Y2; Ugl-Y3]	ECM Glycoproteins	FINC	58984000000	17269000000	41715000000	9820300000	3100700000	6719600000	15658000000	3012700000	12646000000	15851000000	2008300000	13843000000	9922900000	1452300000	8470600000	2.1992	3.332	4.8957	4.9016	63	61.7	61.5	60.1	104	109	105	104	104	109	105	104	104	109	105	104	323.31
Q99715	Collagen alpha-1(XII) chain	Collagens	COCA1	22131000000	8396200000	13735000000	1649700000	932740000	717000000	2250200000	842130000	1408000000	4928100000	1324400000	3603700000	9809500000	1803100000	8006500000	1.0295	1.9221	2.6461	3.926	45.6	48	51.1	53.8	103	110	121	141	103	110	121	141	103	110	121	141	323.31
P84243	Histone H3.3	Other	H33	104270000000	79647000000	24620000000	16995000000	14154000000	2841900000	14283000000	7863200000	6419500000	15461000000	7974800000	7486600000	16328000000	8459100000	7868800000
P68363	Tubulin alpha-1B chain (Alpha-tubulin ubiquitous) (Tubulin K-alpha-1) (Tubulin alpha-ubiquitous chain)	Other	TBA1B	39056000000	10341000000	28715000000	7995300000	1911000000	6084400000	8482600000	1279300000	7203300000	9619000000	1730200000	7888800000	8928400000	1391800000	7536600000
P29401	Transketolase (TK) (EC 2.2.1.1)	Other	TKT	32789000000	5658800000	27130000000	4166500000	207280000	3959200000	8535400000	283360000	8252000000	7685600000	261490000	7424100000	7688900000	194270000	7494600000
P62937	Peptidyl-prolyl cis-trans isomerase A (PPIase A) (EC 5.2.1.8) (Cyclophilin A) (Cyclosporin A-binding protein) (Rotamase A) [Cleaved into: Peptidyl-prolyl cis-trans isomerase A, N-terminally processed]	Other	PPIA	53505000000	5882200000	47623000000	11472000000	611120000	10861000000	15689000000	463140000	15226000000	14584000000	417480000	14167000000	7497500000	127870000	7369600000
P68371	Tubulin beta-4B chain (Tubulin beta-2 chain) (Tubulin beta-2C chain)	Other	TBB4B	35596000000	8437600000	27159000000	6702100000	1601600000	5100400000	6980100000	973730000	6006300000	10722000000	1907900000	8813600000	8058200000	819790000	7238400000
P68104	Elongation factor 1-alpha 1 (EF-1-alpha-1) (Elongation factor Tu) (EF-Tu) (Eukaryotic elongation factor 1 A-1) (eEF1A-1) (Leukocyte receptor cluster member 7)	Other	EF1A1	42846000000	9857600000	32989000000	8882900000	871620000	8011300000	9644900000	480370000	9164500000	9349500000	485070000	8864500000	8664300000	1721300000	6942900000
P08758	Annexin A5 (Anchorin CII) (Annexin V) (Annexin-5) (Calphobindin I) (CBP-I) (Endonexin II) (Lipocortin V) (Placental anticoagulant protein 4) (PP4) (Placental anticoagulant protein I) (PAP-I) (Thromboplastin inhibitor) (Vascular anticoagulant-alpha) (VAC-alpha)	ECM-affiliated Proteins	ANXA5	26549000000	8052500000	18496000000	2401200000	156950000	2244300000	3857200000	131730000	3725500000	6107500000	159900000	5947600000	6795300000	221650000	6573600000	8.7474	14.284	16.728	21.928	71.6	77.2	74.4	87.2	24	27	28	34	24	27	28	34	24	27	28	34	323.31
P11021	78 kDa glucose-regulated protein (GRP-78) (Endoplasmic reticulum lumenal Ca(2+)-binding protein grp78) (Heat shock 70 kDa protein 5) (Immunoglobulin heavy chain-binding protein) (BiP)	Other	GRP78	36975000000	3020700000	33955000000	9366700000	511900000	8854800000	10807000000	333750000	10473000000	9436600000	227250000	9209400000	5497300000	79811000	5417500000	NaN	NaN	NaN	NaN	11.6	11.6	0	0	1	1	0	0	1	1	0	0	1	1	0	0	14.428
P68431	Histone H3.1 (Histone H3/a) (Histone H3/b) (Histone H3/c) (Histone H3/d) (Histone H3/f) (Histone H3/h) (Histone H3/i) (Histone H3/j) (Histone H3/k) (Histone H3/l)	Other	H31	24845000000	6778500000	18066000000	3104000000	952600000	2151400000	7154700000	1184400000	5970300000	5545800000	820370000	4725400000	6190200000	971130000	5219100000
P21810	Biglycan (Bone/cartilage proteoglycan I) (PG-S1)	Proteoglycans	PGS1	199890000000	190510000000	9380600000	29667000000	29197000000	470430000	28008000000	26737000000	1271000000	42817000000	40346000000	2470500000	50424000000	45255000000	5168600000	0.025483	0.052522	0.076988	0.12364	59	56.2	56.8	59.2	26	25	22	27	26	25	22	27	25	24	21	26	323.31
P62328	Thymosin beta-4 (T beta-4) (Fx) [Cleaved into: Hematopoietic system regulatory peptide (Seraspenide)]	Other	TYB4	70591000000	15558000000	55034000000	16304000000	210960000	16093000000	17103000000	107340000	16995000000	17094000000	162560000	16931000000	4975400000	49545000	4925800000
P63104	14-3-3 protein zeta/delta (Protein kinase C inhibitor protein 1) (KCIP-1)	Other	1433Z	22017000000	4561300000	17456000000	3827800000	338960000	3488800000	4815700000	274360000	4541300000	4691100000	189980000	4501100000	5160800000	236040000	4924800000
P12109	Collagen alpha-1(VI) chain	Collagens	CO6A1	333870000000	327750000000	6125000000	41262000000	41158000000	104040000	31835000000	31230000000	604720000	41186000000	40213000000	973610000	78846000000	74441000000	4404400000	0.013898	0.035003	0.055424	0.067546	65.2	63.6	59.2	65.6	68	62	60	73	68	62	60	73	68	62	60	73	323.31
P62158	Calmodulin (CaM)	Other	CALM	37612000000	3679200000	33932000000	11381000000	562850000	10818000000	11633000000	333090000	11300000000	7952000000	285570000	7666400000	4244900000	97426000	4147500000
P07602	Prosaposin (Proactivator polypeptide) [Cleaved into: Saposin-A (Protein A); Saposin-B-Val; Saposin-B (Cerebroside sulfate activator) (CSAct) (Dispersin) (Sphingolipid activator protein 1) (SAP-1) (Sulfatide/GM1 activator); Saposin-C (A1 activator) (Co-beta-glucosidase) (Glucosylceramidase activator) (Sphingolipid activator protein 2) (SAP-2); Saposin-D (Component C) (Protein C)]	Other	SAP	12936000000	1707700000	11228000000	1380900000	55126000	1325800000	2709100000	84382000	2624700000	3373300000	57331000	3316000000	4052900000	91548000	3961400000
P11142	Heat shock cognate 71 kDa protein (Heat shock 70 kDa protein 8) (Lipopolysaccharide-associated protein 1) (LAP-1) (LPS-associated protein 1)	Other	HSP7C	26941000000	3644300000	23297000000	6748900000	425710000	6323200000	6579600000	172030000	6407600000	6820700000	205940000	6614800000	4107300000	157340000	3950000000	NaN	NaN	NaN	NaN	5	5	5	5	1	1	1	1	1	1	1	1	1	1	1	1	3.172
P08133	Annexin A6 (67 kDa calelectrin) (Annexin VI) (Annexin-6) (Calphobindin-II) (CPB-II) (Chromobindin-20) (Lipocortin VI) (Protein III) (p68) (p70)	ECM-affiliated Proteins	ANXA6	16469000000	2881100000	13588000000	2471100000	214620000	2256400000	3275900000	138880000	3137000000	4518600000	184010000	4334500000	3947100000	87490000	3859600000	7.502	12.767	14.787	21.092	68.1	70.3	70.9	77.6	45	50	48	55	45	50	48	55	45	50	48	55	323.31
P07237	Protein disulfide-isomerase (PDI) (EC 5.3.4.1) (Cellular thyroid hormone-binding protein) (Prolyl 4-hydroxylase subunit beta) (p55)	Other	PDIA1	24135000000	2257300000	21878000000	4890600000	276230000	4614300000	7475500000	150310000	7325200000	6335400000	113600000	6221900000	3775900000	59481000	3716500000	NaN	NaN	NaN	NaN	1.9	1.9	0	0	1	1	0	0	1	1	0	0	1	1	0	0	3.0298
P06744	Glucose-6-phosphate isomerase (GPI) (EC 5.3.1.9) (Autocrine motility factor) (AMF) (Neuroleukin) (NLK) (Phosphoglucose isomerase) (PGI) (Phosphohexose isomerase) (PHI) (Sperm antigen 36) (SA-36)	Other	G6PI	11991000000	933220000	11057000000	1952900000	108250000	1844600000	2570400000	55687000	2514700000	3100100000	83955000	3016100000	3747100000	65187000	3681900000
P80723	Brain acid soluble protein 1 (22 kDa neuronal tissue-enriched acidic protein) (Neuronal axonal membrane protein NAP-22)	Other	BASP1	14402000000	758350000	13644000000	3207700000	92758000	3114900000	3426500000	63036000	3363500000	3562900000	78926000	3484000000	3758300000	76625000	3681600000
P06396	Gelsolin (AGEL) (Actin-depolymerizing factor) (ADF) (Brevin)	Other	GELS	14051000000	4429300000	9622100000	1553400000	432790000	1120600000	2640200000	273840000	2366300000	2732300000	178590000	2553800000	3810500000	229950000	3580500000
P12110	Collagen alpha-2(VI) chain	Collagens	CO6A2	275680000000	270860000000	4825200000	30813000000	30719000000	93448000	21275000000	20885000000	389780000	35351000000	34552000000	798300000	70628000000	67084000000	3543700000	0.016781	0.029182	0.054688	0.066985	46.8	42.6	47.5	52.1	50	43	51	56	50	43	51	56	50	43	51	56	323.31
P55083	Microfibril-associated glycoprotein 4	ECM Glycoproteins	MFAP4	42969000000	39011000000	3958500000	4414700000	4414700000	0	5277600000	5197700000	79904000	5476600000	5138600000	338050000	13250000000	9717400000	3532900000	NaN	0.045065	0.092446	0.43972	53.3	53.3	53.3	52.9	9	9	8	10	9	9	8	10	9	9	8	10	323.31
O75083	WD repeat-containing protein 1 (Actin-interacting protein 1) (AIP1) (NORI-1)	Other	WDR1	22826000000	2394000000	20432000000	5130500000	325180000	4805400000	6749500000	277570000	6472000000	5846100000	207510000	5638600000	3609100000	93311000	3515800000
P07195	L-lactate dehydrogenase B chain (LDH-B) (EC 1.1.1.27) (LDH heart subunit) (LDH-H) (Renal carcinoma antigen NY-REN-46)	Other	LDHB	19596000000	4114300000	15481000000	3898600000	570020000	3328600000	4695200000	365870000	4329300000	4792000000	389390000	4402600000	3720600000	299760000	3420800000
P01023	Alpha-2-macroglobulin (Alpha-2-M) (C3 and PZP-like alpha-2-macroglobulin domain-containing protein 5)	ECM Regulators	A2MG	13523000000	2996500000	10526000000	44453000	26195000	18258000	2905600000	166580000	2739000000	4610300000	138640000	4471700000	3435700000	138260000	3297400000	1.6235	7.1213	8.7422	4.5241	17.8	55.5	56.9	58.2	20	65	64	67	14	58	58	61	12	54	54	57	323.31
P30086	Phosphatidylethanolamine-binding protein 1 (PEBP-1) (HCNPpp) (Neuropolypeptide h3) (Prostatic-binding protein) (Raf kinase inhibitor protein) (RKIP) [Cleaved into: Hippocampal cholinergic neurostimulating peptide (HCNP)]	Other	PEBP1	16565000000	3651900000	12913000000	1773800000	139890000	1633900000	3901500000	173670000	3727800000	4482400000	161690000	4320700000	3295400000	64361000	3231100000
P23528	Cofilin-1 (18 kDa phosphoprotein) (p18) (Cofilin, non-muscle isoform)	Other	COF1	19586000000	3162200000	16423000000	5057400000	268490000	4788900000	4507200000	151140000	4356100000	4183900000	123550000	4060300000	3337100000	119980000	3217100000
P18669	Phosphoglycerate mutase 1 (EC 3.1.3.13) (EC 5.4.2.11) (EC 5.4.2.4) (BPG-dependent PGAM 1) (Phosphoglycerate mutase isozyme B) (PGAM-B)	Other	PGAM1	9398400000	993330000	8405100000	1188000000	77828000	1110100000	1854700000	62686000	1792000000	2591000000	58218000	2532800000	3059700000	89587000	2970200000
P08238	Heat shock protein HSP 90-beta (HSP 90) (Heat shock 84 kDa) (HSP 84) (HSP84)	Other	HS90B	14752000000	1771000000	12981000000	3374600000	230820000	3143800000	4201900000	125360000	4076500000	2925600000	103070000	2822500000	3156000000	229240000	2926800000	NaN	NaN	NaN	NaN	12.6	0	18.5	26.6	2	0	3	5	2	0	3	5	2	0	3	5	20.07
Q71DI3	Histone H3.2 (Histone H3/m) (Histone H3/o)	Other	H32	23688000000	12893000000	10794000000	2766600000	1075700000	1690900000	4825600000	1069700000	3756000000	3100100000	667840000	2432300000	3945100000	1029900000	2915200000
P07858	Cathepsin B (EC 3.4.22.1) (APP secretase) (APPS) (Cathepsin B1) [Cleaved into: Cathepsin B light chain; Cathepsin B heavy chain]	ECM Regulators	CATB	11323000000	407670000	10915000000	1884200000	86094000	1798100000	3181500000	73312000	3108100000	3293300000	87849000	3205500000	2840100000	36391000	2803700000	10.949	17.591	21.229	24.504	38.3	43.7	39.2	43.7	12	15	14	17	12	15	14	17	12	15	14	17	323.31
P51884	Lumican (Keratan sulfate proteoglycan lumican) (KSPG lumican)	Proteoglycans	LUM	14138000000	9182900000	4955400000	1575000000	1385100000	189960000	1606500000	1022400000	584110000	3165800000	1771200000	1394600000	3880500000	1093800000	2786700000	0.14751	0.7189	0.84228	3.1225	42.3	46.2	44.1	44.7	15	17	18	21	9	9	11	13	9	9	11	13	323.31
P15144	Aminopeptidase N (AP-N) (hAPN) (EC 3.4.11.2) (Alanyl aminopeptidase) (Aminopeptidase M) (AP-M) (Microsomal aminopeptidase) (Myeloid plasma membrane glycoprotein CD13) (gp150) (CD antigen CD13)	Other	AMPN	8427400000	840240000	7587100000	895230000	141270000	753960000	1728200000	59781000	1668400000	2698200000	292750000	2405400000	2926500000	167240000	2759300000	NaN	NaN	NaN	NaN	3.1	3.1	3.1	3.8	1	1	1	1	1	1	1	1	1	1	1	1	3.9379
P10412	Histone H1.4 (Histone H1b) (Histone H1s-4)	Other	H14	8195200000	592630000	7602600000	905090000	22265000	882820000	1917800000	24037000	1893700000	2115100000	36051000	2079100000	2769800000	22833000	2746900000
P60660	Myosin light polypeptide 6 (17 kDa myosin light chain) (LC17) (Myosin light chain 3) (MLC-3) (Myosin light chain alkali 3) (Myosin light chain A3) (Smooth muscle and nonmuscle myosin light chain alkali 6)	Other	MYL6	32754000000	12485000000	20268000000	6591600000	1487200000	5104400000	6778000000	661220000	6116800000	6811000000	492540000	6318500000	2899500000	170720000	2728800000
P13611	Versican core protein (Chondroitin sulfate proteoglycan core protein 2) (Chondroitin sulfate proteoglycan 2) (Glial hyaluronate-binding protein) (GHAP) (Large fibroblast proteoglycan) (PG-M)	Proteoglycans	CSPG2	8316800000	2865100000	5451700000	903440000	464040000	439400000	1324700000	563930000	760820000	2020000000	484120000	1535900000	3225300000	509760000	2715600000	2.7378	4.7242	6.9238	15.66	8.1	8.7	8.5	9.6	22	24	24	32	22	24	24	32	22	24	24	32	323.31
O43707	Alpha-actinin-4 (Non-muscle alpha-actinin 4)	Other	ACTN4	14320000000	1396100000	12924000000	2988300000	118650000	2869600000	3385200000	50239000	3334900000	4071500000	67212000	4004300000	2735000000	19805000	2715200000	NaN	NaN	NaN	NaN	12.6	23.3	23.3	0	1	2	2	0	1	2	2	0	1	2	2	0	7.9548
P07686	Beta-hexosaminidase subunit beta (EC 3.2.1.52) (Beta-N-acetylhexosaminidase subunit beta) (Hexosaminidase subunit B) (Cervical cancer proto-oncogene 7 protein) (HCC-7) (N-acetyl-beta-glucosaminidase subunit beta) [Cleaved into: Beta-hexosaminidase subunit beta chain B; Beta-hexosaminidase subunit beta chain A]	Other	HEXB	6570800000	217650000	6353100000	723070000	45765000	677310000	1517900000	56667000	1461200000	1573200000	41142000	1532100000	2731500000	48971000	2682500000
P62258	14-3-3 protein epsilon (14-3-3E)	Other	1433E	15336000000	3218700000	12117000000	2643800000	160490000	2483300000	3635700000	103680000	3532100000	3515200000	86605000	3428600000	2715800000	42874000	2673000000
P07737	Profilin-1 (Epididymis tissue protein Li 184a) (Profilin I)	Other	PROF1	19901000000	2919900000	16981000000	3929300000	182360000	3747000000	5348500000	177180000	5171300000	5634100000	205050000	5429000000	2717900000	84444000	2633500000
P14625	Endoplasmin (94 kDa glucose-regulated protein) (GRP-94) (Heat shock protein 90 kDa beta member 1) (Tumor rejection antigen 1) (gp96 homolog)	Other	ENPL	14074000000	3305000000	10769000000	2309500000	143700000	2165800000	3728300000	107450000	3620900000	2573400000	50314000	2523100000	2715900000	257160000	2458700000	NaN	NaN	NaN	NaN	5.2	8.3	4	3.1	2	3	2	1	2	3	2	1	2	3	2	1	8.423
P11047	Laminin subunit gamma-1 (Laminin B2 chain) (Laminin-1 subunit gamma) (Laminin-10 subunit gamma) (Laminin-11 subunit gamma) (Laminin-2 subunit gamma) (Laminin-3 subunit gamma) (Laminin-4 subunit gamma) (Laminin-6 subunit gamma) (Laminin-7 subunit gamma) (Laminin-8 subunit gamma) (Laminin-9 subunit gamma) (S-laminin subunit gamma) (S-LAM gamma)	ECM Glycoproteins	LAMC1	80856000000	76403000000	4453100000	11596000000	11319000000	276480000	11513000000	10809000000	704250000	12044000000	10939000000	1105600000	16440000000	14074000000	2366700000	0.12313	0.27973	0.37247	0.61656	56.4	57.9	55	58.9	84	85	81	88	84	85	81	88	84	85	81	88	323.31
Q16658	Fascin (55 kDa actin-bundling protein) (Singed-like protein) (p55)	Other	FSCN1	15737000000	1383400000	14353000000	3425800000	199320000	3226500000	4810900000	171830000	4639100000	4275600000	114120000	4161500000	2364800000	38492000	2326300000
Q9Y490	Talin-1	Other	TLN1	9852600000	2005700000	7846900000	1279200000	66466000	1212800000	1996000000	45142000	1950900000	2395800000	32622000	2363100000	2346800000	26696000	2320100000	NaN	NaN	NaN	NaN	6.7	7.5	5.9	0.7	10	12	9	1	10	12	9	1	10	12	9	1	64.095
O43852	Calumenin (Crocalbin) (IEF SSP 9302)	Other	CALU	21696000000	1127600000	20568000000	7114300000	163650000	6950700000	5870100000	92062000	5778000000	5590700000	79680000	5511000000	2331800000	15814000	2316000000
P22392	Nucleoside diphosphate kinase B (NDK B) (NDP kinase B) (EC 2.7.4.6) (C-myc purine-binding transcription factor PUF) (Histidine protein kinase NDKB) (EC 2.7.13.3) (nm23-H2)	Other	NDKB	18551000000	2600800000	15950000000	4475000000	623620000	3851400000	6057400000	564100000	5493300000	4812900000	486020000	4326900000	2415800000	137260000	2278500000
P07339	Cathepsin D (EC 3.4.23.5) [Cleaved into: Cathepsin D light chain; Cathepsin D heavy chain]	ECM Regulators	CATD	5390000000	1093500000	4296500000	321660000	26925000	294730000	828870000	38036000	790830000	1020800000	51182000	969590000	2332900000	91615000	2241300000	4.7441	7.4435	9.6241	13.878	45.4	40.3	46.4	46.4	16	15	17	19	16	15	17	19	16	15	17	19	323.31
P37802	Transgelin-2 (Epididymis tissue protein Li 7e) (SM22-alpha homolog)	Other	TAGL2	11456000000	3197700000	8258100000	1694700000	167490000	1527200000	2289500000	139040000	2150500000	2466600000	115610000	2351000000	2352700000	123280000	2229400000
P07437	Tubulin beta chain (Tubulin beta-5 chain)	Other	TBB5	11688000000	3579600000	8108100000	2135900000	531010000	1604900000	2269100000	367650000	1901500000	3025300000	571350000	2454000000	2518300000	371630000	2146700000
P00441	Superoxide dismutase [Cu-Zn] (EC 1.15.1.1) (Superoxide dismutase 1) (hSod1)	Other	SODC	7085700000	805730000	6280000000	776270000	46091000	730180000	1788300000	28165000	1760100000	1741500000	67091000	1674400000	2153300000	37964000	2115300000
P26038	Moesin (Membrane-organizing extension spike protein)	Other	MOES	15264000000	2531900000	12732000000	2973900000	161870000	2812100000	4218100000	106750000	4111400000	3798400000	81675000	3716700000	2131500000	39547000	2091900000	NaN	NaN	NaN	NaN	0	2.8	2.8	2.8	0	1	1	1	0	1	1	1	0	1	1	1	2.9598
P62979	Ubiquitin-40S ribosomal protein S27a (Ubiquitin carboxyl extension protein 80) [Cleaved into: Ubiquitin; 40S ribosomal protein S27a]	Other	RS27A	8464300000	1658800000	6805500000	1644400000	261480000	1382900000	1712300000	159550000	1552800000	2137800000	339470000	1798300000	2256500000	185910000	2070600000
P15121	Aldose reductase (AR) (EC 1.1.1.21) (Aldehyde reductase) (Aldo-keto reductase family 1 member B1)	Other	ALDR	7372600000	688560000	6684100000	1333700000	100160000	1233600000	1586300000	66749000	1519500000	1972400000	47452000	1924900000	2028000000	21927000	2006100000
Q13219	Pappalysin-1 (EC 3.4.24.79) (Insulin-like growth factor-dependent IGF-binding protein 4 protease) (IGF-dependent IGFBP-4 protease) (IGFBP-4ase) (Pregnancy-associated plasma protein A) (PAPP-A)	ECM Regulators	PAPP1	2138600000	6133700	2132400000	0	0	0	17247000	0	17247000	136830000	0	136830000	1984500000	6133700	1978300000	NaN	NaN	NaN	27.163	0	6	20.5	40.9	0	5	18	49	0	5	18	49	0	5	18	49	323.31
P15586	N-acetylglucosamine-6-sulfatase (EC 3.1.6.14) (Glucosamine-6-sulfatase) (G6S)	Other	GNS	4728500000	83657000	4644900000	474920000	0	474920000	1107500000	28562000	1078900000	1173100000	18452000	1154600000	1969400000	32991000	1936400000
P12814	Alpha-actinin-1 (Alpha-actinin cytoskeletal isoform) (F-actin cross-linking protein) (Non-muscle alpha-actinin-1)	Other	ACTN1	7768500000	481650000	7286800000	1277300000	76671000	1200600000	1965800000	68415000	1897400000	2326500000	59902000	2266600000	1952400000	30141000	1922200000	NaN	NaN	NaN	NaN	3.7	7.7	3.7	3.7	1	2	1	1	1	2	1	1	1	2	1	1	2.7331
Q00610	Clathrin heavy chain 1 (Clathrin heavy chain on chromosome 17) (CLH-17)	Other	CLH1	8558500000	1812600000	6745900000	1567900000	229800000	1338100000	1869500000	212310000	1657200000	2092700000	262990000	1829700000	2059000000	138040000	1920900000	NaN	NaN	NaN	NaN	4.1	12	4.5	0	2	4	2	0	2	4	2	0	2	4	2	0	17.431
P30101	Protein disulfide-isomerase A3 (EC 5.3.4.1) (58 kDa glucose-regulated protein) (58 kDa microsomal protein) (p58) (Disulfide isomerase ER-60) (Endoplasmic reticulum resident protein 57) (ER protein 57) (ERp57) (Endoplasmic reticulum resident protein 60) (ER protein 60) (ERp60)	Other	PDIA3	10356000000	2205400000	8150900000	1792500000	67479000	1725000000	2259800000	27018000	2232800000	2289900000	36640000	2253200000	1940500000	25946000	1914600000
P55060	Exportin-2 (Exp2) (Cellular apoptosis susceptibility protein) (Chromosome segregation 1-like protein) (Importin-alpha re-exporter)	Other	XPO2	3329200000	276870000	3052300000	275750000	35162000	240580000	529990000	47484000	482500000	503580000	44176000	459410000	2019900000	150050000	1869900000
P21980	Protein-glutamine gamma-glutamyltransferase 2 (EC 2.3.2.13) (Tissue transglutaminase) (Transglutaminase C) (TG(C)) (TGC) (TGase C) (Transglutaminase H) (TGase H) (Transglutaminase-2) (TGase-2)	ECM Regulators	TGM2	39616000000	36038000000	3577500000	4520200000	4324500000	195710000	3684800000	3093700000	591040000	3908300000	2979600000	928730000	6044400000	4188200000	1856100000	0.074618	0.2455	0.3043	0.45208	65.8	66.1	66.7	73.5	39	38	38	43	39	38	38	43	38	37	37	42	323.31
Q14956	Transmembrane glycoprotein NMB (Transmembrane glycoprotein HGFIN)	Other	GPNMB	3374700000	807820000	2566900000	181050000	93184000	87869000	443870000	153940000	289930000	500080000	146700000	353390000	2101100000	265360000	1835700000
P04083	Annexin A1 (Annexin I) (Annexin-1) (Calpactin II) (Calpactin-2) (Chromobindin-9) (Lipocortin I) (Phospholipase A2 inhibitory protein) (p35)	ECM-affiliated Proteins	ANXA1	12809000000	1603600000	11206000000	3235500000	125420000	3110000000	3600300000	46316000	3553900000	2818500000	80224000	2738300000	1831400000	28047000	1803400000	8.8941	11.115	15.078	16.818	74.3	74.3	74.3	71.7	28	28	27	26	28	28	27	26	28	28	27	26	323.31
P10619	Lysosomal protective protein (EC 3.4.16.5) (Carboxypeptidase C) (Carboxypeptidase L) (Cathepsin A) (Protective protein cathepsin A) (PPCA) (Protective protein for beta-galactosidase) [Cleaved into: Lysosomal protective protein 32 kDa chain; Lysosomal protective protein 20 kDa chain]	ECM Regulators	PPGB	4636400000	126350000	4510100000	429820000	14784000	415030000	1019200000	19140000	1000100000	1312600000	17308000	1295300000	1831400000	31769000	1799700000	13.283	18.569	20.601	26.945	19.8	21.2	22.9	25.6	7	8	9	12	7	8	9	12	7	8	9	12	292.98
Q99878	Histone H2A type 1-J (Histone H2A/e)	Other	H2A1J	10094000000	1377700000	8716500000	1763200000	188130000	1575000000	2704900000	128840000	2576100000	2951000000	167350000	2783600000	1889400000	107710000	1781700000
Q99497	Protein deglycase DJ-1 (DJ-1) (EC 3.1.2.-) (EC 3.5.1.-) (Oncogene DJ1) (Parkinson disease protein 7)	Other	PARK7	9673100000	1334000000	8339100000	1958700000	132690000	1826000000	2511300000	92493000	2418800000	2512900000	96417000	2416400000	1725400000	47511000	1677900000
P04179	Superoxide dismutase [Mn], mitochondrial (EC 1.15.1.1)	Other	SODM	5168700000	1328700000	3840000000	321490000	15120000	306370000	852910000	8261400	844650000	1042100000	21231000	1020900000	1696800000	28755000	1668100000
P21589	5'-nucleotidase (5'-NT) (EC 3.1.3.5) (Ecto-5'-nucleotidase) (CD antigen CD73)	Other	5NTD	9302100000	2366900000	6935200000	1982900000	488030000	1494900000	2124900000	336030000	1788900000	2657100000	672330000	1984800000	2087400000	420730000	1666600000
Q04828	Aldo-keto reductase family 1 member C1 (EC 1.1.1.-) (20-alpha-hydroxysteroid dehydrogenase) (20-alpha-HSD) (EC 1.1.1.149) (Chlordecone reductase homolog HAKRC) (Dihydrodiol dehydrogenase 1/2) (DD1/DD2) (High-affinity hepatic bile acid-binding protein) (HBAB) (Indanol dehydrogenase) (EC 1.1.1.112) (Trans-1,2-dihydrobenzene-1,2-diol dehydrogenase) (EC 1.3.1.20)	Other	AK1C1	5137100000	299940000	4837100000	746710000	33200000	713510000	1218000000	20273000	1197700000	1285300000	23101000	1262200000	1678300000	14573000	1663700000
P18206	Vinculin (Metavinculin) (MV)	Other	VINC	6980900000	1996200000	4984700000	716210000	40112000	676100000	1302800000	28898000	1273900000	1460100000	27371000	1432700000	1631300000	29347000	1602000000	NaN	NaN	NaN	NaN	30.7	24.3	39	30	4	3	6	4	4	3	6	4	4	3	6	4	133.18
P40925	Malate dehydrogenase, cytoplasmic (EC 1.1.1.37) (Cytosolic malate dehydrogenase) (Diiodophenylpyruvate reductase) (EC 1.1.1.96)	Other	MDHC	7078800000	966110000	6112700000	1176900000	92954000	1083900000	1779300000	64340000	1715000000	1760900000	42804000	1718100000	1616800000	21034000	1595700000
P50454	Serpin H1 (47 kDa heat shock protein) (Arsenic-transactivated protein 3) (AsTP3) (Cell proliferation-inducing gene 14 protein) (Collagen-binding protein) (Colligin) (Rheumatoid arthritis-related antigen RA-A47)	ECM Regulators	SERPH	6754000000	530750000	6223200000	1266400000	96906000	1169500000	1777300000	62155000	1715100000	1811900000	49237000	1762600000	1616300000	40390000	1575900000	4.6599	11.1	9.863	12.13	62.9	62.9	56.2	57.4	23	22	22	23	23	22	22	23	23	22	22	23	323.31
Q16555	Dihydropyrimidinase-related protein 2 (DRP-2) (Collapsin response mediator protein 2) (CRMP-2) (N2A3) (Unc-33-like phosphoprotein 2) (ULIP-2)	Other	DPYL2	4418200000	1508600000	2909600000	132290000	28783000	103510000	505660000	82022000	423630000	871860000	62963000	808900000	1702600000	129080000	1573500000
P11766	Alcohol dehydrogenase class-3 (EC 1.1.1.1) (Alcohol dehydrogenase 5) (Alcohol dehydrogenase class chi chain) (Alcohol dehydrogenase class-III) (Glutathione-dependent formaldehyde dehydrogenase) (FALDH) (FDH) (GSH-FDH) (EC 1.1.1.-) (S-(hydroxymethyl)glutathione dehydrogenase) (EC 1.1.1.284)	Other	ADHX	6400800000	855710000	5545000000	674720000	57738000	616980000	1703700000	57170000	1646600000	1770500000	61167000	1709300000	1621300000	49172000	1572100000
P31949	Protein S100-A11 (Calgizzarin) (Metastatic lymph node gene 70 protein) (MLN 70) (Protein S100-C) (S100 calcium-binding protein A11) [Cleaved into: Protein S100-A11, N-terminally processed]	Secreted Factors	S10AB	10142000000	2583400000	7558900000	1476000000	128770000	1347200000	2183300000	90016000	2093300000	2630000000	58230000	2571700000	1614100000	67389000	1546700000	9.7551	15.489	16.041	11.469	56.2	77.1	77.1	77.1	6	6	6	6	6	6	6	6	6	6	6	6	323.31
Q06830	Peroxiredoxin-1 (EC 1.11.1.15) (Natural killer cell-enhancing factor A) (NKEF-A) (Proliferation-associated gene protein) (PAG) (Thioredoxin peroxidase 2) (Thioredoxin-dependent peroxide reductase 2)	Other	PRDX1	8169800000	1648800000	6521000000	1489000000	91963000	1397100000	1781500000	64256000	1717200000	1915200000	47468000	1867700000	1592500000	53517000	1539000000
Q14764	Major vault protein (MVP) (Lung resistance-related protein)	Other	MVP	5778400000	1401200000	4377200000	860520000	202850000	657670000	1246900000	161580000	1085300000	1370500000	275940000	1094500000	1701500000	163930000	1537600000	NaN	NaN	NaN	NaN	5.2	0	2.6	2.6	1	0	1	1	1	0	0	0	1	0	0	0	2.1245
P61916	Epididymal secretory protein E1 (Human epididymis-specific protein 1) (He1) (Niemann-Pick disease type C2 protein)	Other	NPC2	6002200000	2274700000	3727500000	394770000	2718500	392050000	809650000	2117700	807530000	1010000000	14832000	995170000	1540200000	7492400	1532700000
P43490	Nicotinamide phosphoribosyltransferase (NAmPRTase) (Nampt) (EC 2.4.2.12) (Pre-B-cell colony-enhancing factor 1) (Pre-B cell-enhancing factor) (Visfatin)	Other	NAMPT	3417800000	192560000	3225200000	195880000	15006000	180870000	610420000	26931000	583490000	973380000	44416000	928970000	1542400000	10530000	1531900000
P10599	Thioredoxin (Trx) (ATL-derived factor) (ADF) (Surface-associated sulphydryl protein) (SASP)	Other	THIO	8832200000	1664100000	7168100000	1891000000	86454000	1804500000	2019500000	62792000	1956700000	1948600000	56902000	1891700000	1549600000	38916000	1510700000
P09211	Glutathione S-transferase P (EC 2.5.1.18) (GST class-pi) (GSTP1-1)	Other	GSTP1	5802400000	2002200000	3800200000	608600000	40804000	567790000	1004500000	50695000	953840000	786790000	13913000	772870000	1557700000	52078000	1505700000
P07942	Laminin subunit beta-1 (Laminin B1 chain) (Laminin-1 subunit beta) (Laminin-10 subunit beta) (Laminin-12 subunit beta) (Laminin-2 subunit beta) (Laminin-6 subunit beta) (Laminin-8 subunit beta)	ECM Glycoproteins	LAMB1	4283200000	1864200000	2419000000	326990000	241220000	85776000	517500000	220530000	296970000	855320000	306310000	549000000	1981100000	493840000	1487300000	0.52786	1.2076	1.4784	2.356	36	36.4	41.4	45.6	40	44	49	62	40	44	49	62	40	44	49	62	323.31
P06454	Prothymosin alpha [Cleaved into: Prothymosin alpha, N-terminally processed; Thymosin alpha-1]	Other	PTMA	9863700000	1405000000	8458800000	3472900000	99845000	3373000000	1976100000	65382000	1910700000	1762000000	63276000	1698700000	1512400000	36062000	1476400000
P10253	Lysosomal alpha-glucosidase (EC 3.2.1.20) (Acid maltase) (Aglucosidase alfa) [Cleaved into: 76 kDa lysosomal alpha-glucosidase; 70 kDa lysosomal alpha-glucosidase]	Other	LYAG	2461500000	105470000	2356000000	47899000	0	47899000	285660000	8215900	277440000	594290000	7908000	586390000	1458900000	14572000	1444300000
P06576	ATP synthase subunit beta, mitochondrial (EC 3.6.3.14)	Other	ATPB	7031600000	942720000	6088900000	1339400000	109260000	1230100000	1829000000	69680000	1759300000	1691700000	37111000	1654600000	1474600000	34646000	1439900000
P13987	CD59 glycoprotein (1F5 antigen) (20 kDa homologous restriction factor) (HRF-20) (HRF20) (MAC-inhibitory protein) (MAC-IP) (MEM43 antigen) (Membrane attack complex inhibition factor) (MACIF) (Membrane inhibitor of reactive lysis) (MIRL) (Protectin) (CD antigen CD59)	Other	CD59	12185000000	7150400000	5034400000	2123800000	1240400000	883480000	2220800000	1032200000	1188600000	3361900000	1822900000	1539000000	2476800000	1053400000	1423400000
P10768	S-formylglutathione hydrolase (FGH) (EC 3.1.2.12) (Esterase D) (Methylumbelliferyl-acetate deacetylase) (EC 3.1.1.56)	Other	ESTD	6164100000	552680000	5611500000	1006200000	41612000	964620000	1828200000	39576000	1788600000	1466400000	27292000	1439100000	1443300000	24111000	1419200000
Q3ZCM7	Tubulin beta-8 chain	Other	TBB8	7971700000	2059900000	5911800000	1397300000	302080000	1095200000	1082500000	91112000	991390000	2629100000	207200000	2421900000	1437000000	33686000	1403300000
P63313	Thymosin beta-10	Other	TYB10	26384000000	310820000	26073000000	13190000000	0	13190000000	3820800000	56631000	3764200000	7800200000	55062000	7745100000	1388800000	18329000	1370500000
P09972	Fructose-bisphosphate aldolase C (EC 4.1.2.13) (Brain-type aldolase)	Other	ALDOC	4222900000	168450000	4054500000	572010000	32418000	539600000	926270000	29454000	896810000	1292200000	43362000	1248800000	1415400000	46226000	1369200000
P05556	Integrin beta-1 (Fibronectin receptor subunit beta) (Glycoprotein IIa) (GPIIA) (VLA-4 subunit beta) (CD antigen CD29)	Other	ITB1	13003000000	4234000000	8769100000	3174400000	793950000	2380400000	3214500000	733640000	2480900000	3443800000	890590000	2553200000	1899500000	544940000	1354600000
P09936	Ubiquitin carboxyl-terminal hydrolase isozyme L1 (UCH-L1) (EC 3.4.19.12) (EC 6.-.-.-) (Neuron cytoplasmic protein 9.5) (PGP 9.5) (PGP9.5) (Ubiquitin thioesterase L1)	Other	UCHL1	7974800000	149680000	7825100000	2188000000	66350000	2121700000	2538000000	59459000	2478600000	1934600000	7087500	1927500000	1308600000	11235000	1297400000
Q15149	Plectin (PCN) (PLTN) (Hemidesmosomal protein 1) (HD1) (Plectin-1)	Other	PLEC	21817000000	13249000000	8567300000	4988100000	2847900000	2140200000	6061200000	3274600000	2786600000	5203500000	2859800000	2343700000	3188000000	1891200000	1296800000	NaN	NaN	NaN	NaN	9.2	4.5	8.4	4.1	6	3	5	3	6	3	5	3	6	3	5	3	30.202
Q01995	Transgelin (22 kDa actin-binding protein) (Protein WS3-10) (Smooth muscle protein 22-alpha) (SM22-alpha)	Other	TAGL	15222000000	3298100000	11924000000	2346100000	49708000	2296400000	3752300000	73919000	3678400000	4760600000	106760000	4653800000	1300900000	5595400	1295300000
P35555	Fibrillin-1	ECM Glycoproteins	FBN1	124430000000	122820000000	1613600000	15171000000	15166000000	5337800	20196000000	20109000000	87057000	16083000000	15852000000	231300000	28395000000	27105000000	1289900000	0.27148	0.020524	0.028511	0.079138	43.2	44.5	42.4	43.1	96	100	95	106	96	100	95	106	92	96	91	102	323.31
Q14315	Filamin-C (FLN-C) (FLNc) (ABP-280-like protein) (ABP-L) (Actin-binding-like protein) (Filamin-2) (Gamma-filamin)	Other	FLNC	8408400000	200880000	8207600000	2229900000	57826000	2172000000	2302900000	18803000	2284100000	2530400000	37408000	2493000000	1260700000	2317300	1258400000	NaN	NaN	NaN	NaN	0	6.1	2.4	2.7	0	2	1	1	0	2	1	0	0	2	1	0	3.6677
P46940	Ras GTPase-activating-like protein IQGAP1 (p195)	Other	IQGA1	3498500000	246010000	3252500000	444570000	9614300	434950000	827280000	8032800	819250000	770360000	9264000	761100000	1243300000	6044800	1237200000	NaN	NaN	NaN	NaN	0.6	1.9	0.6	0.6	1	2	1	1	1	2	1	1	1	2	1	1	5.0281
Q16363	Laminin subunit alpha-4 (Laminin-14 subunit alpha) (Laminin-8 subunit alpha) (Laminin-9 subunit alpha)	ECM Glycoproteins	LAMA4	6380900000	4295800000	2085200000	526180000	458010000	68165000	918570000	588450000	330120000	1150600000	695540000	455090000	2112700000	880890000	1231800000	0.21056	0.49519	0.67895	1.2385	33.6	38.6	37.8	45.5	49	57	55	68	49	57	55	68	49	57	55	68	323.31
P55786	Puromycin-sensitive aminopeptidase (PSA) (EC 3.4.11.14) (Cytosol alanyl aminopeptidase) (AAP-S)	Other	PSA	3684600000	108610000	3575900000	539880000	13711000	526170000	910110000	5417700	904690000	931870000	2723700	929150000	1218100000	3145200	1214900000	NaN	NaN	NaN	NaN	0	0	5.4	5.4	0	0	1	1	0	0	1	1	0	0	1	1	3.6557
Q9NQC3	Reticulon-4 (Foocen) (Neurite outgrowth inhibitor) (Nogo protein) (Neuroendocrine-specific protein) (NSP) (Neuroendocrine-specific protein C homolog) (RTN-x) (Reticulon-5)	Other	RTN4	5933000000	333820000	5599200000	1542600000	139340000	1403200000	1678100000	63892000	1614200000	1432400000	61281000	1371100000	1230200000	19510000	1210700000
P27816	Microtubule-associated protein 4 (MAP-4)	Other	MAP4	12813000000	371160000	12442000000	3276900000	70343000	3206600000	4268400000	39333000	4229100000	3835400000	32274000	3803100000	1207600000	4829500	1202700000	NaN	NaN	NaN	NaN	2.5	2.5	2.5	0	1	1	1	0	1	1	1	0	1	1	1	0	2.8606
P06703	Protein S100-A6 (Calcyclin) (Growth factor-inducible protein 2A9) (MLN 4) (Prolactin receptor-associated protein) (PRA) (S100 calcium-binding protein A6)	Secreted Factors	S10A6	7695600000	1140200000	6555400000	912310000	58125000	854180000	2257900000	45198000	2212800000	2404000000	116910000	2287100000	1241100000	39742000	1201400000	9.5383	3.2254	19.106	20.814	81.1	81.1	54.4	52.2	6	6	6	6	6	6	6	6	6	6	6	6	308.76
P08253	72 kDa type IV collagenase (EC 3.4.24.24) (72 kDa gelatinase) (Gelatinase A) (Matrix metalloproteinase-2) (MMP-2) (TBE-1) [Cleaved into: PEX]	ECM Regulators	MMP2	3298300000	25047000	3273300000	141550000	0	141550000	697710000	1302100	696410000	1243100000	5366600	1237800000	1206900000	9346500	1197600000	NaN	NaN	16.78	19.088	45.2	57.6	61.4	67.4	20	27	30	35	20	27	30	35	20	27	29	34	323.31
P52565	Rho GDP-dissociation inhibitor 1 (Rho GDI 1) (Rho-GDI alpha)	Other	GDIR1	4718800000	438000000	4280900000	871660000	24422000	847240000	1314800000	9587200	1305200000	941720000	6791300	934930000	1200700000	7256500	1193500000
Q9UHL4	Dipeptidyl peptidase 2 (EC 3.4.14.2) (Dipeptidyl aminopeptidase II) (Dipeptidyl peptidase 7) (Dipeptidyl peptidase II) (DPP II) (Quiescent cell proline dipeptidase)	Other	DPP2	2022900000	19418000	2003500000	30993000	0	30993000	180540000	1300400	179240000	609490000	5435300	604060000	1201900000	12682000	1189200000
Q05707	Collagen alpha-1(XIV) chain (Undulin)	Collagens	COEA1	4183400000	2859100000	1324400000	377740000	376900000	838270	306160000	268770000	37391000	458450000	357340000	101110000	2158400000	973400000	1185000000	NaN	0.2386	0.3634	1.2964	40.8	41.2	39.3	48.3	48	47	48	59	48	47	48	59	48	47	48	59	323.31
P22105	Tenascin-X (TN-X) (Hexabrachion-like protein)	ECM Glycoproteins	TENX	2000100000	406040000	1594000000	55417000	37816000	17600000	209120000	76665000	132460000	358490000	81035000	277450000	1293000000	126440000	1166500000	0.34261	1.4875	2.8264	5.9416	18.6	30.5	29.4	39.1	35	71	73	107	35	71	73	107	35	71	73	107	323.31
Q9P2D0	Inhibitor of Bruton tyrosine kinase (IBtk)	Other	IBTK	2985100000	204840000	2780200000	262750000	25101000	237650000	418570000	31650000	386920000	682010000	55697000	626310000	1248300000	88102000	1160200000
P16401	Histone H1.5 (Histone H1a) (Histone H1b) (Histone H1s-3)	Other	H15	5270900000	414490000	4856400000	778380000	58733000	719640000	1521500000	68375000	1453100000	1592200000	67722000	1524500000	1183000000	23828000	1159200000
Q99536	Synaptic vesicle membrane protein VAT-1 homolog (EC 1.-.-.-)	Other	VAT1	2389900000	61656000	2328200000	221110000	6478600	214630000	375580000	5938100	369640000	607820000	11843000	595980000	1168600000	20605000	1148000000
P0DMV9	Heat shock 70 kDa protein 1B (Heat shock 70 kDa protein 2) (HSP70-2) (HSP70.2)	Other	HS71B	5394900000	2018300000	3376700000	453190000	17748000	435450000	819430000	12028000	807400000	1000500000	7265000	993270000	1141600000	1525300	1140100000
Q96JB1	Dynein heavy chain 8, axonemal (Axonemal beta dynein heavy chain 8) (Ciliary dynein heavy chain 8)	Other	DYH8	2457500000	506880000	1950600000	252370000	93899000	158470000	264070000	147360000	116710000	670100000	117360000	552730000	1210900000	88179000	1122700000
P22626	Heterogeneous nuclear ribonucleoproteins A2/B1 (hnRNP A2/B1)	Other	ROA2	7663600000	1372500000	6291100000	1392400000	39177000	1353300000	2096900000	49643000	2047200000	1829800000	55831000	1774000000	1135900000	19214000	1116700000
P04792	Heat shock protein beta-1 (HspB1) (28 kDa heat shock protein) (Estrogen-regulated 24 kDa protein) (Heat shock 27 kDa protein) (HSP 27) (Stress-responsive protein 27) (SRP27)	Other	HSPB1	6780200000	1319300000	5460900000	1106700000	84039000	1022700000	1783800000	83543000	1700300000	1717800000	91279000	1626500000	1159200000	47825000	1111400000
P09104	Gamma-enolase (EC 4.2.1.11) (2-phospho-D-glycerate hydro-lyase) (Enolase 2) (Neural enolase) (Neuron-specific enolase) (NSE)	Other	ENOG	2333300000	50818000	2282500000	203060000	6246100	196820000	340420000	3245600	337170000	653100000	3613400	649490000	1104800000	5794400	1099000000
Q8N474	Secreted frizzled-related protein 1 (FRP-1) (sFRP-1) (Secreted apoptosis-related protein 2) (SARP-2)	Secreted Factors	SFRP1	2356900000	43718000	2313200000	152970000	0	152970000	488120000	17384000	470740000	618180000	20486000	597690000	1097600000	5847800	1091800000	NaN	12.072	3.2239	22.659	22.3	40.8	41.1	42.7	5	9	10	10	5	9	10	10	5	9	10	10	88.056
P61981	14-3-3 protein gamma (Protein kinase C inhibitor protein 1) (KCIP-1) [Cleaved into: 14-3-3 protein gamma, N-terminally processed]	Other	1433G	5505700000	1211000000	4294700000	663140000	18648000	644500000	1284800000	19096000	1265700000	1326900000	3564800	1323400000	1062400000	1370100	1061000000
P13639	Elongation factor 2 (EF-2)	Other	EF2	7456100000	755530000	6700500000	1771800000	87869000	1683900000	1974200000	78221000	1896000000	2140300000	77006000	2063300000	1131300000	73996000	1057300000	NaN	NaN	NaN	NaN	13.6	13.6	15.8	13	3	3	4	3	3	3	4	3	3	3	4	3	26.539
P52209	6-phosphogluconate dehydrogenase, decarboxylating (EC 1.1.1.44)	Other	6PGD	4039100000	717760000	3321300000	442110000	12651000	429460000	989550000	12727000	976820000	872500000	7121000	865380000	1057100000	7399600	1049700000
P61978	Heterogeneous nuclear ribonucleoprotein K (hnRNP K) (Transformation up-regulated nuclear protein) (TUNP)	Other	HNRPK	6319700000	503390000	5816300000	1421600000	39669000	1381900000	1740800000	26248000	1714600000	1698100000	12840000	1685200000	1048400000	13799000	1034600000
P21796	Voltage-dependent anion-selective channel protein 1 (VDAC-1) (hVDAC1) (Outer mitochondrial membrane protein porin 1) (Plasmalemmal porin) (Porin 31HL) (Porin 31HM)	Other	VDAC1	21042000000	17904000000	3138100000	3516000000	2999000000	516950000	3184400000	2494200000	690140000	4472900000	3569000000	903860000	4691100000	3664000000	1027100000
P19338	Nucleolin (Protein C23)	Other	NUCL	6911900000	940850000	5971100000	1436600000	32035000	1404600000	1926600000	23605000	1903000000	1641900000	6274800	1635600000	1033700000	9663400	1024000000
Q07954	Prolow-density lipoprotein receptor-related protein 1 (LRP-1) (Alpha-2-macroglobulin receptor) (A2MR) (Apolipoprotein E receptor) (APOER) (CD antigen CD91) [Cleaved into: Low-density lipoprotein receptor-related protein 1 85 kDa subunit (LRP-85); Low-density lipoprotein receptor-related protein 1 515 kDa subunit (LRP-515); Low-density lipoprotein receptor-related protein 1 intracellular domain (L…	Other	LRP1	2915100000	50073000	2865000000	198570000	964390	197610000	684970000	1541500	683430000	868680000	2427800	866250000	1023500000	0	1023500000	NaN	NaN	NaN	NaN	0	0	2.8	16	0	0	1	4	0	0	1	4	0	0	1	4	4.1372
Q12884	Prolyl endopeptidase FAP (EC 3.4.21.26) (170 kDa melanoma membrane-bound gelatinase) (Dipeptidyl peptidase FAP) (EC 3.4.14.5) (Fibroblast activation protein alpha) (FAPalpha) (Gelatine degradation protease FAP) (EC 3.4.21.-) (Integral membrane serine protease) (Post-proline cleaving enzyme) (Serine integral membrane protease) (SIMP) (Surface-expressed protease) (Seprase) [Cleaved into: Antiplasmi…	Other	SEPR	1752000000	13514000	1738400000	45062000	0	45062000	274220000	2569800	271650000	418050000	0	418050000	1005700000	2016800	1003700000
Q14103	Heterogeneous nuclear ribonucleoprotein D0 (hnRNP D0) (AU-rich element RNA-binding protein 1)	Other	HNRPD	5048300000	678610000	4369700000	805950000	42607000	763340000	1186900000	16157000	1170800000	1475100000	28188000	1446900000	994170000	5526400	988640000
P09651	Heterogeneous nuclear ribonucleoprotein A1 (hnRNP A1) (Helix-destabilizing protein) (Single-strand RNA-binding protein) (hnRNP core protein A1) [Cleaved into: Heterogeneous nuclear ribonucleoprotein A1, N-terminally processed]	Other	ROA1	6810100000	1022200000	5787900000	1563500000	49955000	1513600000	1659200000	28011000	1631200000	1680400000	23212000	1657200000	993900000	7957600	985940000
O75874	Isocitrate dehydrogenase [NADP] cytoplasmic (IDH) (EC 1.1.1.42) (Cytosolic NADP-isocitrate dehydrogenase) (IDP) (NADP(+)-specific ICDH) (Oxalosuccinate decarboxylase)	Other	IDHC	4086400000	782880000	3303600000	490750000	33079000	457670000	913120000	10854000	902270000	973500000	6796400	966710000	992910000	15984000	976920000
P51888	Prolargin (Proline-arginine-rich end leucine-rich repeat protein)	Proteoglycans	PRELP	17874000000	16657000000	1217500000	2898800000	2886000000	12820000	2742900000	2677100000	65765000	3533100000	3346100000	187000000	5205800000	4253900000	951870000	NaN	0.060914	0.10897	0.23343	48.7	48.2	48.2	48.2	19	17	16	19	19	17	16	19	19	17	16	19	323.31
P55072	Transitional endoplasmic reticulum ATPase (TER ATPase) (EC 3.6.4.6) (15S Mg(2+)-ATPase p97 subunit) (Valosin-containing protein) (VCP)	Other	TERA	4123200000	122190000	4001000000	798960000	13199000	785760000	1217000000	11078000	1205900000	1086300000	13977000	1072300000	940370000	3265300	937110000	NaN	NaN	NaN	NaN	2.8	2.8	2.8	11.8	1	1	1	3	1	1	1	3	1	1	1	3	4.2283
P40926	Malate dehydrogenase, mitochondrial (EC 1.1.1.37)	Other	MDHM	6797900000	1598200000	5199700000	1119300000	51576000	1067700000	1822200000	40103000	1782100000	1458100000	21022000	1437000000	924580000	11739000	912840000
P28799	Granulins (Proepithelin) (PEPI) [Cleaved into: Acrogranin (Glycoprotein of 88 Kda) (GP88) (Glycoprotein 88) (Progranulin); Paragranulin; Granulin-1 (Granulin G); Granulin-2 (Granulin F); Granulin-3 (Granulin B); Granulin-4 (Granulin A); Granulin-5 (Granulin C); Granulin-6 (Granulin D); Granulin-7 (Granulin E)]	Other	GRN	2315000000	139580000	2175400000	206510000	15584000	190920000	426190000	18933000	407260000	689040000	21306000	667740000	951660000	42178000	909480000
P45880	Voltage-dependent anion-selective channel protein 2 (VDAC-2) (hVDAC2) (Outer mitochondrial membrane protein porin 2)	Other	VDAC2	25123000000	22490000000	2632800000	4454900000	4087700000	367210000	3728800000	3196100000	532670000	5923400000	5097900000	825530000	6395200000	5487800000	907430000
Q01518	Adenylyl cyclase-associated protein 1 (CAP 1)	Other	CAP1	6704800000	1714700000	4990000000	1284200000	51410000	1232800000	1468900000	22887000	1446000000	1430100000	18714000	1411300000	919510000	19573000	899930000
Q01105	Protein SET (HLA-DR-associated protein II) (Inhibitor of granzyme A-activated DNase) (IGAAD) (PHAPII) (Phosphatase 2A inhibitor I2PP2A) (I-2PP2A) (Template-activating factor I) (TAF-I)	Other	SET	6810200000	477860000	6332400000	1722600000	80542000	1642100000	2092900000	69110000	2023800000	1820400000	47187000	1773200000	913460000	20204000	893260000
P13797	Plastin-3 (T-plastin)	Other	PLST	2566400000	228390000	2338000000	282660000	7191400	275470000	492140000	393020	491750000	683750000	3948000	679800000	891010000	0	891010000
Q16778	Histone H2B type 2-E (Histone H2B-GL105) (Histone H2B.q) (H2B/q)	Other	H2B2E	2382000000	540460000	1841500000	204200000	24856000	179350000	262020000	7760600	254260000	537290000	13154000	524140000	893770000	10019000	883760000
P61604	10 kDa heat shock protein, mitochondrial (Hsp10) (10 kDa chaperonin) (Chaperonin 10) (CPN10) (Early-pregnancy factor) (EPF)	Other	CH10	7748200000	1190400000	6557800000	1742700000	152850000	1589900000	2517900000	111180000	2406700000	1725700000	45930000	1679700000	895800000	14294000	881500000
P05386	60S acidic ribosomal protein P1	Other	RLA1	10976000000	4348000000	6627900000	1821100000	101600000	1719500000	2419800000	63321000	2356500000	1709400000	36978000	1672400000	1054000000	174530000	879490000
P17931	Galectin-3 (Gal-3) (35 kDa lectin) (Carbohydrate-binding protein 35) (CBP 35) (Galactose-specific lectin 3) (Galactoside-binding protein) (GALBP) (IgE-binding protein) (L-31) (Laminin-binding protein) (Lectin L-29) (Mac-2 antigen)	ECM-affiliated Proteins	LEG3	3047200000	359870000	2687300000	322490000	22896000	299590000	616730000	16365000	600370000	940570000	27736000	912840000	888270000	13788000	874480000	11.722	20.408	22.196	26.46	35.2	35.2	35.2	35.2	9	10	9	9	9	10	9	9	9	10	9	9	69.734
P60709	Actin, cytoplasmic 1 (Beta-actin) [Cleaved into: Actin, cytoplasmic 1, N-terminally processed]	Other	ACTB	4440600000	540280000	3900300000	1008200000	145290000	862880000	1237600000	82988000	1154600000	1066300000	54399000	1011900000	909240000	38307000	870930000
P63244	Guanine nucleotide-binding protein subunit beta-2-like 1 (Cell proliferation-inducing gene 21 protein) (Guanine nucleotide-binding protein subunit beta-like protein 12.3) (Human lung cancer oncogene 7 protein) (HLC-7) (Receptor for activated C kinase) (Receptor of activated protein kinase C 1) (RACK1) [Cleaved into: Guanine nucleotide-binding protein subunit beta-2-like 1, N-terminally processed]	Other	GBLP	9101100000	1193700000	7907500000	2414300000	205750000	2208600000	2617600000	106520000	2511000000	2563900000	240330000	2323600000	939130000	74854000	864270000
P62826	GTP-binding nuclear protein Ran (Androgen receptor-associated protein 24) (GTPase Ran) (Ras-like protein TC4) (Ras-related nuclear protein)	Other	RAN	4052100000	683820000	3368300000	746380000	114340000	632040000	930310000	59474000	870840000	1094400000	91477000	1002900000	920010000	57538000	862470000
Q14697	Neutral alpha-glucosidase AB (EC 3.2.1.84) (Alpha-glucosidase 2) (Glucosidase II subunit alpha)	Other	GANAB	6653000000	1697300000	4955700000	1170200000	38839000	1131300000	1373200000	28806000	1344400000	1640100000	29270000	1610800000	1103800000	242130000	861710000	NaN	NaN	NaN	NaN	3.9	8.9	3.9	3.9	1	2	1	1	1	2	1	1	1	2	1	1	6.4884
P51991	Heterogeneous nuclear ribonucleoprotein A3 (hnRNP A3)	Other	ROA3	3838800000	547790000	3291000000	563000000	11993000	551010000	993780000	2198600	991580000	896120000	2582300	893540000	854840000	0	854840000
P27824	Calnexin (IP90) (Major histocompatibility complex class I antigen-binding protein p88) (p90)	Other	CALX	3738800000	775190000	2963600000	841860000	143050000	698810000	803430000	48513000	754920000	727250000	71095000	656160000	873850000	20104000	853750000
Q04446	1,4-alpha-glucan-branching enzyme (EC 2.4.1.18) (Brancher enzyme) (Glycogen-branching enzyme)	Other	GLGB	1676200000	81803000	1594400000	71116000	0	71116000	314280000	13870000	300410000	380800000	0	380800000	850390000	8328500	842070000
P60903	Protein S100-A10 (Calpactin I light chain) (Calpactin-1 light chain) (Cellular ligand of annexin II) (S100 calcium-binding protein A10) (p10 protein) (p11)	Secreted Factors	S10AA	3731900000	443210000	3288700000	698400000	35063000	663340000	858510000	32611000	825900000	987650000	28817000	958840000	865070000	24422000	840650000	9.4635	14.63	16.675	23.19	40.2	54.6	53.6	57.7	3	5	5	7	3	5	5	7	3	5	5	7	58.398
P06748	Nucleophosmin (NPM) (Nucleolar phosphoprotein B23) (Nucleolar protein NO38) (Numatrin)	Other	NPM	5138900000	687770000	4451100000	1268400000	19220000	1249200000	1383500000	17220000	1366300000	1025500000	17803000	1007700000	834570000	6539900	828030000
P35580	Myosin-10 (Cellular myosin heavy chain, type B) (Myosin heavy chain 10) (Myosin heavy chain, non-muscle IIb) (Non-muscle myosin heavy chain B) (NMMHC-B) (Non-muscle myosin heavy chain IIb) (NMMHC II-b) (NMMHC-IIB)	Other	MYH10	81975000000	79536000000	2439700000	15736000000	15552000000	183600000	18371000000	17743000000	628170000	15957000000	15300000000	656620000	7908500000	7081300000	827200000	NaN	NaN	NaN	NaN	8.2	10	13.9	32.6	3	4	4	10	3	4	4	10	1	2	2	7	21.409
P07900	Heat shock protein HSP 90-alpha (Heat shock 86 kDa) (HSP 86) (HSP86) (Lipopolysaccharide-associated protein 2) (LAP-2) (LPS-associated protein 2) (Renal carcinoma antigen NY-REN-38)	Other	HS90A	4381900000	315300000	4066600000	1074300000	59176000	1015100000	1086200000	30281000	1055900000	1196400000	26380000	1170100000	836460000	10961000	825500000	NaN	NaN	NaN	NaN	5	8.3	0	5	1	2	0	1	1	1	0	1	1	1	0	1	7.1558
P06865	Beta-hexosaminidase subunit alpha (EC 3.2.1.52) (Beta-N-acetylhexosaminidase subunit alpha) (Hexosaminidase subunit A) (N-acetyl-beta-glucosaminidase subunit alpha)	Other	HEXA	1459000000	22174000	1436800000	30337000	0	30337000	279900000	0	279900000	304720000	0	304720000	821890000	0	821890000
Q00839	Heterogeneous nuclear ribonucleoprotein U (hnRNP U) (Scaffold attachment factor A) (SAF-A) (p120) (pp120)	Other	HNRPU	3138200000	558090000	2580200000	417220000	20196000	397020000	727850000	16260000	711590000	673320000	12676000	660650000	849980000	39085000	810900000
P02649	Apolipoprotein E (Apo-E)	Other	APOE	1417800000	467060000	950730000	111570000	111570000	0	75726000	57162000	18563000	149510000	28031000	121480000	910870000	100180000	810680000
Q9NRX4	14 kDa phosphohistidine phosphatase (EC 3.1.3.-) (Phosphohistidine phosphatase 1) (Protein janus-A homolog)	Other	PHP14	3959300000	103740000	3855600000	869890000	14888000	855000000	976300000	4294800	972010000	1240000000	3094700	1236900000	791630000	0	791630000
Q14108	Lysosome membrane protein 2 (85 kDa lysosomal membrane sialoglycoprotein) (LGP85) (CD36 antigen-like 2) (Lysosome membrane protein II) (LIMP II) (Scavenger receptor class B member 2) (CD antigen CD36)	Other	SCRB2	1501500000	159580000	1342000000	95142000	7548900	87594000	219360000	12043000	207320000	289060000	26825000	262240000	826720000	41907000	784810000
O75531	Barrier-to-autointegration factor (Breakpoint cluster region protein 1) [Cleaved into: Barrier-to-autointegration factor, N-terminally processed]	Other	BAF	5140700000	1369100000	3771600000	1669400000	777410000	892040000	1485400000	316680000	1168700000	954110000	26274000	927830000	786440000	3411700	783030000
Q16881	Thioredoxin reductase 1, cytoplasmic (TR) (EC 1.8.1.9) (Gene associated with retinoic and interferon-induced mortality 12 protein) (GRIM-12) (Gene associated with retinoic and IFN-induced mortality 12 protein) (KM-102-derived reductase-like factor) (Thioredoxin reductase TR1)	Other	TRXR1	4162500000	114390000	4048100000	895070000	16355000	878710000	1215200000	4062300	1211100000	1180500000	5129800	1175300000	782940000	0	782940000
P31947	14-3-3 protein sigma (Epithelial cell marker protein 1) (Stratifin)	Other	1433S	4754700000	1749200000	3005500000	829260000	84466000	744790000	818740000	57012000	761730000	767570000	41473000	726100000	820400000	47506000	772900000
P36578	60S ribosomal protein L4 (60S ribosomal protein L1)	Other	RL4	4226100000	395310000	3830800000	924290000	78703000	845580000	987480000	46854000	940630000	1353600000	71544000	1282000000	797920000	35307000	762610000
O00299	Chloride intracellular channel protein 1 (Chloride channel ABP) (Nuclear chloride ion channel 27) (NCC27) (Regulatory nuclear chloride ion channel protein) (hRNCC)	Other	CLIC1	5557900000	711790000	4846100000	1222000000	78101000	1143900000	1563400000	62262000	1501100000	1510300000	62042000	1448200000	786790000	33967000	752820000
P07996	Thrombospondin-1	ECM Glycoproteins	TSP1	2060400000	48396000	2012000000	519960000	24008000	495950000	458690000	6791300	451900000	316660000	0	316660000	751020000	3512900	747500000	10.498	7.9435	NaN	NaN	48.5	44.1	28.7	43.4	48	42	28	41	14	13	9	13	13	12	8	12	266.77
O75368	SH3 domain-binding glutamic acid-rich-like protein	Other	SH3L1	3616100000	243860000	3372300000	597550000	11969000	585580000	1114700000	11105000	1103600000	945650000	9209800	936440000	758190000	11540000	746650000
P06753	Tropomyosin alpha-3 chain (Gamma-tropomyosin) (Tropomyosin-3) (Tropomyosin-5) (hTM5)	Other	TPM3	6149100000	982860000	5166200000	1995900000	45118000	1950800000	1559800000	3833000	1555900000	946840000	0	946840000	712620000	0	712620000
Q07065	Cytoskeleton-associated protein 4 (63-kDa cytoskeleton-linking membrane protein) (Climp-63) (p63)	Other	CKAP4	6814500000	1148400000	5666100000	1689400000	247780000	1441600000	1894300000	174970000	1719300000	1885300000	89290000	1796000000	739390000	30205000	709180000
P39023	60S ribosomal protein L3 (HIV-1 TAR RNA-binding protein B) (TARBP-B)	Other	RL3	4408200000	700670000	3707500000	1170100000	102390000	1067700000	1048100000	60205000	987850000	1000100000	49381000	950750000	747360000	46216000	701150000
P30041	Peroxiredoxin-6 (EC 1.11.1.15) (1-Cys peroxiredoxin) (1-Cys PRX) (24 kDa protein) (Acidic calcium-independent phospholipase A2) (aiPLA2) (EC 3.1.1.-) (Antioxidant protein 2) (Liver 2D page spot 40) (Non-selenium glutathione peroxidase) (NSGPx) (EC 1.11.1.9) (Red blood cells page spot 12)	Other	PRDX6	2815200000	401350000	2413800000	517810000	9346100	508460000	664130000	9718700	654410000	560340000	7024900	553310000	703920000	6286200	697640000
P61956	Small ubiquitin-related modifier 2 (SUMO-2) (HSMT3) (SMT3 homolog 2) (SUMO-3) (Sentrin-2) (Ubiquitin-like protein SMT3B) (Smt3B)	Other	SUMO2	5167600000	419400000	4748200000	1052900000	61177000	991750000	1603000000	42823000	1560200000	1540600000	33169000	1507500000	688810000	0	688810000
P12956	X-ray repair cross-complementing protein 6 (EC 3.6.4.-) (EC 4.2.99.-) (5'-deoxyribose-5-phosphate lyase Ku70) (5'-dRP lyase Ku70) (70 kDa subunit of Ku antigen) (ATP-dependent DNA helicase 2 subunit 1) (ATP-dependent DNA helicase II 70 kDa subunit) (CTC box-binding factor 75 kDa subunit) (CTC75) (CTCBF) (DNA repair protein XRCC6) (Lupus Ku autoantigen protein p70) (Ku70) (Thyroid-lupus autoantige…	Other	XRCC6	2278900000	34473000	2244500000	311390000	1180600	310210000	581340000	2627500	578720000	675650000	0	675650000	679900000	0	679900000
Q14112	Nidogen-2 (NID-2) (Osteonidogen)	ECM Glycoproteins	NID2	3909600000	2698200000	1211500000	377280000	291600000	85680000	445740000	269570000	176170000	705350000	432280000	273070000	1224100000	547540000	676540000	0.43264	0.79445	0.87046	1.236	35.3	38.4	40.6	45.2	37	40	43	48	36	39	42	47	36	39	42	47	323.31
P14550	Alcohol dehydrogenase [NADP(+)] (EC 1.1.1.2) (Aldehyde reductase) (Aldo-keto reductase family 1 member A1)	Other	AK1A1	2386400000	487290000	1899100000	223440000	13291000	210150000	448810000	8059200	440760000	581960000	7796200	574170000	686130000	12058000	674070000
P16278	Beta-galactosidase (EC 3.2.1.23) (Acid beta-galactosidase) (Lactase) (Elastin receptor 1)	Other	BGAL	1307000000	45867000	1261100000	83221000	3680000	79541000	282620000	13675000	268940000	246620000	1822300	244800000	685150000	17289000	667860000
P37837	Transaldolase (EC 2.2.1.2)	Other	TALDO	5895000000	2536500000	3358500000	750920000	39018000	711900000	948120000	27843000	920280000	1106900000	40791000	1066100000	675010000	14817000	660190000
P14866	Heterogeneous nuclear ribonucleoprotein L (hnRNP L)	Other	HNRPL	2637900000	385630000	2252300000	467560000	5003100	462560000	572310000	1010300	571300000	558420000	0	558420000	675510000	15522000	659990000
P27487	Dipeptidyl peptidase 4 (EC 3.4.14.5) (ADABP) (Adenosine deaminase complexing protein 2) (ADCP-2) (Dipeptidyl peptidase IV) (DPP IV) (T-cell activation antigen CD26) (TP103) (CD antigen CD26) [Cleaved into: Dipeptidyl peptidase 4 membrane form (Dipeptidyl peptidase IV membrane form); Dipeptidyl peptidase 4 soluble form (Dipeptidyl peptidase IV soluble form)]	Other	DPP4	1144900000	143520000	1001400000	12593000	1332600	11261000	132890000	15505000	117380000	246540000	26764000	219780000	710080000	57095000	652990000
P62879	Guanine nucleotide-binding protein G(I)/G(S)/G(T) subunit beta-2 (G protein subunit beta-2) (Transducin beta chain 2)	Other	GBB2	3132900000	1322100000	1810800000	463510000	194530000	268990000	555950000	156370000	399580000	784980000	292800000	492180000	967830000	317760000	650080000
P78417	Glutathione S-transferase omega-1 (GSTO-1) (EC 2.5.1.18) (Glutathione S-transferase omega 1-1) (GSTO 1-1) (Glutathione-dependent dehydroascorbate reductase) (EC 1.8.5.1) (Monomethylarsonic acid reductase) (MMA(V) reductase) (EC 1.20.4.2) (S-(Phenacyl)glutathione reductase) (SPG-R)	Other	GSTO1	3530500000	760660000	2769800000	534760000	31411000	503350000	805350000	26055000	779290000	870290000	26504000	843780000	649180000	5784000	643400000
Q02878	60S ribosomal protein L6 (Neoplasm-related protein C140) (Tax-responsive enhancer element-binding protein 107) (TaxREB107)	Other	RL6	3919300000	340020000	3579300000	1114200000	55655000	1058600000	930540000	10622000	919910000	969020000	8338700	960690000	640880000	803450	640080000
P62906	60S ribosomal protein L10a (CSA-19) (Neural precursor cell expressed developmentally down-regulated protein 6) (NEDD-6)	Other	RL10A	5640800000	236330000	5404400000	1631400000	76744000	1554600000	1837100000	49665000	1787500000	1465200000	41771000	1423500000	640930000	2053600	638880000
P05388	60S acidic ribosomal protein P0 (60S ribosomal protein L10E)	Other	RLA0	2976300000	303830000	2672400000	674350000	82242000	592110000	693400000	32489000	660910000	845440000	64746000	780690000	659050000	20313000	638740000
P22314	Ubiquitin-like modifier-activating enzyme 1 (Protein A1S9) (Ubiquitin-activating enzyme E1)	Other	UBA1	2744000000	517820000	2226200000	425750000	6810600	418940000	581650000	2087300	579560000	596350000	1778000	594570000	698890000	65755000	633140000
P67809	Nuclease-sensitive element-binding protein 1 (CCAAT-binding transcription factor I subunit A) (CBF-A) (DNA-binding protein B) (DBPB) (Enhancer factor I subunit A) (EFI-A) (Y-box transcription factor) (Y-box-binding protein 1) (YB-1)	Other	YBOX1	8170300000	236380000	7933900000	3225700000	85396000	3140300000	2265300000	9428100	2255800000	1925600000	20052000	1905500000	632230000	0	632230000
Q15084	Protein disulfide-isomerase A6 (EC 5.3.4.1) (Endoplasmic reticulum protein 5) (ER protein 5) (ERp5) (Protein disulfide isomerase P5) (Thioredoxin domain-containing protein 7)	Other	PDIA6	3042500000	55086000	2987400000	793160000	33287000	759870000	991480000	0	991480000	604230000	0	604230000	631840000	0	631840000
P15559	NAD(P)H dehydrogenase [quinone] 1 (EC 1.6.5.2) (Azoreductase) (DT-diaphorase) (DTD) (Menadione reductase) (NAD(P)H:quinone oxidoreductase 1) (Phylloquinone reductase) (Quinone reductase 1) (QR1)	Other	NQO1	1925200000	72918000	1852300000	289640000	6068200	283570000	478050000	3792400	474250000	487920000	11597000	476320000	618160000	0	618160000
P23526	Adenosylhomocysteinase (AdoHcyase) (EC 3.3.1.1) (S-adenosyl-L-homocysteine hydrolase)	Other	SAHH	6618100000	3961100000	2657000000	1064700000	456160000	608570000	1012500000	269350000	743160000	991290000	295210000	696080000	828340000	219170000	609170000
P05023	Sodium/potassium-transporting ATPase subunit alpha-1 (Na(+)/K(+) ATPase alpha-1 subunit) (EC 3.6.3.9) (Sodium pump subunit alpha-1)	Other	AT1A1	2702500000	1262300000	1440200000	345570000	172240000	173330000	481800000	142580000	339210000	560730000	241360000	319370000	693750000	85455000	608300000
Q14204	Cytoplasmic dynein 1 heavy chain 1 (Cytoplasmic dynein heavy chain 1) (Dynein heavy chain, cytosolic)	Other	DYHC1	1711300000	324770000	1386500000	205880000	29598000	176290000	346440000	29192000	317240000	333810000	43447000	290370000	618790000	16191000	602600000	NaN	NaN	NaN	NaN	0	0.2	0.1	0	0	1	1	0	0	1	1	0	0	1	1	0	2.8355
P04040	Catalase (EC 1.11.1.6)	Other	CATA	2691400000	649140000	2042200000	283460000	0	283460000	621380000	2056900	619330000	551650000	0	551650000	595150000	7363100	587780000
P23284	Peptidyl-prolyl cis-trans isomerase B (PPIase B) (EC 5.2.1.8) (CYP-S1) (Cyclophilin B) (Rotamase B) (S-cyclophilin) (SCYLP)	Other	PPIB	2300100000	68341000	2231800000	360100000	10628000	349470000	503850000	1893600	501960000	832590000	36796000	795790000	603550000	19024000	584530000
P23141	Liver carboxylesterase 1 (Acyl-coenzyme A:cholesterol acyltransferase) (ACAT) (Brain carboxylesterase hBr1) (Carboxylesterase 1) (CE-1) (hCE-1) (EC 3.1.1.1) (Cocaine carboxylesterase) (Egasyn) (HMSE) (Methylumbelliferyl-acetate deacetylase 1) (EC 3.1.1.56) (Monocyte/macrophage serine esterase) (Retinyl ester hydrolase) (REH) (Serine esterase 1) (Triacylglycerol hydrolase) (TGH)	Other	EST1	1621500000	1003500000	618020000	0	0	0	1036100	0	1036100	32474000	0	32474000	584900000	393720	584510000
Q8IUX7	Adipocyte enhancer-binding protein 1 (AE-binding protein 1) (Aortic carboxypeptidase-like protein)	ECM Glycoproteins	AEBP1	859260000	72992000	786270000	0	0	0	81439000	22975000	58463000	159680000	9327100	150350000	601720000	24271000	577450000	NaN	4.2505	7.1911	11.506	14.6	22.8	28.3	29.2	13	22	26	28	13	22	26	28	13	22	26	28	323.31
P36871	Phosphoglucomutase-1 (PGM 1) (EC 5.4.2.2) (Glucose phosphomutase 1)	Other	PGM1	2184900000	704770000	1480200000	186810000	28666000	158150000	317820000	23113000	294700000	454570000	3824700	450750000	598900000	22346000	576550000
P21291	Cysteine and glycine-rich protein 1 (Cysteine-rich protein 1) (CRP) (CRP1) (Epididymis luminal protein 141) (HEL-141)	Other	CSRP1	4892200000	2499600000	2392600000	403160000	104450000	298710000	684920000	80727000	604200000	998030000	83894000	914140000	601730000	26168000	575560000
P50395	Rab GDP dissociation inhibitor beta (Rab GDI beta) (Guanosine diphosphate dissociation inhibitor 2) (GDI-2)	Other	GDIB	2986200000	498470000	2487700000	427170000	11860000	415310000	891470000	21625000	869850000	647700000	12161000	635540000	571820000	4801100	567020000
Q05682	Caldesmon (CDM)	Other	CALD1	5757400000	941370000	4816000000	1130800000	0	1130800000	1478200000	0	1478200000	1640700000	0	1640700000	566390000	0	566390000
P12955	Xaa-Pro dipeptidase (X-Pro dipeptidase) (EC 3.4.13.9) (Imidodipeptidase) (Peptidase D) (Proline dipeptidase) (Prolidase)	Other	PEPD	2023400000	31247000	1992100000	288580000	2940700	285640000	713930000	1359100	712570000	453940000	3580300	450360000	543570000	0	543570000
P39687	Acidic leucine-rich nuclear phosphoprotein 32 family member A (Acidic nuclear phosphoprotein pp32) (pp32) (Leucine-rich acidic nuclear protein) (LANP) (Mapmodulin) (Potent heat-stable protein phosphatase 2A inhibitor I1PP2A) (Putative HLA-DR-associated protein I) (PHAPI)	Other	AN32A	3290800000	328240000	2962600000	562890000	18527000	544370000	905130000	11756000	893370000	1010500000	27576000	982900000	551540000	9599200	541940000
P24534	Elongation factor 1-beta (EF-1-beta)	Other	EF1B	5047800000	163060000	4884700000	1432100000	89508000	1342600000	1792200000	41885000	1750300000	1275800000	24685000	1251100000	540710000	0	540710000
P62942	Peptidyl-prolyl cis-trans isomerase FKBP1A (PPIase FKBP1A) (EC 5.2.1.8) (12 kDa FK506-binding protein) (12 kDa FKBP) (FKBP-12) (Calstabin-1) (FK506-binding protein 1A) (FKBP-1A) (Immunophilin FKBP12) (Rotamase)	Other	FKB1A	2442500000	353050000	2089500000	385130000	0	385130000	358100000	0	358100000	808300000	0	808300000	537940000	0	537940000
O60565	Gremlin-1 (Cell proliferation-inducing gene 2 protein) (Cysteine knot superfamily 1, BMP antagonist 1) (DAN domain family member 2) (Down-regulated in Mos-transformed cells protein) (Increased in high glucose protein 2) (IHG-2)	ECM-affiliated Proteins	GREM1	1142000000	28335000	1113700000	80348000	1596400	78752000	233690000	10426000	223270000	292720000	16313000	276410000	535270000	0	535270000	NaN	NaN	6.9061	NaN	46.7	50.5	46.7	52.7	6	9	7	8	6	9	7	8	5	8	6	7	103.93
P04843	Dolichyl-diphosphooligosaccharide--protein glycosyltransferase subunit 1 (EC 2.4.99.18) (Dolichyl-diphosphooligosaccharide--protein glycosyltransferase 67 kDa subunit) (Ribophorin I) (RPN-I) (Ribophorin-1)	Other	RPN1	7613400000	5193900000	2419500000	1381000000	917800000	463230000	1450800000	789120000	661730000	2162500000	1402200000	760310000	1232600000	698360000	534250000
P13667	Protein disulfide-isomerase A4 (EC 5.3.4.1) (Endoplasmic reticulum resident protein 70) (ER protein 70) (ERp70) (Endoplasmic reticulum resident protein 72) (ER protein 72) (ERp-72) (ERp72)	Other	PDIA4	2821000000	75876000	2745100000	565070000	13859000	551210000	936130000	482640	935650000	728410000	1389500	727020000	532170000	936950	531230000
P40261	Nicotinamide N-methyltransferase (EC 2.1.1.1)	Other	NNMT	994220000	15917000	978300000	41348000	0	41348000	128280000	0	128280000	285790000	6181500	279600000	538800000	9735500	529070000
P07108	Acyl-CoA-binding protein (ACBP) (Diazepam-binding inhibitor) (DBI) (Endozepine) (EP)	Other	ACBP	3676700000	659770000	3017000000	889850000	43677000	846170000	988440000	11421000	977020000	674230000	0	674230000	519560000	0	519560000
P98160	Basement membrane-specific heparan sulfate proteoglycan core protein (HSPG) (Perlecan) (PLC) [Cleaved into: Endorepellin; LG3 peptide]	Proteoglycans	PGBM	52271000000	51194000000	1076800000	6667900000	6584000000	83890000	6257200000	6107300000	149890000	8009900000	7681600000	328310000	8994700000	8480000000	514690000	0.072062	0.11982	0.15602	0.22338	59.7	59.9	58.2	58.7	180	177	166	178	180	177	166	178	180	177	166	178	323.31
P02794	Ferritin heavy chain (Ferritin H subunit) (EC 1.16.3.1) (Cell proliferation-inducing gene 15 protein) [Cleaved into: Ferritin heavy chain, N-terminally processed]	Other	FRIH	1140000000	1911600	1138100000	185570000	0	185570000	183980000	0	183980000	259170000	0	259170000	511260000	1911600	509340000
P27348	14-3-3 protein theta (14-3-3 protein T-cell) (14-3-3 protein tau) (Protein HS1)	Other	1433T	2602900000	179940000	2423000000	400300000	12402000	387900000	838170000	4895800	833270000	698490000	0	698490000	505220000	1910700	503310000
Q9UHD8	Septin-9 (MLL septin-like fusion protein MSF-A) (MLL septin-like fusion protein) (Ovarian/Breast septin) (Ov/Br septin) (Septin D1)	Other	SEPT9	2682200000	20902000	2661300000	547150000	1043600	546100000	849800000	0	849800000	765790000	442140	765340000	500060000	0	500060000
P16070	CD44 antigen (CDw44) (Epican) (Extracellular matrix receptor III) (ECMR-III) (GP90 lymphocyte homing/adhesion receptor) (HUTCH-I) (Heparan sulfate proteoglycan) (Hermes antigen) (Hyaluronate receptor) (Phagocytic glycoprotein 1) (PGP-1) (Phagocytic glycoprotein I) (PGP-I) (CD antigen CD44)	Other	CD44	3530900000	736740000	2794200000	897200000	117880000	779320000	915590000	114460000	801130000	904840000	183310000	721530000	588850000	96970000	491880000
P62820	Ras-related protein Rab-1A (YPT1-related protein)	Other	RAB1A	2125900000	654020000	1471900000	366570000	79806000	286770000	422510000	61488000	361020000	385410000	52330000	333080000	553350000	62344000	491000000
P51688	N-sulphoglucosamine sulphohydrolase (EC 3.10.1.1) (Sulfoglucosamine sulfamidase) (Sulphamidase)	Other	SPHM	1172800000	19102000	1153600000	88409000	0	88409000	254000000	3099900	250900000	326950000	0	326950000	490690000	3296000	487390000
P07910	Heterogeneous nuclear ribonucleoproteins C1/C2 (hnRNP C1/C2)	Other	HNRPC	2984800000	571390000	2413400000	583810000	18798000	565020000	751600000	6584800	745010000	621660000	3533000	618130000	485280000	0	485280000
Q92597	Protein NDRG1 (Differentiation-related gene 1 protein) (DRG-1) (N-myc downstream-regulated gene 1 protein) (Nickel-specific induction protein Cap43) (Reducing agents and tunicamycin-responsive protein) (RTP) (Rit42)	Other	NDRG1	971380000	135560000	835820000	87037000	0	87037000	80495000	0	80495000	186040000	0	186040000	484600000	2343900	482250000
P26641	Elongation factor 1-gamma (EF-1-gamma) (eEF-1B gamma)	Other	EF1G	2434200000	350990000	2083300000	469370000	33134000	436240000	533610000	21891000	511710000	678690000	24757000	653930000	493170000	11791000	481380000
P32119	Peroxiredoxin-2 (EC 1.11.1.15) (Natural killer cell-enhancing factor B) (NKEF-B) (PRP) (Thiol-specific antioxidant protein) (TSA) (Thioredoxin peroxidase 1) (Thioredoxin-dependent peroxide reductase 1)	Other	PRDX2	1419700000	97096000	1322600000	234990000	7233100	227750000	296140000	3087200	293050000	329930000	7146600	322780000	487640000	8585900	479050000
P53634	Dipeptidyl peptidase 1 (EC 3.4.14.1) (Cathepsin C) (Cathepsin J) (Dipeptidyl peptidase I) (DPP-I) (DPPI) (Dipeptidyl transferase) [Cleaved into: Dipeptidyl peptidase 1 exclusion domain chain (Dipeptidyl peptidase I exclusion domain chain); Dipeptidyl peptidase 1 heavy chain (Dipeptidyl peptidase I heavy chain); Dipeptidyl peptidase 1 light chain (Dipeptidyl peptidase I light chain)]	ECM Regulators	CATC	1983400000	291430000	1692000000	342140000	32092000	310050000	518880000	20179000	498700000	421190000	14460000	406720000	491880000	15349000	476530000	4.3115	12.146	8.3816	11.222	28.1	34.8	33.3	42.1	9	12	11	16	9	12	11	16	9	12	11	16	220.5
Q92688	Acidic leucine-rich nuclear phosphoprotein 32 family member B (Acidic protein rich in leucines) (Putative HLA-DR-associated protein I-2) (PHAPI2) (Silver-stainable protein SSP29)	Other	AN32B	3059500000	147150000	2912300000	682850000	6459700	676390000	866180000	7658900	858520000	904290000	0	904290000	477140000	4033800	473110000
P09960	Leukotriene A-4 hydrolase (LTA-4 hydrolase) (EC 3.3.2.6) (Leukotriene A(4) hydrolase)	Other	LKHA4	2240000000	695110000	1544900000	222690000	1093900	221600000	451290000	0	451290000	403480000	1957700	401530000	470500000	0	470500000
P13693	Translationally-controlled tumor protein (TCTP) (Fortilin) (Histamine-releasing factor) (HRF) (p23)	Other	TCTP	2898100000	668250000	2229900000	483740000	0	483740000	514630000	0	514630000	770360000	5472600	764890000	471460000	4844100	466620000
P04062	Glucosylceramidase (EC 3.2.1.45) (Acid beta-glucosidase) (Alglucerase) (Beta-glucocerebrosidase) (Beta-GC) (D-glucosyl-N-acylsphingosine glucohydrolase) (Imiglucerase)	Other	GLCM	748480000	9302300	739180000	36430000	0	36430000	127130000	0	127130000	111840000	0	111840000	463780000	0	463780000
Q15121	Astrocytic phosphoprotein PEA-15 (15 kDa phosphoprotein enriched in astrocytes) (Phosphoprotein enriched in diabetes) (PED)	Other	PEA15	3269100000	193100000	3076000000	704520000	9425500	695090000	1030900000	0	1030900000	907370000	20320000	887050000	465940000	2962500	462980000
Q13813	Spectrin alpha chain, non-erythrocytic 1 (Alpha-II spectrin) (Fodrin alpha chain) (Spectrin, non-erythroid alpha subunit)	Other	SPTN1	5942000000	3803100000	2138900000	503810000	19134000	484680000	602020000	12063000	589960000	609020000	6698100	602320000	461460000	1167000	460290000	NaN	NaN	NaN	NaN	2.8	2.8	2.8	2.8	3	3	3	4	3	3	3	4	3	3	3	4	24.735
P07305	Histone H1.0 (Histone H1') (Histone H1(0)) [Cleaved into: Histone H1.0, N-terminally processed]	Other	H10	1103700000	498640000	605050000	0	0	0	0	0	0	146890000	0	146890000	459670000	1509100	458160000
P60842	Eukaryotic initiation factor 4A-I (eIF-4A-I) (eIF4A-I) (EC 3.6.4.13) (ATP-dependent RNA helicase eIF4A-1)	Other	IF4A1	3656500000	719190000	2937300000	768850000	43584000	725260000	813660000	21629000	792030000	988190000	21730000	966460000	698780000	245260000	453520000
P23396	40S ribosomal protein S3 (EC 4.2.99.18)	Other	RS3	2499100000	214180000	2285000000	582480000	49626000	532850000	726210000	31464000	694750000	660130000	52233000	607890000	469640000	20171000	449470000
P63241	Eukaryotic translation initiation factor 5A-1 (eIF-5A-1) (eIF-5A1) (Eukaryotic initiation factor 5A isoform 1) (eIF-5A) (Rev-binding factor) (eIF-4D)	Other	IF5A1	12279000000	9319000000	2960000000	745200000	6507200	738690000	844770000	3498000	841280000	935560000	3443900	932110000	2245200000	1797200000	447970000
P47756	F-actin-capping protein subunit beta (CapZ beta)	Other	CAPZB	1789200000	294170000	1495000000	249350000	15719000	233630000	377230000	9404100	367820000	463190000	15948000	447240000	454080000	7774400	446310000
Q14767	Latent-transforming growth factor beta-binding protein 2 (LTBP-2)	ECM Glycoproteins	LTBP2	1524800000	26338000	1498500000	36819000	0	36819000	463200000	935960	462270000	556330000	887070	555450000	449090000	5162600	443930000	NaN	NaN	NaN	NaN	16.4	29.9	29.2	28.7	22	41	35	37	22	41	35	37	22	41	35	37	323.31
P84077	ADP-ribosylation factor 1	Other	ARF1	2202800000	651790000	1551000000	387180000	78847000	308340000	491220000	88596000	402620000	486960000	90202000	396760000	542020000	98775000	443250000
P10809	60 kDa heat shock protein, mitochondrial (60 kDa chaperonin) (Chaperonin 60) (CPN60) (Heat shock protein 60) (HSP-60) (Hsp60) (HuCHA60) (Mitochondrial matrix protein P1) (P60 lymphocyte protein)	Other	CH60	4657600000	712080000	3945600000	1404000000	68188000	1335800000	1495100000	21184000	1473900000	695420000	1883900	693540000	443260000	981000	442280000
Q02952	A-kinase anchor protein 12 (AKAP-12) (A-kinase anchor protein 250 kDa) (AKAP 250) (Gravin) (Myasthenia gravis autoantigen)	Other	AKA12	5674400000	4094100000	1580300000	259490000	0	259490000	401730000	3525900	398200000	1575500000	1094300000	481210000	441390000	0	441390000
Q96HE7	ERO1-like protein alpha (ERO1-L) (ERO1-L-alpha) (EC 1.8.4.-) (Endoplasmic oxidoreductin-1-like protein) (Endoplasmic reticulum oxidoreductase alpha) (Oxidoreductin-1-L-alpha)	Other	ERO1A	745600000	13056000	732540000	46827000	0	46827000	91059000	0	91059000	156160000	0	156160000	438500000	0	438500000
P12277	Creatine kinase B-type (EC 2.7.3.2) (B-CK) (Creatine kinase B chain)	Other	KCRB	2356900000	272710000	2084100000	526300000	40467000	485830000	567770000	17080000	550690000	636640000	27066000	609580000	446520000	8471300	438050000
P16930	Fumarylacetoacetase (FAA) (EC 3.7.1.2) (Beta-diketonase) (Fumarylacetoacetate hydrolase)	Other	FAAA	1728400000	131320000	1597100000	181730000	0	181730000	569940000	3640200	566300000	419780000	0	419780000	429240000	0	429240000
P14314	Glucosidase 2 subunit beta (80K-H protein) (Glucosidase II subunit beta) (Protein kinase C substrate 60.1 kDa protein heavy chain) (PKCSH)	Other	GLU2B	3660900000	205860000	3455000000	1129200000	30288000	1098900000	1189400000	19993000	1169400000	763760000	5594700	758160000	428560000	0	428560000
P17096	High mobility group protein HMG-I/HMG-Y (HMG-I(Y)) (High mobility group AT-hook protein 1) (High mobility group protein A1) (High mobility group protein R)	Other	HMGA1	3520600000	14135000	3506400000	942040000	3000100	939040000	870540000	2203700	868340000	1274000000	1836100	1272100000	430990000	4090300	426900000
Q13642	Four and a half LIM domains protein 1 (FHL-1) (Skeletal muscle LIM-protein 1) (SLIM) (SLIM-1)	Other	FHL1	5031200000	3653500000	1377700000	228130000	110970000	117160000	403100000	64341000	338760000	650450000	154540000	495910000	483210000	57384000	425820000
P46777	60S ribosomal protein L5	Other	RL5	2465400000	264980000	2200400000	500770000	6247500	494520000	681120000	3636500	677480000	603100000	0	603100000	427260000	1989900	425270000
P01033	Metalloproteinase inhibitor 1 (Erythroid-potentiating activity) (EPA) (Fibroblast collagenase inhibitor) (Collagenase inhibitor) (Tissue inhibitor of metalloproteinases 1) (TIMP-1)	ECM Regulators	TIMP1	2292300000	40405000	2251900000	376520000	4148000	372370000	697750000	12155000	685600000	788750000	19386000	769360000	429250000	4716500	424530000	NaN	21.425	25.406	NaN	57.5	57.5	49.8	57.5	8	8	6	8	8	8	6	8	8	8	6	8	195.74
Q15063	Periostin (PN) (Osteoblast-specific factor 2) (OSF-2)	ECM Glycoproteins	POSTN	60890000000	60102000000	788140000	5918900000	5870500000	48409000	9749600000	9613500000	136130000	5534500000	5352300000	182190000	11708000000	11287000000	421410000	0.051206	0.048821	0.070803	0.069846	56.1	57.1	53.9	60.2	45	45	41	52	45	45	41	52	20	21	19	27	323.31
P13010	X-ray repair cross-complementing protein 5 (EC 3.6.4.-) (86 kDa subunit of Ku antigen) (ATP-dependent DNA helicase 2 subunit 2) (ATP-dependent DNA helicase II 80 kDa subunit) (CTC box-binding factor 85 kDa subunit) (CTC85) (CTCBF) (DNA repair protein XRCC5) (Ku80) (Ku86) (Lupus Ku autoantigen protein p86) (Nuclear factor IV) (Thyroid-lupus autoantigen) (TLAA) (X-ray repair complementing defective…	Other	XRCC5	2699800000	114680000	2585100000	669590000	2285400	667300000	872840000	4085400	868750000	629360000	0	629360000	419670000	0	419670000
P09429	High mobility group protein B1 (High mobility group protein 1) (HMG-1)	Other	HMGB1	1704500000	517750000	1186800000	77417000	0	77417000	338830000	0	338830000	358610000	0	358610000	411900000	0	411900000
P60981	Destrin (Actin-depolymerizing factor) (ADF)	Other	DEST	1443800000	286150000	1157600000	159170000	5897400	153270000	311060000	11543000	299520000	295330000	1547300	293790000	415090000	4066600	411030000
P13746	HLA class I histocompatibility antigen, A-11 alpha chain (MHC class I antigen A*11)	Other	1A11	1856500000	477990000	1378600000	289070000	98688000	190390000	425680000	62264000	363420000	578190000	162190000	416010000	493380000	84637000	408740000
P28066	Proteasome subunit alpha type-5 (EC 3.4.25.1) (Macropain zeta chain) (Multicatalytic endopeptidase complex zeta chain) (Proteasome zeta chain)	Other	PSA5	2047100000	271580000	1775500000	367740000	24104000	343640000	524770000	24171000	500600000	525270000	1558300	523710000	407590000	0	407590000
Q15293	Reticulocalbin-1	Other	RCN1	3153700000	320570000	2833100000	804960000	57223000	747730000	1029600000	52272000	977350000	722920000	19597000	703320000	408870000	4139100	404730000
P16152	Carbonyl reductase [NADPH] 1 (EC 1.1.1.184) (15-hydroxyprostaglandin dehydrogenase [NADP(+)]) (EC 1.1.1.197) (NADPH-dependent carbonyl reductase 1) (Prostaglandin 9-ketoreductase) (Prostaglandin-E(2) 9-reductase) (EC 1.1.1.189) (Short chain dehydrogenase/reductase family 21C member 1)	Other	CBR1	1198500000	25456000	1173000000	175280000	4513600	170760000	250230000	2680900	247550000	354760000	2981200	351780000	404670000	1757800	402910000
P18124	60S ribosomal protein L7	Other	RL7	2759500000	280930000	2478600000	615490000	44783000	570710000	749340000	31149000	718190000	836740000	46567000	790170000	415020000	15532000	399480000
O14773	Tripeptidyl-peptidase 1 (TPP-1) (EC 3.4.14.9) (Cell growth-inhibiting gene 1 protein) (Lysosomal pepstatin-insensitive protease) (LPIC) (Tripeptidyl aminopeptidase) (Tripeptidyl-peptidase I) (TPP-I)	Other	TPP1	1548400000	554700000	993700000	143380000	78088000	65293000	336630000	128650000	207990000	433840000	112870000	320970000	493720000	94276000	399440000
P13489	Ribonuclease inhibitor (Placental ribonuclease inhibitor) (Placental RNase inhibitor) (Ribonuclease/angiogenin inhibitor 1) (RAI)	Other	RINI	1602800000	117960000	1484900000	242940000	3036700	239900000	400090000	6229700	393860000	459090000	2488700	456600000	394520000	0	394520000
P26599	Polypyrimidine tract-binding protein 1 (PTB) (57 kDa RNA-binding protein PPTB-1) (Heterogeneous nuclear ribonucleoprotein I) (hnRNP I)	Other	PTBP1	1700500000	176740000	1523700000	280100000	4586900	275520000	456250000	16870000	439380000	417870000	2305400	415570000	398810000	5533200	393280000
P62424	60S ribosomal protein L7a (PLA-X polypeptide) (Surfeit locus protein 3)	Other	RL7A	2498000000	165810000	2332200000	700710000	33686000	667020000	682890000	34481000	648410000	645840000	20921000	624920000	405700000	13888000	391810000
P49189	4-trimethylaminobutyraldehyde dehydrogenase (TMABADH) (EC 1.2.1.47) (Aldehyde dehydrogenase E3 isozyme) (Aldehyde dehydrogenase family 9 member A1) (EC 1.2.1.3) (Gamma-aminobutyraldehyde dehydrogenase) (EC 1.2.1.19) (R-aminobutyraldehyde dehydrogenase) [Cleaved into: 4-trimethylaminobutyraldehyde dehydrogenase, N-terminally processed]	Other	AL9A1	1838000000	491300000	1346700000	213040000	11860000	201180000	352100000	3071700	349030000	413560000	7442800	406110000	390410000	0	390410000
P61769	Beta-2-microglobulin [Cleaved into: Beta-2-microglobulin form pI 5.3]	Other	B2MG	4383200000	885250000	3498000000	532300000	109980000	422330000	1257900000	132860000	1125100000	1841900000	278930000	1562900000	427580000	39897000	387680000
P05091	Aldehyde dehydrogenase, mitochondrial (EC 1.2.1.3) (ALDH class 2) (ALDH-E2) (ALDHI)	Other	ALDH2	2521100000	1505600000	1015500000	61603000	0	61603000	287200000	1031000	286160000	283880000	1548400	282330000	385390000	0	385390000
Q03135	Caveolin-1	Other	CAV1	70121000000	68258000000	1863700000	8877400000	8646500000	230880000	10159000000	9432900000	726450000	14140000000	13618000000	521970000	12766000000	12382000000	384370000
Q04760	Lactoylglutathione lyase (EC 4.4.1.5) (Aldoketomutase) (Glyoxalase I) (Glx I) (Ketone-aldehyde mutase) (Methylglyoxalase) (S-D-lactoylglutathione methylglyoxal lyase)	Other	LGUL	2344400000	662940000	1681500000	297480000	13085000	284400000	467220000	4612000	462600000	557410000	6359100	551060000	383440000	0	383440000
Q9UKU9	Angiopoietin-related protein 2 (Angiopoietin-like protein 2)	Secreted Factors	ANGL2	494960000	3548200	491410000	0	0	0	54932000	2188500	52744000	55510000	0	55510000	384520000	1359700	383160000	NaN	NaN	NaN	10.947	1.8	28.2	35.3	52.5	1	11	13	24	1	11	13	24	1	11	13	24	177.27
P60033	CD81 antigen (26 kDa cell surface protein TAPA-1) (Target of the antiproliferative antibody 1) (Tetraspanin-28) (Tspan-28) (CD antigen CD81)	Other	CD81	4491900000	2913300000	1578600000	813010000	525900000	287110000	799190000	394030000	405150000	1251400000	746790000	504600000	804150000	423180000	380970000
P04899	Guanine nucleotide-binding protein G(i) subunit alpha-2 (Adenylate cyclase-inhibiting G alpha protein)	Other	GNAI2	3245600000	2018200000	1227400000	517490000	311880000	205600000	487340000	206520000	280820000	832160000	471550000	360610000	714600000	334250000	380350000
P40939	Trifunctional enzyme subunit alpha, mitochondrial (78 kDa gastrin-binding protein) (TP-alpha) [Includes: Long-chain enoyl-CoA hydratase (EC 4.2.1.17); Long chain 3-hydroxyacyl-CoA dehydrogenase (EC 1.1.1.211)]	Other	ECHA	1007700000	57019000	950650000	114500000	2549300	111950000	230250000	4766000	225480000	234700000	0	234700000	378510000	0	378510000
O75367	Core histone macro-H2A.1 (Histone macroH2A1) (mH2A1) (Histone H2A.y) (H2A/y) (Medulloblastoma antigen MU-MB-50.205)	Other	H2AY	970730000	44767000	925960000	66452000	0	66452000	256910000	2247200	254670000	226680000	0	226680000	378160000	0	378160000
P04844	Dolichyl-diphosphooligosaccharide--protein glycosyltransferase subunit 2 (EC 2.4.99.18) (Dolichyl-diphosphooligosaccharide--protein glycosyltransferase 63 kDa subunit) (RIBIIR) (Ribophorin II) (RPN-II) (Ribophorin-2)	Other	RPN2	5771400000	4199500000	1571900000	1076600000	720060000	356570000	742250000	393750000	348500000	1284700000	795680000	489050000	939040000	561260000	377780000
Q8NHP8	Putative phospholipase B-like 2 (EC 3.1.1.-) (76 kDa protein) (p76) (LAMA-like protein 2) (Lamina ancestor homolog 2) (Phospholipase B domain-containing protein 2) [Cleaved into: Putative phospholipase B-like 2 32 kDa form; Putative phospholipase B-like 2 45 kDa form]	Other	PLBL2	680690000	4880600	675810000	45374000	722300	44652000	96220000	0	96220000	159110000	1377800	157740000	379980000	2780500	377200000
P25705	ATP synthase subunit alpha, mitochondrial	Other	ATPA	2678700000	933070000	1745700000	494610000	125720000	368880000	633650000	71139000	562520000	529040000	91522000	437520000	454720000	77980000	376740000
P30044	Peroxiredoxin-5, mitochondrial (EC 1.11.1.15) (Alu corepressor 1) (Antioxidant enzyme B166) (AOEB166) (Liver tissue 2D-page spot 71B) (PLP) (Peroxiredoxin V) (Prx-V) (Peroxisomal antioxidant enzyme) (TPx type VI) (Thioredoxin peroxidase PMP20) (Thioredoxin reductase)	Other	PRDX5	1222600000	79832000	1142800000	122060000	0	122060000	300610000	4705700	295900000	353270000	3983500	349290000	376510000	997920	375510000
Q13557	Calcium/calmodulin-dependent protein kinase type II subunit delta (CaM kinase II subunit delta) (CaMK-II subunit delta) (EC 2.7.11.17)	Other	KCC2D	918910000	46608000	872300000	118740000	15636000	103110000	166010000	3943200	162060000	249980000	11982000	238000000	370800000	1666900	369130000
P42785	Lysosomal Pro-X carboxypeptidase (EC 3.4.16.2) (Angiotensinase C) (Lysosomal carboxypeptidase C) (Proline carboxypeptidase) (Prolylcarboxypeptidase) (PRCP)	Other	PCP	761580000	2285400	759290000	52178000	0	52178000	150170000	0	150170000	188790000	0	188790000	368150000	0	368150000
P31150	Rab GDP dissociation inhibitor alpha (Rab GDI alpha) (Guanosine diphosphate dissociation inhibitor 1) (GDI-1) (Oligophrenin-2) (Protein XAP-4)	Other	GDIA	1412900000	177370000	1235500000	200890000	5030300	195860000	358230000	1827800	356400000	321850000	1657400	320190000	363050000	0	363050000
P15880	40S ribosomal protein S2 (40S ribosomal protein S4) (Protein LLRep3)	Other	RS2	1689000000	138550000	1550400000	342370000	26087000	316290000	412620000	8318700	404300000	499790000	29394000	470400000	370220000	10778000	359450000
P21926	CD9 antigen (5H9 antigen) (Cell growth-inhibiting gene 2 protein) (Leukocyte antigen MIC3) (Motility-related protein) (MRP-1) (Tetraspanin-29) (Tspan-29) (p24) (CD antigen CD9)	Other	CD9	2231100000	811840000	1419300000	398220000	141540000	256680000	489070000	114040000	375030000	623090000	188870000	434210000	447960000	94580000	353380000
Q71U36	Tubulin alpha-1A chain (Alpha-tubulin 3) (Tubulin B-alpha-1) (Tubulin alpha-3 chain)	Other	TBA1A	1533200000	514360000	1018800000	252980000	71940000	181040000	266040000	51318000	214730000	357000000	85640000	271360000	409100000	57431000	351670000
P02792	Ferritin light chain (Ferritin L subunit)	Other	FRIL	716370000	40977000	675400000	79714000	2920500	76794000	121430000	7106200	114320000	133540000	0	133540000	354260000	3521900	350740000
P08865	40S ribosomal protein SA (37 kDa laminin receptor precursor) (37LRP) (37/67 kDa laminin receptor) (LRP/LR) (67 kDa laminin receptor) (67LR) (Colon carcinoma laminin-binding protein) (Laminin receptor 1) (LamR) (Laminin-binding protein precursor p40) (LBP/p40) (Multidrug resistance-associated protein MGr1-Ag) (NEM/1CHD4)	Other	RSSA	1712100000	25976000	1686100000	324420000	1016000	323410000	518250000	4432300	513810000	501370000	1977800	499390000	349480000	0	349480000
P58546	Myotrophin (Protein V-1)	Other	MTPN	2076400000	91929000	1984400000	451790000	13101000	438690000	666590000	0	666590000	532730000	0	532730000	346400000	0	346400000
P30048	Thioredoxin-dependent peroxide reductase, mitochondrial (EC 1.11.1.15) (Antioxidant protein 1) (AOP-1) (HBC189) (Peroxiredoxin III) (Prx-III) (Peroxiredoxin-3) (Protein MER5 homolog)	Other	PRDX3	1076800000	32295000	1044500000	216220000	11492000	204730000	230660000	8686900	221970000	274980000	2349900	272630000	345150000	0	345150000
P23246	Splicing factor, proline- and glutamine-rich (100 kDa DNA-pairing protein) (hPOMp100) (DNA-binding p52/p100 complex, 100 kDa subunit) (Polypyrimidine tract-binding protein-associated-splicing factor) (PSF) (PTB-associated-splicing factor)	Other	SFPQ	2019300000	162180000	1857100000	497390000	8363000	489030000	590000000	0	590000000	442750000	2294400	440450000	337630000	0	337630000
Q14766	Latent-transforming growth factor beta-binding protein 1 (LTBP-1) (Transforming growth factor beta-1-binding protein 1) (TGF-beta1-BP-1)	ECM Glycoproteins	LTBP1	1635100000	806740000	828390000	47445000	12294000	35151000	209990000	37137000	172850000	371230000	87724000	283510000	603040000	266160000	336880000	NaN	0.39761	0.37897	0.75563	11.2	14.1	11.3	8.7	13	18	15	12	13	18	15	12	13	18	15	12	197.06
P17655	Calpain-2 catalytic subunit (EC 3.4.22.53) (Calcium-activated neutral proteinase 2) (CANP 2) (Calpain M-type) (Calpain large polypeptide L2) (Calpain-2 large subunit) (Millimolar-calpain) (M-calpain)	Other	CAN2	1665400000	141480000	1523900000	291760000	2225500	289530000	439580000	0	439580000	461970000	0	461970000	341990000	9137000	332850000
P51149	Ras-related protein Rab-7a	Other	RAB7A	1312900000	188820000	1124100000	212860000	8899400	203960000	334630000	16124000	318510000	275150000	7710700	267440000	334070000	2381400	331690000
P05387	60S acidic ribosomal protein P2 (Renal carcinoma antigen NY-REN-44)	Other	RLA2	3952200000	431580000	3520700000	1021000000	85935000	935060000	1254000000	66148000	1187900000	1078100000	7877900	1070200000	339980000	12477000	327500000
P38159	RNA-binding motif protein, X chromosome (Glycoprotein p43) (Heterogeneous nuclear ribonucleoprotein G) (hnRNP G) [Cleaved into: RNA-binding motif protein, X chromosome, N-terminally processed]	Other	RBMX	2450700000	436980000	2013700000	497960000	12103000	485860000	648710000	0	648710000	556580000	4316000	552260000	326840000	0	326840000
Q9NVA2	Septin-11	Other	SEPT11	1271700000	286990000	984760000	107650000	0	107650000	268090000	0	268090000	282840000	0	282840000	326170000	0	326170000
Q01082	Spectrin beta chain, non-erythrocytic 1 (Beta-II spectrin) (Fodrin beta chain) (Spectrin, non-erythroid beta chain 1)	Other	SPTB2	1918700000	893210000	1025500000	181850000	15965000	165880000	370560000	62183000	308380000	252360000	26875000	225490000	341020000	15324000	325700000	NaN	NaN	NaN	NaN	0.7	0.7	0.7	2.1	1	1	1	2	0	0	0	1	0	0	0	1	2.2788
P09525	Annexin A4 (35-beta calcimedin) (Annexin IV) (Annexin-4) (Carbohydrate-binding protein p33/p41) (Chromobindin-4) (Endonexin I) (Lipocortin IV) (P32.5) (PP4-X) (Placental anticoagulant protein II) (PAP-II) (Protein II)	ECM-affiliated Proteins	ANXA4	1657800000	738370000	919410000	102500000	1383100	101120000	248520000	1988600	246530000	256990000	0	256990000	315300000	527040	314770000	7.8148	13.145	NaN	NaN	50.5	54.2	53	60.8	17	18	19	23	17	18	19	23	17	18	19	23	234.55
P23634	Plasma membrane calcium-transporting ATPase 4 (PMCA4) (EC 3.6.3.8) (Matrix-remodeling-associated protein 1) (Plasma membrane calcium ATPase isoform 4) (Plasma membrane calcium pump isoform 4)	Other	AT2B4	1380100000	91400000	1288700000	248080000	4518900	243560000	380510000	6682800	373830000	371830000	12017000	359810000	320170000	8703900	311460000
P11279	Lysosome-associated membrane glycoprotein 1 (LAMP-1) (Lysosome-associated membrane protein 1) (CD107 antigen-like family member A) (CD antigen CD107a)	Other	LAMP1	1195000000	33648000	1161400000	209400000	4687200	204710000	360260000	7119100	353140000	309300000	15772000	293530000	316090000	6069200	310020000
Q13838	Spliceosome RNA helicase DDX39B (EC 3.6.4.13) (56 kDa U2AF65-associated protein) (ATP-dependent RNA helicase p47) (DEAD box protein UAP56) (HLA-B-associated transcript 1 protein)	Other	DX39B	1055000000	7262400	1047800000	215740000	4145200	211590000	341860000	676270	341180000	186540000	854600	185690000	310890000	1586300	309310000
Q15365	Poly(rC)-binding protein 1 (Alpha-CP1) (Heterogeneous nuclear ribonucleoprotein E1) (hnRNP E1) (Nucleic acid-binding protein SUB2.3)	Other	PCBP1	1680200000	285490000	1394700000	311930000	15213000	296720000	322060000	4475900	317590000	476550000	5157500	471390000	310360000	1318600	309040000
Q13228	Selenium-binding protein 1 (56 kDa selenium-binding protein) (SBP56) (SP56)	Other	SBP1	1864500000	953790000	910700000	45952000	0	45952000	280120000	0	280120000	275650000	0	275650000	308980000	0	308980000
P54727	UV excision repair protein RAD23 homolog B (HR23B) (hHR23B) (XP-C repair-complementing complex 58 kDa protein) (p58)	Other	RD23B	2485000000	393890000	2091100000	493830000	18986000	474840000	770800000	1831600	768970000	539140000	0	539140000	308190000	0	308190000
O14818	Proteasome subunit alpha type-7 (EC 3.4.25.1) (Proteasome subunit RC6-1) (Proteasome subunit XAPC7)	Other	PSA7	1777000000	256460000	1520600000	326930000	3359300	323580000	451690000	7325300	444360000	454320000	9261800	445050000	307600000	0	307600000
P20962	Parathymosin	Other	PTMS	5010400000	268520000	4741900000	954590000	0	954590000	2055200000	0	2055200000	1424500000	0	1424500000	307570000	0	307570000
Q14247	Src substrate cortactin (Amplaxin) (Oncogene EMS1)	Other	SRC8	4556500000	126930000	4429500000	1346200000	33269000	1312900000	1557600000	14967000	1542600000	1279400000	8073800	1271300000	302700000	0	302700000
P51858	Hepatoma-derived growth factor (HDGF) (High mobility group protein 1-like 2) (HMG-1L2)	Other	HDGF	1429100000	100420000	1328700000	286490000	5385400	281110000	445260000	7435800	437830000	308620000	0	308620000	316590000	15482000	301110000
P63010	AP-2 complex subunit beta (AP105B) (Adaptor protein complex AP-2 subunit beta) (Adaptor-related protein complex 2 subunit beta) (Beta-2-adaptin) (Beta-adaptin) (Clathrin assembly protein complex 2 beta large chain) (Plasma membrane adaptor HA2/AP2 adaptin beta subunit)	Other	AP2B1	881240000	44435000	836810000	96260000	676030	95584000	179580000	0	179580000	265850000	560590	265290000	296360000	0	296360000
Q96TA1	Niban-like protein 1 (Meg-3) (Melanoma invasion by ERK) (MINERVA) (Protein FAM129B)	Other	NIBL1	1165100000	17730000	1147400000	220070000	2374600	217700000	272360000	0	272360000	366830000	4662600	362160000	295160000	0	295160000
P62280	40S ribosomal protein S11	Other	RS11	1266600000	190430000	1076200000	340150000	48259000	291890000	268770000	25733000	243040000	288770000	42616000	246160000	324660000	29543000	295120000
Q96KP4	Cytosolic non-specific dipeptidase (EC 3.4.13.18) (CNDP dipeptidase 2) (Glutamate carboxypeptidase-like protein 1) (Peptidase A)	Other	CNDP2	1771200000	462740000	1308500000	249970000	3098200	246870000	390150000	5754900	384390000	383800000	0	383800000	293420000	0	293420000
Q16181	Septin-7 (CDC10 protein homolog)	Other	SEPT7	777280000	68681000	708600000	66179000	2188600	63990000	88724000	0	88724000	265730000	2529500	263210000	293940000	1264100	292680000
Q01459	Di-N-acetylchitobiase (EC 3.2.1.-)	Other	DIAC	486400000	11342000	475060000	12737000	0	12737000	86455000	919960	85535000	85310000	0	85310000	300400000	8920200	291480000
P61158	Actin-related protein 3 (Actin-like protein 3)	Other	ARP3	1539700000	254390000	1285300000	233310000	7137300	226170000	371650000	5184800	366460000	410490000	7835500	402660000	294150000	4120500	290030000
P00387	NADH-cytochrome b5 reductase 3 (B5R) (Cytochrome b5 reductase) (EC 1.6.2.2) (Diaphorase-1) [Cleaved into: NADH-cytochrome b5 reductase 3 membrane-bound form; NADH-cytochrome b5 reductase 3 soluble form]	Other	NB5R3	1449600000	279850000	1169700000	268570000	57480000	211090000	377880000	38657000	339220000	385540000	54699000	330840000	324380000	35807000	288570000
P38606	V-type proton ATPase catalytic subunit A (V-ATPase subunit A) (EC 3.6.3.14) (V-ATPase 69 kDa subunit) (Vacuolar ATPase isoform VA68) (Vacuolar proton pump subunit alpha)	Other	VATA	625220000	105800000	519420000	53935000	1511800	52423000	102870000	1454600	101420000	78121000	1012800	77109000	288470000	0	288470000
P49755	Transmembrane emp24 domain-containing protein 10 (21 kDa transmembrane-trafficking protein) (S31III125) (S31I125) (Tmp-21-I) (Transmembrane protein Tmp21) (p23) (p24 family protein delta-1) (p24delta1) (p24delta)	Other	TMEDA	2065700000	1135900000	929780000	322280000	162560000	159730000	313520000	109510000	204010000	531470000	252130000	279340000	414630000	127930000	286700000
P62913	60S ribosomal protein L11 (CLL-associated antigen KW-12)	Other	RL11	1774100000	218150000	1555900000	401830000	33389000	368440000	439850000	15321000	424530000	497660000	21275000	476390000	288390000	1828100	286560000
P11413	Glucose-6-phosphate 1-dehydrogenase (G6PD) (EC 1.1.1.49)	Other	G6PD	945830000	34574000	911260000	82208000	2427800	79780000	262030000	2772000	259260000	290450000	3114800	287340000	284890000	0	284890000
P08134	Rho-related GTP-binding protein RhoC (Rho cDNA clone 9) (h9)	Other	RHOC	1225400000	267530000	957890000	145160000	3430500	141730000	181120000	0	181120000	364900000	14432000	350470000	294790000	10216000	284580000
P63000	Ras-related C3 botulinum toxin substrate 1 (Cell migration-inducing gene 5 protein) (Ras-like protein TC25) (p21-Rac1)	Other	RAC1	1098300000	398580000	699680000	96024000	12145000	83879000	92801000	1387000	91414000	263540000	22676000	240870000	312250000	28730000	283520000
P04632	Calpain small subunit 1 (CSS1) (Calcium-activated neutral proteinase small subunit) (CANP small subunit) (Calcium-dependent protease small subunit) (CDPS) (Calcium-dependent protease small subunit 1) (Calpain regulatory subunit)	Other	CPNS1	1451300000	36009000	1415300000	290680000	2723900	287960000	482760000	694510	482060000	362310000	0	362310000	282940000	0	282940000
Q16527	Cysteine and glycine-rich protein 2 (Cysteine-rich protein 2) (CRP2) (LIM domain only protein 5) (LMO-5) (Smooth muscle cell LIM protein) (SmLIM)	Other	CSRP2	596720000	177220000	419500000	6672500	0	6672500	38177000	0	38177000	95345000	0	95345000	279300000	0	279300000
P34059	N-acetylgalactosamine-6-sulfatase (EC 3.1.6.4) (Chondroitinsulfatase) (Chondroitinase) (Galactose-6-sulfate sulfatase) (GalN6S) (N-acetylgalactosamine-6-sulfate sulfatase) (GalNAc6S sulfatase)	Other	GALNS	597030000	0	597030000	29477000	0	29477000	139580000	0	139580000	150320000	0	150320000	277650000	0	277650000
P20810	Calpastatin (Calpain inhibitor) (Sperm BS-17 component)	Other	ICAL	2432900000	260940000	2171900000	559930000	4488300	555450000	646630000	4890200	641740000	703550000	6205300	697340000	277380000	0	277380000
Q12906	Interleukin enhancer-binding factor 3 (Double-stranded RNA-binding protein 76) (DRBP76) (M-phase phosphoprotein 4) (MPP4) (Nuclear factor associated with dsRNA) (NFAR) (Nuclear factor of activated T-cells 90 kDa) (NF-AT-90) (Translational control protein 80) (TCP80)	Other	ILF3	773280000	20124000	753150000	100820000	0	100820000	132420000	0	132420000	243340000	0	243340000	276570000	0	276570000
P28838	Cytosol aminopeptidase (EC 3.4.11.1) (Leucine aminopeptidase 3) (LAP-3) (Leucyl aminopeptidase) (Peptidase S) (Proline aminopeptidase) (EC 3.4.11.5) (Prolyl aminopeptidase)	Other	AMPL	2455000000	621720000	1833300000	378660000	3772400	374890000	627110000	4239300	622870000	562040000	2430600	559610000	277750000	1850800	275900000
Q00325	Phosphate carrier protein, mitochondrial (Phosphate transport protein) (PTP) (Solute carrier family 25 member 3)	Other	MPCP	4224700000	3372700000	852020000	821650000	691820000	129820000	612150000	410530000	201620000	1014000000	768490000	245530000	897880000	622840000	275040000
Q86VP6	Cullin-associated NEDD8-dissociated protein 1 (Cullin-associated and neddylation-dissociated protein 1) (TBP-interacting protein of 120 kDa A) (TBP-interacting protein 120A) (p120 CAND1)	Other	CAND1	577530000	6197100	571340000	52376000	1394800	50982000	96731000	216820	96514000	156020000	4585500	151440000	272400000	0	272400000
P20700	Lamin-B1	Other	LMNB1	1572000000	609190000	962800000	176100000	47344000	128750000	445580000	60848000	384730000	209780000	31581000	178200000	303280000	32168000	271120000
Q06828	Fibromodulin (FM) (Collagen-binding 59 kDa protein) (Keratan sulfate proteoglycan fibromodulin) (KSPG fibromodulin)	Proteoglycans	FMOD	295360000	0	295360000	0	0	0	0	0	0	25797000	0	25797000	269560000	0	269560000	NaN	NaN	NaN	NaN	7.4	19.1	26.6	34.3	3	5	6	11	3	5	6	11	3	5	6	11	121.52
Q71UI9	Histone H2A.V (H2A.F/Z)	Other	H2AV	1120800000	496580000	624270000	43629000	0	43629000	130380000	0	130380000	180740000	0	180740000	307660000	38137000	269520000
Q15019	Septin-2 (Neural precursor cell expressed developmentally down-regulated protein 5) (NEDD-5)	Other	SEPT2	988840000	77577000	911260000	152950000	6683300	146270000	244580000	5653200	238920000	259040000	1219300	257820000	268250000	0	268250000
P78371	T-complex protein 1 subunit beta (TCP-1-beta) (CCT-beta)	Other	TCPB	1276100000	107690000	1168400000	326500000	8349100	318150000	323270000	7539300	315730000	321550000	54924000	266630000	271730000	3843900	267890000
O60664	Perilipin-3 (47 kDa mannose 6-phosphate receptor-binding protein) (47 kDa MPR-binding protein) (Cargo selection protein TIP47) (Mannose-6-phosphate receptor-binding protein 1) (Placental protein 17) (PP17)	Other	PLIN3	1632700000	22412000	1610300000	265260000	0	265260000	495390000	0	495390000	583800000	0	583800000	265820000	0	265820000
P18621	60S ribosomal protein L17 (60S ribosomal protein L23) (PD-1)	Other	RL17	1236500000	42995000	1193500000	330330000	8380200	321950000	234020000	1491300	232520000	373620000	0	373620000	265410000	0	265410000
P46976	Glycogenin-1 (GN-1) (GN1) (EC 2.4.1.186)	Other	GLYG	1500700000	159310000	1341400000	300540000	9349800	291190000	371640000	2732100	368910000	425220000	9254800	415970000	267140000	1805800	265330000
Q01813	ATP-dependent 6-phosphofructokinase, platelet type (ATP-PFK) (PFK-P) (EC 2.7.1.11) (6-phosphofructokinase type C) (Phosphofructo-1-kinase isozyme C) (PFK-C) (Phosphohexokinase)	Other	PFKAP	573490000	2006900	571480000	75812000	2006900	73805000	78406000	0	78406000	154440000	0	154440000	264830000	0	264830000
P21399	Cytoplasmic aconitate hydratase (Aconitase) (EC 4.2.1.3) (Citrate hydro-lyase) (Ferritin repressor protein) (Iron regulatory protein 1) (IRP1) (Iron-responsive element-binding protein 1) (IRE-BP 1)	Other	ACOC	596550000	45719000	550830000	26134000	0	26134000	93790000	0	93790000	166650000	0	166650000	264260000	0	264260000
P52907	F-actin-capping protein subunit alpha-1 (CapZ alpha-1)	Other	CAZA1	1181100000	114600000	1066500000	216170000	6977200	209190000	266170000	2488600	263680000	330370000	943160	329430000	265350000	1192000	264160000
Q03252	Lamin-B2	Other	LMNB2	1062000000	358970000	702990000	74116000	18761000	55354000	250930000	19490000	231440000	156670000	1593600	155080000	261120000	0	261120000
Q07020	60S ribosomal protein L18	Other	RL18	1415400000	43980000	1371400000	370760000	19551000	351210000	419140000	10435000	408700000	359870000	9473300	350400000	262560000	1485500	261070000
Q8NBS9	Thioredoxin domain-containing protein 5 (Endoplasmic reticulum resident protein 46) (ER protein 46) (ERp46) (Thioredoxin-like protein p46)	Other	TXND5	1762200000	61610000	1700600000	368870000	10885000	357990000	622400000	10042000	612360000	470770000	0	470770000	262940000	3482500	259460000
P34932	Heat shock 70 kDa protein 4 (HSP70RY) (Heat shock 70-related protein APG-2)	Other	HSP74	2401700000	152210000	2249500000	520830000	9130200	511700000	803620000	0	803620000	675000000	0	675000000	259140000	0	259140000
O60506	Heterogeneous nuclear ribonucleoprotein Q (hnRNP Q) (Glycine- and tyrosine-rich RNA-binding protein) (GRY-RBP) (NS1-associated protein 1) (Synaptotagmin-binding, cytoplasmic RNA-interacting protein)	Other	HNRPQ	1514800000	21320000	1493400000	366740000	5581700	361150000	496310000	0	496310000	384900000	5688600	379210000	256760000	0	256760000
P49257	Protein ERGIC-53 (ER-Golgi intermediate compartment 53 kDa protein) (Gp58) (Intracellular mannose-specific lectin MR60) (Lectin mannose-binding 1)	ECM-affiliated Proteins	LMAN1	1047700000	416770000	630970000	183690000	65434000	118260000	214330000	45686000	168650000	148630000	60886000	87743000	314610000	58296000	256320000	0.76439	2.6096	1.5004	4.3064	36.3	36.7	36.9	36.9	11	13	12	13	11	13	12	13	11	13	12	13	155.84
P38646	Stress-70 protein, mitochondrial (75 kDa glucose-regulated protein) (GRP-75) (Heat shock 70 kDa protein 9) (Mortalin) (MOT) (Peptide-binding protein 74) (PBP74)	Other	GRP75	1801200000	233240000	1567900000	469390000	15931000	453460000	564250000	8260700	555990000	304060000	1851400	302200000	258060000	1793600	256260000
O00391	Sulfhydryl oxidase 1 (hQSOX) (EC 1.8.3.2) (Quiescin Q6)	Other	QSOX1	534060000	79789000	454270000	2592000	0	2592000	92122000	17585000	74537000	137150000	15193000	121960000	302190000	47012000	255180000
Q08431	Lactadherin (Breast epithelial antigen BA46) (HMFG) (MFGM) (Milk fat globule-EGF factor 8) (MFG-E8) (SED1) [Cleaved into: Lactadherin short form; Medin]	ECM Glycoproteins	MFGM	677640000	0	677640000	34643000	0	34643000	164520000	0	164520000	223880000	0	223880000	254600000	0	254600000	NaN	NaN	NaN	NaN	34.9	51.2	56.1	48.8	11	15	15	15	11	15	15	15	11	15	15	15	150.59
O43491	Band 4.1-like protein 2 (Generally expressed protein 4.1) (4.1G)	Other	E41L2	1963300000	247580000	1715700000	328120000	0	328120000	647860000	0	647860000	486560000	1201500	485360000	254340000	0	254340000
Q15843	NEDD8 (Neddylin) (Neural precursor cell expressed developmentally down-regulated protein 8) (NEDD-8) (Ubiquitin-like protein Nedd8)	Other	NEDD8	1372100000	43013000	1329100000	255120000	0	255120000	455340000	0	455340000	364760000	0	364760000	253910000	0	253910000
P62241	40S ribosomal protein S8	Other	RS8	1350600000	26085000	1324500000	314960000	7848100	307110000	435650000	6603400	429050000	336350000	800160	335550000	253840000	1019300	252830000
P46926	Glucosamine-6-phosphate isomerase 1 (EC 3.5.99.6) (Glucosamine-6-phosphate deaminase 1) (GNPDA 1) (GlcN6P deaminase 1) (Oscillin)	Other	GNPI1	870990000	44846000	826140000	96927000	0	96927000	281190000	0	281190000	196380000	0	196380000	251650000	0	251650000
P50990	T-complex protein 1 subunit theta (TCP-1-theta) (CCT-theta) (Renal carcinoma antigen NY-REN-15)	Other	TCPQ	1110500000	57030000	1053500000	259900000	10067000	249830000	284810000	1517300	283290000	270130000	4606600	265520000	253270000	2030400	251240000
P61970	Nuclear transport factor 2 (NTF-2) (Placental protein 15) (PP15)	Other	NTF2	1519600000	309090000	1210500000	280980000	43701000	237280000	340570000	20264000	320310000	430820000	29158000	401670000	281350000	30123000	251220000
P30153	Serine/threonine-protein phosphatase 2A 65 kDa regulatory subunit A alpha isoform (Medium tumor antigen-associated 61 kDa protein) (PP2A subunit A isoform PR65-alpha) (PP2A subunit A isoform R1-alpha)	Other	2AAA	975100000	67386000	907710000	157660000	709180	156950000	256410000	1970400	254440000	248710000	1741300	246970000	249350000	0	249350000
P31939	Bifunctional purine biosynthesis protein PURH [Cleaved into: Bifunctional purine biosynthesis protein PURH, N-terminally processed] [Includes: Phosphoribosylaminoimidazolecarboxamide formyltransferase (EC 2.1.2.3) (5-aminoimidazole-4-carboxamide ribonucleotide formyltransferase) (AICAR transformylase); IMP cyclohydrolase (EC 3.5.4.10) (ATIC) (IMP synthase) (Inosinicase)]	Other	PUR9	2206800000	295570000	1911200000	454650000	38711000	415940000	881030000	178830000	702200000	559590000	14887000	544700000	248360000	0	248360000
P61247	40S ribosomal protein S3a (v-fos transformation effector protein) (Fte-1)	Other	RS3A	1535100000	51597000	1483500000	347280000	7932300	339340000	493560000	3285600	490270000	405530000	0	405530000	248340000	0	248340000
Q92743	Serine protease HTRA1 (EC 3.4.21.-) (High-temperature requirement A serine peptidase 1) (L56) (Serine protease 11)	ECM Regulators	HTRA1	654390000	94010000	560380000	59178000	13158000	46020000	108160000	13512000	94649000	190300000	18890000	171410000	271360000	23062000	248300000	NaN	3.9867	4.8022	5.3791	43.1	48.5	44.2	56.5	11	15	11	16	11	15	11	16	11	15	11	16	196.22
P40429	60S ribosomal protein L13a (23 kDa highly basic protein)	Other	RL13A	1533400000	84976000	1448400000	377970000	24744000	353220000	411120000	17239000	393880000	474950000	21412000	453540000	249400000	1602400	247800000
P62081	40S ribosomal protein S7	Other	RS7	1062900000	58724000	1004100000	173550000	15272000	158280000	362780000	27688000	335090000	278840000	15764000	263080000	247700000	0	247700000
P25398	40S ribosomal protein S12	Other	RS12	2735400000	215780000	2519600000	945040000	6548300	938500000	740810000	0	740810000	593270000	0	593270000	247010000	0	247010000
P30050	60S ribosomal protein L12	Other	RL12	1274500000	122320000	1152200000	334630000	19552000	315080000	277970000	1687700	276280000	318620000	4724800	313900000	247610000	651450	246960000
Q969H8	Myeloid-derived growth factor (MYDGF) (Interleukin-25) (IL-25) (Stromal cell-derived growth factor SF20)	Other	MYDGF	2086000000	126670000	1959300000	664970000	21507000	643470000	685730000	9394200	676340000	396450000	3049800	393400000	247390000	1287800	246100000
Q9Y696	Chloride intracellular channel protein 4 (Intracellular chloride ion channel protein p64H1)	Other	CLIC4	1255800000	20705000	1235100000	180550000	0	180550000	400330000	2203800	398120000	410750000	0	410750000	245640000	0	245640000
O75347	Tubulin-specific chaperone A (TCP1-chaperonin cofactor A) (Tubulin-folding cofactor A) (CFA)	Other	TBCA	1550400000	177380000	1373000000	513540000	0	513540000	210030000	0	210030000	403880000	0	403880000	248190000	2618500	245570000
O15143	Actin-related protein 2/3 complex subunit 1B (Arp2/3 complex 41 kDa subunit) (p41-ARC)	Other	ARC1B	1148900000	240070000	908820000	191590000	2606300	188980000	168330000	0	168330000	308620000	6790800	301830000	246670000	1414200	245250000
P46778	60S ribosomal protein L21	Other	RL21	1480400000	119480000	1361000000	292040000	12370000	279670000	399180000	10574000	388610000	470930000	21364000	449560000	247060000	3937700	243130000
Q9UBQ7	Glyoxylate reductase/hydroxypyruvate reductase (EC 1.1.1.79) (EC 1.1.1.81)	Other	GRHPR	765910000	98657000	667250000	64289000	0	64289000	131650000	0	131650000	228860000	0	228860000	247990000	5527400	242460000
P35237	Serpin B6 (Cytoplasmic antiproteinase) (CAP) (Peptidase inhibitor 6) (PI-6) (Placental thrombin inhibitor)	ECM Regulators	SPB6	897600000	75440000	822160000	109880000	0	109880000	217640000	0	217640000	254960000	561860	254400000	240250000	0	240250000	NaN	NaN	NaN	NaN	42.3	45.5	44.4	54.3	12	14	13	16	12	14	13	16	12	14	13	16	90.947
Q9UHG3	Prenylcysteine oxidase 1 (EC 1.8.3.5) (Prenylcysteine lyase)	Other	PCYOX	399390000	51678000	347720000	10030000	0	10030000	41414000	0	41414000	56609000	0	56609000	242200000	2538700	239660000
P02452	Collagen alpha-1(I) chain (Alpha-1 type I collagen)	Collagens	CO1A1	214430000000	211940000000	2495600000	53658000000	52966000000	692080000	38033000000	37189000000	843730000	42253000000	41532000000	720880000	37395000000	37156000000	238940000	2.195	4.5166	2.5292	0.056203	31.8	34.6	28.5	17.8	36	37	34	24	36	37	34	24	36	36	33	24	323.31
P62873	Guanine nucleotide-binding protein G(I)/G(S)/G(T) subunit beta-1 (Transducin beta chain 1)	Other	GBB1	1063100000	266160000	796980000	130210000	8731000	121480000	190630000	10647000	179980000	268370000	9939900	258430000	261510000	24420000	237090000
P08962	CD63 antigen (Granulophysin) (Lysosomal-associated membrane protein 3) (LAMP-3) (Melanoma-associated antigen ME491) (OMA81H) (Ocular melanoma-associated antigen) (Tetraspanin-30) (Tspan-30) (CD antigen CD63)	Other	CD63	590640000	88349000	502300000	107330000	20283000	87048000	91945000	13923000	78022000	129030000	23128000	105900000	262340000	31015000	231330000
P25787	Proteasome subunit alpha type-2 (EC 3.4.25.1) (Macropain subunit C3) (Multicatalytic endopeptidase complex subunit C3) (Proteasome component C3)	Other	PSA2	1337600000	51382000	1286200000	292750000	7893200	284860000	410230000	0	410230000	362400000	1974500	360430000	230720000	0	230720000
P17174	Aspartate aminotransferase, cytoplasmic (cAspAT) (EC 2.6.1.1) (EC 2.6.1.3) (Cysteine aminotransferase, cytoplasmic) (Cysteine transaminase, cytoplasmic) (cCAT) (Glutamate oxaloacetate transaminase 1) (Transaminase A)	Other	AATC	1071300000	64078000	1007200000	217600000	0	217600000	258020000	0	258020000	301040000	0	301040000	230540000	0	230540000
P39656	Dolichyl-diphosphooligosaccharide--protein glycosyltransferase 48 kDa subunit (DDOST 48 kDa subunit) (Oligosaccharyl transferase 48 kDa subunit) (EC 2.4.99.18)	Other	OST48	3198300000	2253600000	944670000	510590000	329460000	181120000	561000000	273300000	287700000	652970000	406740000	246230000	448560000	218940000	229620000
P84090	Enhancer of rudimentary homolog	Other	ERH	1840800000	106560000	1734200000	356000000	2831100	353170000	657130000	0	657130000	494560000	0	494560000	229340000	0	229340000
P62701	40S ribosomal protein S4, X isoform (SCR10) (Single copy abundant mRNA protein)	Other	RS4X	1001000000	22966000	978040000	212320000	4796900	207520000	335500000	1868100	333630000	207740000	0	207740000	245450000	16300000	229150000
P62750	60S ribosomal protein L23a	Other	RL23A	1310300000	74406000	1235900000	313510000	12172000	301340000	352170000	9378600	342800000	367980000	1835400	366140000	227140000	1513600	225630000
Q9Y6C2	EMILIN-1 (Elastin microfibril interface-located protein 1) (Elastin microfibril interfacer 1)	ECM Glycoproteins	EMIL1	1740200000	1419400000	320880000	266000000	253460000	12540000	224100000	181210000	42892000	176590000	136110000	40481000	473620000	248650000	224970000	0.1212	1.0176	1.4275	2.6177	36.1	47.4	46.2	56.7	39	43	42	50	39	43	42	50	39	43	42	50	323.31
P61224	Ras-related protein Rap-1b (GTP-binding protein smg p21B)	Other	RAP1B	1607100000	969030000	638020000	175230000	102960000	72268000	138170000	33960000	104210000	328010000	90855000	237160000	297200000	72815000	224380000
P52272	Heterogeneous nuclear ribonucleoprotein M (hnRNP M)	Other	HNRPM	1107900000	145300000	962560000	271250000	30209000	241040000	273520000	19665000	253850000	272970000	29183000	243790000	246130000	22257000	223880000
Q14914	Prostaglandin reductase 1 (PRG-1) (EC 1.3.1.-) (15-oxoprostaglandin 13-reductase) (EC 1.3.1.48) (NADP-dependent leukotriene B4 12-hydroxydehydrogenase) (EC 1.3.1.74)	Other	PTGR1	1106200000	244280000	861940000	68490000	0	68490000	155490000	0	155490000	393980000	0	393980000	222690000	0	222690000
Q15233	Non-POU domain-containing octamer-binding protein (NonO protein) (54 kDa nuclear RNA- and DNA-binding protein) (55 kDa nuclear protein) (DNA-binding p52/p100 complex, 52 kDa subunit) (NMT55) (p54(nrb)) (p54nrb)	Other	NONO	1323700000	130970000	1192700000	314010000	0	314010000	383500000	0	383500000	272680000	0	272680000	222510000	0	222510000
O00159	Unconventional myosin-Ic (Myosin I beta) (MMI-beta) (MMIb)	Other	MYO1C	5119500000	4396300000	723180000	655880000	560780000	95101000	489460000	324630000	164830000	1012700000	771710000	240960000	712050000	489760000	222290000	NaN	NaN	NaN	NaN	0.4	2.2	0.4	0	1	2	1	0	1	2	1	0	1	2	1	0	3.6323
Q99584	Protein S100-A13 (S100 calcium-binding protein A13)	Secreted Factors	S10AD	2362500000	195470000	2167000000	442050000	34207000	407840000	788400000	21860000	766540000	793790000	22841000	770950000	225210000	3500000	221710000	8.687	14.949	13.768	NaN	46.9	48	48	46.9	5	8	8	7	5	8	8	7	5	8	8	7	44.388
Q5SSJ5	Heterochromatin protein 1-binding protein 3 (Protein HP1-BP74)	Other	HP1B3	784290000	51541000	732750000	107730000	0	107730000	187070000	0	187070000	216570000	0	216570000	221380000	0	221380000
P16615	Sarcoplasmic/endoplasmic reticulum calcium ATPase 2 (SERCA2) (SR Ca(2+)-ATPase 2) (EC 3.6.3.8) (Calcium pump 2) (Calcium-transporting ATPase sarcoplasmic reticulum type, slow twitch skeletal muscle isoform) (Endoplasmic reticulum class 1/2 Ca(2+) ATPase)	Other	AT2A2	2271000000	1344100000	926940000	375650000	176150000	199500000	383960000	138420000	245550000	484730000	223690000	261040000	315910000	95060000	220850000
P31946	14-3-3 protein beta/alpha (Protein 1054) (Protein kinase C inhibitor protein 1) (KCIP-1) [Cleaved into: 14-3-3 protein beta/alpha, N-terminally processed]	Other	1433B	1630100000	641830000	988270000	186900000	3811400	183090000	304820000	13654000	291170000	297640000	4191200	293450000	226220000	5665200	220560000
P31943	Heterogeneous nuclear ribonucleoprotein H (hnRNP H) [Cleaved into: Heterogeneous nuclear ribonucleoprotein H, N-terminally processed]	Other	HNRH1	1143400000	154250000	989160000	246890000	9967000	236920000	274760000	0	274760000	268490000	8769000	259720000	228040000	10279000	217760000
Q96AC1	Fermitin family homolog 2 (Kindlin-2) (Mitogen-inducible gene 2 protein) (MIG-2) (Pleckstrin homology domain-containing family C member 1) (PH domain-containing family C member 1)	Other	FERM2	446280000	97218000	349060000	8591900	0	8591900	49968000	0	49968000	73043000	0	73043000	217460000	0	217460000
Q99623	Prohibitin-2 (B-cell receptor-associated protein BAP37) (D-prohibitin) (Repressor of estrogen receptor activity)	Other	PHB2	5336500000	4503800000	832670000	1153500000	981230000	172300000	856460000	648820000	207640000	1005700000	768270000	237450000	495930000	280650000	215280000
P04080	Cystatin-B (CPI-B) (Liver thiol proteinase inhibitor) (Stefin-B)	ECM Regulators	CYTB	981590000	123630000	857960000	128170000	3782500	124380000	247290000	0	247290000	271620000	0	271620000	214660000	0	214660000	NaN	NaN	NaN	NaN	70.4	70.4	70.4	45.9	4	4	4	3	4	4	4	3	4	4	4	3	82.22
Q9P2E9	Ribosome-binding protein 1 (180 kDa ribosome receptor homolog) (RRp) (ES/130-related protein) (Ribosome receptor protein)	Other	RRBP1	2619200000	238470000	2380800000	663870000	0	663870000	816530000	0	816530000	686680000	824550	685850000	214520000	0	214520000
P00390	Glutathione reductase, mitochondrial (GR) (GRase) (EC 1.8.1.7)	Other	GSHR	737440000	82733000	654710000	108400000	0	108400000	175730000	7407000	168330000	164030000	0	164030000	213950000	0	213950000
P32969	60S ribosomal protein L9	Other	RL9	1256100000	139610000	1116500000	316320000	14641000	301680000	376520000	4955400	371560000	235730000	5264200	230470000	212820000	0	212820000
Q01628	Interferon-induced transmembrane protein 3 (Dispanin subfamily A member 2b) (DSPA2b) (Interferon-inducible protein 1-8U)	Other	IFM3	672590000	369560000	303030000	55637000	48270000	7367300	39769000	20432000	19337000	160480000	95810000	64667000	310010000	98348000	211660000
P16949	Stathmin (Leukemia-associated phosphoprotein p18) (Metablastin) (Oncoprotein 18) (Op18) (Phosphoprotein p19) (pp19) (Prosolin) (Protein Pr22) (pp17)	Other	STMN1	4391200000	43258000	4347900000	1272800000	9278600	1263600000	1673800000	5278100	1668500000	1207600000	3105300	1204500000	211350000	0	211350000
P00367	Glutamate dehydrogenase 1, mitochondrial (GDH 1) (EC 1.4.1.3)	Other	DHE3	1957200000	590610000	1366600000	195730000	4331700	191400000	613890000	7247300	606640000	360590000	2848100	357740000	215160000	4316400	210850000
Q9UBG0	C-type mannose receptor 2 (C-type lectin domain family 13 member E) (Endocytic receptor 180) (Macrophage mannose receptor 2) (Urokinase-type plasminogen activator receptor-associated protein) (UPAR-associated protein) (Urokinase receptor-associated protein) (CD antigen CD280)	Other	MRC2	645590000	56091000	589500000	18741000	0	18741000	109560000	0	109560000	250770000	0	250770000	210430000	0	210430000
O15144	Actin-related protein 2/3 complex subunit 2 (Arp2/3 complex 34 kDa subunit) (p34-ARC)	Other	ARPC2	1102900000	221590000	881350000	153900000	14329000	139580000	288510000	9447600	279060000	257900000	5018500	252880000	209840000	0	209840000
P04181	Ornithine aminotransferase, mitochondrial (EC 2.6.1.13) (Ornithine delta-aminotransferase) (Ornithine--oxo-acid aminotransferase) [Cleaved into: Ornithine aminotransferase, hepatic form; Ornithine aminotransferase, renal form]	Other	OAT	815930000	0	815930000	234170000	0	234170000	237650000	0	237650000	134360000	0	134360000	209750000	0	209750000
P47914	60S ribosomal protein L29 (Cell surface heparin-binding protein HIP)	Other	RL29	1073200000	58477000	1014800000	210610000	4728600	205880000	324530000	10940000	313590000	293310000	4023200	289280000	206010000	0	206010000
P13674	Prolyl 4-hydroxylase subunit alpha-1 (4-PH alpha-1) (EC 1.14.11.2) (Procollagen-proline,2-oxoglutarate-4-dioxygenase subunit alpha-1)	ECM Regulators	P4HA1	648880000	19046000	629840000	78926000	0	78926000	153720000	0	153720000	191200000	0	191200000	205990000	0	205990000	NaN	NaN	NaN	NaN	27.3	33.7	31.8	34.1	10	13	12	13	10	13	12	13	10	13	12	13	60.253
Q9Y646	Carboxypeptidase Q (EC 3.4.17.-) (Lysosomal dipeptidase) (Plasma glutamate carboxypeptidase)	Other	CBPQ	418770000	0	418770000	0	0	0	89303000	0	89303000	123770000	0	123770000	205700000	0	205700000
Q14847	LIM and SH3 domain protein 1 (LASP-1) (Metastatic lymph node gene 50 protein) (MLN 50)	Other	LASP1	2172600000	462640000	1709900000	351060000	45424000	305640000	551510000	4993200	546520000	669420000	14069000	655350000	204210000	1792000	202420000
P35232	Prohibitin	Other	PHB	5763200000	4929000000	834250000	1232100000	1022900000	209250000	885790000	671930000	213860000	1111100000	901880000	209210000	756470000	554530000	201940000
P46781	40S ribosomal protein S9	Other	RS9	1274500000	407430000	867070000	279050000	83859000	195190000	284580000	52554000	232020000	324910000	85284000	239630000	245940000	45707000	200230000
P60900	Proteasome subunit alpha type-6 (EC 3.4.25.1) (27 kDa prosomal protein) (PROS-27) (p27K) (Macropain iota chain) (Multicatalytic endopeptidase complex iota chain) (Proteasome iota chain)	Other	PSA6	1468800000	385190000	1083600000	179500000	4286900	175210000	403960000	0	403960000	307170000	878650	306290000	198110000	0	198110000
Q02818	Nucleobindin-1 (CALNUC)	Other	NUCB1	1553300000	330880000	1222400000	230710000	23903000	206800000	315160000	0	315160000	519410000	14234000	505170000	195310000	0	195310000
Q12805	EGF-containing fibulin-like extracellular matrix protein 1 (Extracellular protein S1-5) (Fibrillin-like protein) (Fibulin-3) (FIBL-3)	ECM Glycoproteins	FBLN3	1563400000	1212000000	351420000	138190000	129360000	8830700	198580000	146180000	52399000	257680000	161900000	95775000	497750000	303330000	194420000	0.30858	1.1153	1.427	1.7525	43	44.8	48.9	48.9	14	17	16	16	14	17	16	16	14	17	16	16	323.31
P47755	F-actin-capping protein subunit alpha-2 (CapZ alpha-2)	Other	CAZA2	560520000	33190000	527330000	77420000	1458400	75962000	110720000	0	110720000	146570000	0	146570000	194070000	0	194070000
P14543	Nidogen-1 (NID-1) (Entactin)	ECM Glycoproteins	NID1	11045000000	10761000000	284000000	1497500000	1494500000	2976800	1514300000	1487900000	26453000	1927700000	1865200000	62501000	2446100000	2254100000	192070000	0.014694	0.042248	0.059567	0.13912	51.7	56.5	47.6	50.5	51	53	49	50	51	53	49	50	50	52	48	49	323.31
Q12905	Interleukin enhancer-binding factor 2 (Nuclear factor of activated T-cells 45 kDa)	Other	ILF2	637530000	55395000	582130000	84920000	0	84920000	156590000	0	156590000	149250000	0	149250000	191370000	0	191370000
P39060	Collagen alpha-1(XVIII) chain [Cleaved into: Endostatin]	Collagens	COIA1	1981300000	1663500000	317760000	294100000	293750000	354120	488960000	455280000	33676000	418520000	325800000	92721000	504310000	313300000	191000000	NaN	0.13365	0.3945	0.80942	13.8	13.9	14.3	13.7	18	19	17	19	18	19	17	19	18	19	17	19	284.69
P24593	Insulin-like growth factor-binding protein 5 (IBP-5) (IGF-binding protein 5) (IGFBP-5)	ECM Glycoproteins	IBP5	603320000	5524400	597800000	64382000	1733900	62648000	189730000	2382000	187340000	159270000	1408500	157860000	189940000	0	189940000	NaN	NaN	NaN	NaN	27.9	47.8	39.7	39	7	10	9	9	7	10	9	9	7	10	9	9	69.865
P06737	Glycogen phosphorylase, liver form (EC 2.4.1.1)	Other	PYGL	656940000	385530000	271410000	21446000	8241600	13204000	26250000	12417000	13833000	55712000	0	55712000	188660000	0	188660000
P15531	Nucleoside diphosphate kinase A (NDK A) (NDP kinase A) (EC 2.7.4.6) (Granzyme A-activated DNase) (GAAD) (Metastasis inhibition factor nm23) (NM23-H1) (Tumor metastatic process-associated protein)	Other	NDKA	1576600000	154520000	1422000000	307960000	13640000	294320000	503360000	17440000	485920000	474180000	20343000	453840000	187960000	0	187960000
Q93045	Stathmin-2 (Superior cervical ganglion-10 protein) (Protein SCG10)	Other	STMN2	1940500000	119520000	1821000000	628790000	38093000	590700000	569950000	20578000	549380000	518310000	20451000	497860000	190140000	7082900	183060000
Q16531	DNA damage-binding protein 1 (DDB p127 subunit) (DNA damage-binding protein a) (DDBa) (Damage-specific DNA-binding protein 1) (HBV X-associated protein 1) (XAP-1) (UV-damaged DNA-binding factor) (UV-damaged DNA-binding protein 1) (UV-DDB 1) (XPE-binding factor) (XPE-BF) (Xeroderma pigmentosum group E-complementing protein) (XPCe)	Other	DDB1	2004300000	75032000	1929300000	609830000	0	609830000	797770000	788890	796980000	340250000	0	340250000	182210000	0	182210000
Q12797	Aspartyl/asparaginyl beta-hydroxylase (EC 1.14.11.16) (Aspartate beta-hydroxylase) (ASP beta-hydroxylase) (Peptide-aspartate beta-dioxygenase)	Other	ASPH	648690000	1690000	647000000	124980000	1690000	123290000	191900000	0	191900000	149850000	0	149850000	181970000	0	181970000
Q13509	Tubulin beta-3 chain (Tubulin beta-4 chain) (Tubulin beta-III)	Other	TBB3	1218800000	10670000	1208100000	260740000	5311600	255420000	304910000	2251300	302660000	472750000	3106700	469650000	180370000	0	180370000
P62249	40S ribosomal protein S16	Other	RS16	803760000	68467000	735290000	234450000	26546000	207900000	145340000	5404200	139930000	232950000	25797000	207160000	185090000	4794100	180300000
Q15185	Prostaglandin E synthase 3 (EC 5.3.99.3) (Cytosolic prostaglandin E2 synthase) (cPGES) (Hsp90 co-chaperone) (Progesterone receptor complex p23) (Telomerase-binding protein p23)	Other	TEBP	920060000	76830000	843230000	198110000	2127300	195980000	252610000	4930300	247680000	222740000	3083000	219650000	179900000	0	179900000
P78527	DNA-dependent protein kinase catalytic subunit (DNA-PK catalytic subunit) (DNA-PKcs) (EC 2.7.11.1) (DNPK1) (p460)	Other	PRKDC	591180000	80872000	510300000	41441000	809490	40632000	126100000	2507000	123590000	174290000	8103800	166190000	185480000	5587200	179890000	NaN	NaN	NaN	NaN	0	0	3.1	3.1	0	0	1	1	0	0	1	1	0	0	1	1	7.985
Q15847	Adipogenesis regulatory factor (Adipogenesis factor rich in obesity) (Adipose most abundant gene transcript 2 protein) (Adipose-specific protein 2) (apM-2)	Other	ADIRF	2339100000	64496000	2274600000	493550000	5832900	487720000	697050000	0	697050000	912250000	0	912250000	177620000	0	177620000
P60953	Cell division control protein 42 homolog (G25K GTP-binding protein)	Other	CDC42	929370000	444030000	485340000	90523000	1760800	88763000	140600000	10472000	130120000	92799000	0	92799000	186030000	12373000	173650000
P46779	60S ribosomal protein L28	Other	RL28	794080000	130370000	663710000	124350000	15248000	109100000	150730000	7621800	143100000	244760000	6905500	237860000	173650000	0	173650000
Q9ULV4	Coronin-1C (Coronin-3) (hCRNN4)	Other	COR1C	1548600000	178200000	1370400000	337690000	6393900	331290000	480000000	8970800	471030000	375050000	0	375050000	173490000	1632000	171850000
P62277	40S ribosomal protein S13	Other	RS13	570420000	14226000	556190000	94803000	8093100	86710000	158950000	4307500	154640000	144500000	0	144500000	172170000	1825200	170340000
Q14974	Importin subunit beta-1 (Importin-90) (Karyopherin subunit beta-1) (Nuclear factor p97) (Pore targeting complex 97 kDa subunit) (PTAC97)	Other	IMB1	699480000	48801000	650680000	140300000	302000	139990000	157980000	0	157980000	182920000	0	182920000	169780000	0	169780000
O43399	Tumor protein D54 (hD54) (Tumor protein D52-like 2)	Other	TPD54	841740000	72592000	769150000	142640000	0	142640000	209490000	1895000	207600000	250580000	1146500	249430000	169480000	0	169480000
Q14195	Dihydropyrimidinase-related protein 3 (DRP-3) (Collapsin response mediator protein 4) (CRMP-4) (Unc-33-like phosphoprotein 1) (ULIP-1)	Other	DPYL3	980510000	154260000	826250000	125250000	7931400	117320000	296090000	1643900	294450000	244910000	0	244910000	169880000	873870	169000000
P17050	Alpha-N-acetylgalactosaminidase (EC 3.2.1.49) (Alpha-galactosidase B)	Other	NAGAB	317250000	0	317250000	11644000	0	11644000	58488000	0	58488000	78229000	0	78229000	168890000	0	168890000
Q9Y277	Voltage-dependent anion-selective channel protein 3 (VDAC-3) (hVDAC3) (Outer mitochondrial membrane protein porin 3)	Other	VDAC3	4749300000	4261500000	487720000	837620000	766710000	70907000	727520000	623210000	104310000	1219500000	1073000000	146490000	1075000000	909000000	166020000
P07954	Fumarate hydratase, mitochondrial (Fumarase) (EC 4.2.1.2)	Other	FUMH	1293500000	149500000	1144000000	272940000	5573400	267370000	430770000	0	430770000	279920000	0	279920000	165940000	0	165940000
P29966	Myristoylated alanine-rich C-kinase substrate (MARCKS) (Protein kinase C substrate, 80 kDa protein, light chain) (80K-L protein) (PKCSL)	Other	MARCS	1956900000	468660000	1488200000	563170000	6630500	556540000	376410000	0	376410000	389420000	0	389420000	165870000	0	165870000
Q15075	Early endosome antigen 1 (Endosome-associated protein p162) (Zinc finger FYVE domain-containing protein 2)	Other	EEA1	1483500000	103630000	1379900000	187300000	0	187300000	492630000	0	492630000	534900000	0	534900000	165040000	0	165040000
P50914	60S ribosomal protein L14 (CAG-ISL 7)	Other	RL14	1129300000	142390000	986900000	298740000	44662000	254070000	369260000	36762000	332500000	261120000	24914000	236200000	184990000	20863000	164130000
P48643	T-complex protein 1 subunit epsilon (TCP-1-epsilon) (CCT-epsilon)	Other	TCPE	786290000	51888000	734400000	181480000	1369100	180110000	253480000	1528900	251950000	138790000	447360	138340000	164000000	0	164000000
P40121	Macrophage-capping protein (Actin regulatory protein CAP-G)	Other	CAPG	1012100000	404510000	607610000	56494000	1052600	55442000	162700000	0	162700000	225480000	0	225480000	163990000	0	163990000
Q13478	Interleukin-18 receptor 1 (IL-18R-1) (IL-18R1) (CD218 antigen-like family member A) (CDw218a) (IL1 receptor-related protein) (IL-1Rrp) (IL1R-rp) (CD antigen CD218a)	Other	IL18R	473130000	121490000	351640000	15589000	0	15589000	73079000	0	73079000	99067000	0	99067000	163900000	0	163900000
P48163	NADP-dependent malic enzyme (NADP-ME) (EC 1.1.1.40) (Malic enzyme 1)	Other	MAOX	807260000	50032000	757230000	121370000	0	121370000	273710000	0	273710000	198270000	0	198270000	163870000	0	163870000
P16403	Histone H1.2 (Histone H1c) (Histone H1d) (Histone H1s-1)	Other	H12	3170000000	2319900000	850090000	145090000	0	145090000	336810000	0	336810000	204750000	0	204750000	163440000	0	163440000
P09493	Tropomyosin alpha-1 chain (Alpha-tropomyosin) (Tropomyosin-1)	Other	TPM1	2164000000	1193200000	970860000	198280000	34649000	163630000	303960000	5896200	298070000	347520000	0	347520000	161640000	0	161640000
P13807	Glycogen [starch] synthase, muscle (EC 2.4.1.11)	Other	GYS1	197350000	0	197350000	0	0	0	0	0	0	36905000	0	36905000	160440000	0	160440000
Q14019	Coactosin-like protein	Other	COTL1	1476000000	433550000	1042400000	284300000	6055500	278240000	313740000	0	313740000	306490000	14912000	291580000	158880000	0	158880000
P25789	Proteasome subunit alpha type-4 (EC 3.4.25.1) (Macropain subunit C9) (Multicatalytic endopeptidase complex subunit C9) (Proteasome component C9) (Proteasome subunit L)	Other	PSA4	1124200000	175220000	948960000	174160000	5346000	168820000	317120000	6053500	311060000	320570000	10059000	310510000	159620000	1052300	158570000
P04216	Thy-1 membrane glycoprotein (CDw90) (Thy-1 antigen) (CD antigen CD90)	Other	THY1	768010000	84373000	683640000	172910000	23872000	149040000	127340000	14095000	113250000	285260000	21439000	263820000	174120000	16589000	157530000
Q02543	60S ribosomal protein L18a	Other	RL18A	1616000000	641040000	974940000	351590000	113260000	238330000	448300000	157010000	291290000	375720000	87091000	288630000	200220000	43531000	156690000
P23142	Fibulin-1 (FIBL-1)	ECM Glycoproteins	FBLN1	1367300000	1068300000	299000000	160380000	160380000	0	349860000	299440000	50419000	220980000	128670000	92309000	283510000	127240000	156270000	NaN	0.22278	0.32699	1.1086	28.7	40	38.3	40.3	16	21	20	22	16	21	20	22	6	11	9	11	323.31
P50502	Hsc70-interacting protein (Hip) (Aging-associated protein 2) (Progesterone receptor-associated p48 protein) (Protein FAM10A1) (Putative tumor suppressor ST13) (Renal carcinoma antigen NY-REN-33) (Suppression of tumorigenicity 13 protein)	Other	F10A1	758460000	87909000	670560000	149400000	0	149400000	167250000	0	167250000	197710000	0	197710000	156200000	0	156200000
P49368	T-complex protein 1 subunit gamma (TCP-1-gamma) (CCT-gamma) (hTRiC5)	Other	TCPG	2265700000	1393700000	871970000	670260000	436400000	233860000	364110000	115860000	248240000	463540000	229850000	233690000	615950000	459780000	156170000
O14558	Heat shock protein beta-6 (HspB6) (Heat shock 20 kDa-like protein p20)	Other	HSPB6	1794200000	126980000	1667200000	326980000	5723800	321260000	566420000	15146000	551280000	658780000	19016000	639770000	157280000	2396900	154890000
P40227	T-complex protein 1 subunit zeta (TCP-1-zeta) (Acute morphine dependence-related protein 2) (CCT-zeta-1) (HTR3) (Tcp20)	Other	TCPZ	1097800000	82297000	1015500000	458310000	35783000	422520000	354650000	1694600	352950000	85748000	0	85748000	154320000	0	154320000
P08473	Neprilysin (EC 3.4.24.11) (Atriopeptidase) (Common acute lymphocytic leukemia antigen) (CALLA) (Enkephalinase) (Neutral endopeptidase 24.11) (NEP) (Neutral endopeptidase) (Skin fibroblast elastase) (SFE) (CD antigen CD10)	Other	NEP	1569500000	1357700000	211750000	162790000	162790000	0	312270000	257050000	55225000	315440000	312760000	2681600	308870000	155030000	153840000
Q9Y262	Eukaryotic translation initiation factor 3 subunit L (eIF3l) (Eukaryotic translation initiation factor 3 subunit 6-interacting protein) (Eukaryotic translation initiation factor 3 subunit E-interacting protein)	Other	EIF3L	434660000	49515000	385150000	17768000	0	17768000	184120000	15591000	168530000	62589000	17473000	45116000	170180000	16451000	153730000
P46821	Microtubule-associated protein 1B (MAP-1B) [Cleaved into: MAP1B heavy chain; MAP1 light chain LC1]	Other	MAP1B	5041200000	12152000	5029000000	1577600000	11156000	1566500000	1885500000	995850	1884500000	1424300000	0	1424300000	153650000	0	153650000	NaN	NaN	NaN	NaN	0.6	0	0	2.8	1	0	0	5	1	0	0	5	1	0	0	5	8.2774
Q9UKK9	ADP-sugar pyrophosphatase (EC 3.6.1.13) (8-oxo-dGDP phosphatase) (EC 3.6.1.58) (Nucleoside diphosphate-linked moiety X motif 5) (Nudix motif 5) (YSA1H)	Other	NUDT5	362370000	4633400	357730000	63692000	3089700	60602000	65468000	0	65468000	78376000	0	78376000	153290000	0	153290000
Q9NZM1	Myoferlin (Fer-1-like protein 3)	Other	MYOF	470190000	96098000	374090000	26994000	5641000	21353000	151090000	13565000	137520000	102980000	40502000	62477000	164240000	11502000	152740000
P50281	Matrix metalloproteinase-14 (MMP-14) (EC 3.4.24.80) (MMP-X1) (Membrane-type matrix metalloproteinase 1) (MT-MMP 1) (MTMMP1) (Membrane-type-1 matrix metalloproteinase) (MT1-MMP) (MT1MMP)	ECM Regulators	MMP14	276860000	0	276860000	7728600	0	7728600	54439000	0	54439000	62904000	0	62904000	151790000	0	151790000	NaN	NaN	NaN	NaN	9.3	17.5	14.6	20.1	5	9	7	10	5	9	7	10	5	9	7	10	41.221
Q9UBR2	Cathepsin Z (EC 3.4.18.1) (Cathepsin P) (Cathepsin X)	ECM Regulators	CATZ	1977100000	353010000	1624100000	369570000	9317400	360250000	387600000	6487200	381110000	750920000	19789000	731130000	154420000	2799000	151620000	5.2371	8.6915	5.9754	NaN	39.9	39.9	40.9	33.3	9	9	10	8	9	9	10	8	9	9	10	8	168.92
P08708	40S ribosomal protein S17	Other	RS17	794660000	1465900	793190000	182180000	0	182180000	209950000	1465900	208490000	253080000	0	253080000	149450000	0	149450000
P36542	ATP synthase subunit gamma, mitochondrial (F-ATPase gamma subunit)	Other	ATPG	1475200000	873890000	601280000	272520000	139560000	132960000	337010000	116370000	220640000	183280000	84734000	98550000	227660000	78533000	149130000
P12236	ADP/ATP translocase 3 (ADP,ATP carrier protein 3) (ADP,ATP carrier protein, isoform T2) (ANT 2) (Adenine nucleotide translocator 3) (ANT 3) (Solute carrier family 25 member 6) [Cleaved into: ADP/ATP translocase 3, N-terminally processed]	Other	ADT3	3760500000	2915500000	845030000	909100000	607230000	301870000	562260000	360690000	201570000	933350000	740730000	192620000	613240000	464270000	148970000
O75369	Filamin-B (FLN-B) (ABP-278) (ABP-280 homolog) (Actin-binding-like protein) (Beta-filamin) (Filamin homolog 1) (Fh1) (Filamin-3) (Thyroid autoantigen) (Truncated actin-binding protein) (Truncated ABP)	Other	FLNB	702540000	266800000	435750000	64867000	0	64867000	101890000	0	101890000	120590000	0	120590000	148400000	0	148400000	NaN	NaN	NaN	NaN	0	2.7	2.7	11.5	0	1	1	3	0	1	1	3	0	1	1	3	19.109
O00300	Tumor necrosis factor receptor superfamily member 11B (Osteoclastogenesis inhibitory factor) (Osteoprotegerin)	Other	TR11B	527970000	0	527970000	25621000	0	25621000	117810000	0	117810000	236240000	0	236240000	148300000	0	148300000
Q9BUF5	Tubulin beta-6 chain (Tubulin beta class V)	Other	TBB6	665660000	46627000	619030000	157460000	22666000	134790000	125000000	4065100	120930000	219970000	4010400	215960000	156190000	8844600	147350000
P23381	Tryptophan--tRNA ligase, cytoplasmic (EC 6.1.1.2) (Interferon-induced protein 53) (IFP53) (Tryptophanyl-tRNA synthetase) (TrpRS) (hWRS) [Cleaved into: T1-TrpRS; T2-TrpRS]	Other	SYWC	547750000	173710000	374040000	15667000	0	15667000	129320000	0	129320000	82359000	0	82359000	147980000	1289500	146690000
P27105	Erythrocyte band 7 integral membrane protein (Protein 7.2b) (Stomatin)	Other	STOM	9575200000	9345300000	229870000	1395000000	1388700000	6314900	994950000	956840000	38102000	1767800000	1730600000	37205000	1886000000	1739400000	146590000
Q92820	Gamma-glutamyl hydrolase (EC 3.4.19.9) (Conjugase) (GH) (Gamma-Glu-X carboxypeptidase)	Other	GGH	250000000	46112000	203890000	15791000	0	15791000	42479000	6373100	36106000	5643700	0	5643700	146350000	0	146350000
P07099	Epoxide hydrolase 1 (EC 3.3.2.9) (Epoxide hydratase) (Microsomal epoxide hydrolase)	Other	HYEP	553160000	128970000	424190000	49997000	9631000	40366000	101920000	15625000	86292000	246410000	94889000	151520000	147850000	1840700	146010000
P26583	High mobility group protein B2 (High mobility group protein 2) (HMG-2)	Other	HMGB2	608270000	192330000	415940000	61553000	0	61553000	108370000	0	108370000	100860000	0	100860000	145160000	0	145160000
Q9UQ80	Proliferation-associated protein 2G4 (Cell cycle protein p38-2G4 homolog) (hG4-1) (ErbB3-binding protein 1)	Other	PA2G4	768280000	53464000	714820000	165560000	0	165560000	239900000	606680	239290000	165400000	0	165400000	144570000	0	144570000
P80303	Nucleobindin-2 (DNA-binding protein NEFA) (Gastric cancer antigen Zg4) (Prepronesfatin) [Cleaved into: Nesfatin-1]	Other	NUCB2	1465200000	38937000	1426200000	386730000	0	386730000	547430000	10700000	536730000	358450000	0	358450000	149250000	4919100	144330000
Q13308	Inactive tyrosine-protein kinase 7 (Colon carcinoma kinase 4) (CCK-4) (Protein-tyrosine kinase 7) (Pseudo tyrosine kinase receptor 7) (Tyrosine-protein kinase-like 7)	Other	PTK7	229580000	0	229580000	0	0	0	27803000	0	27803000	57811000	0	57811000	143960000	0	143960000
O95865	N(G),N(G)-dimethylarginine dimethylaminohydrolase 2 (DDAH-2) (Dimethylarginine dimethylaminohydrolase 2) (EC 3.5.3.18) (DDAHII) (Dimethylargininase-2) (Protein G6a) (S-phase protein)	Other	DDAH2	509170000	291620000	217550000	0	0	0	21763000	0	21763000	52241000	0	52241000	143540000	0	143540000
P60866	40S ribosomal protein S20	Other	RS20	825260000	66518000	758740000	220500000	11637000	208860000	233670000	5137600	228540000	180650000	1792600	178860000	142490000	0	142490000
P09496	Clathrin light chain A (Lca)	Other	CLCA	418150000	3944400	414210000	134200000	0	134200000	16796000	0	16796000	121250000	0	121250000	141960000	0	141960000
P49411	Elongation factor Tu, mitochondrial (EF-Tu) (P43)	Other	EFTU	1043800000	384070000	659730000	159260000	19256000	140000000	238830000	13345000	225490000	191330000	38727000	152600000	153790000	12152000	141640000
P29692	Elongation factor 1-delta (EF-1-delta) (Antigen NY-CO-4)	Other	EF1D	1091800000	13900000	1077900000	499900000	6146300	493750000	264370000	1413300	262960000	180480000	0	180480000	140720000	0	140720000
Q9H0U4	Ras-related protein Rab-1B	Other	RAB1B	700830000	237530000	463300000	91033000	3230500	87803000	103530000	2515100	101020000	143170000	8228700	134940000	151910000	12366000	139540000
O94905	Erlin-2 (Endoplasmic reticulum lipid raft-associated protein 2) (Stomatin-prohibitin-flotillin-HflC/K domain-containing protein 2) (SPFH domain-containing protein 2)	Other	ERLN2	1691800000	1265600000	426250000	303780000	228350000	75434000	245130000	141150000	103980000	372690000	263500000	109190000	253980000	116330000	137650000
P48147	Prolyl endopeptidase (PE) (EC 3.4.21.26) (Post-proline cleaving enzyme)	Other	PPCE	889730000	112520000	777210000	135540000	0	135540000	248120000	0	248120000	258020000	0	258020000	135530000	0	135530000
Q13510	Acid ceramidase (AC) (ACDase) (Acid CDase) (EC 3.5.1.23) (Acylsphingosine deacylase) (N-acylsphingosine amidohydrolase) (Putative 32 kDa heart protein) (PHP32) [Cleaved into: Acid ceramidase subunit alpha; Acid ceramidase subunit beta]	Other	ASAH1	187100000	33602000	153500000	0	0	0	8566000	0	8566000	18631000	9186100	9444700	141660000	6172300	135480000
P55084	Trifunctional enzyme subunit beta, mitochondrial (TP-beta) [Includes: 3-ketoacyl-CoA thiolase (EC 2.3.1.16) (Acetyl-CoA acyltransferase) (Beta-ketothiolase)]	Other	ECHB	551490000	122000000	429490000	86194000	26172000	60021000	134590000	10815000	123780000	136600000	25587000	111010000	136180000	1495000	134680000
P62330	ADP-ribosylation factor 6	Other	ARF6	286060000	15245000	270820000	22213000	1890200	20323000	57002000	1463500	55539000	62973000	1493500	61480000	135070000	1589800	133480000
O43504	Ragulator complex protein LAMTOR5 (Hepatitis B virus X-interacting protein) (HBV X-interacting protein) (HBX-interacting protein) (Late endosomal/lysosomal adaptor and MAPK and MTOR activator 5)	Other	LTOR5	464630000	7529100	457100000	83372000	0	83372000	133950000	0	133950000	107360000	0	107360000	132430000	0	132430000
P30046	D-dopachrome decarboxylase (EC 4.1.1.84) (D-dopachrome tautomerase) (Phenylpyruvate tautomerase II)	Other	DOPD	503950000	53029000	450920000	58130000	0	58130000	131340000	0	131340000	129180000	0	129180000	132280000	0	132280000
P21266	Glutathione S-transferase Mu 3 (EC 2.5.1.18) (GST class-mu 3) (GSTM3-3) (hGSTM3-3)	Other	GSTM3	339760000	56164000	283600000	25543000	1549400	23994000	58198000	0	58198000	69153000	0	69153000	132250000	0	132250000
P63167	Dynein light chain 1, cytoplasmic (8 kDa dynein light chain) (DLC8) (Dynein light chain LC8-type 1) (Protein inhibitor of neuronal nitric oxide synthase) (PIN)	Other	DYL1	900790000	104700000	796090000	194980000	0	194980000	231220000	0	231220000	239360000	0	239360000	130540000	0	130540000
P28070	Proteasome subunit beta type-4 (EC 3.4.25.1) (26 kDa prosomal protein) (HsBPROS26) (PROS-26) (Macropain beta chain) (Multicatalytic endopeptidase complex beta chain) (Proteasome beta chain) (Proteasome chain 3) (HsN3)	Other	PSB4	843430000	86613000	756810000	168050000	3763300	164290000	262170000	0	262170000	202190000	1525500	200660000	129690000	0	129690000
P99999	Cytochrome c	Other	CYC	1982300000	708130000	1274200000	504800000	21502000	483290000	347140000	3663800	343470000	319590000	1560000	318030000	130220000	807880	129420000
P14210	Hepatocyte growth factor (Hepatopoietin-A) (Scatter factor) (SF) [Cleaved into: Hepatocyte growth factor alpha chain; Hepatocyte growth factor beta chain]	Secreted Factors	HGF	180100000	0	180100000	0	0	0	4571200	0	4571200	46179000	0	46179000	129350000	0	129350000	NaN	NaN	NaN	NaN	0	7.1	23.6	35.2	0	4	10	20	0	4	10	20	0	4	10	20	63.583
P62753	40S ribosomal protein S6 (Phosphoprotein NP33)	Other	RS6	773300000	47710000	725590000	166200000	1146300	165060000	244590000	0	244590000	186960000	0	186960000	128980000	0	128980000
Q15942	Zyxin (Zyxin-2)	Other	ZYX	1832200000	97934000	1734300000	445020000	4245100	440770000	640860000	0	640860000	524610000	0	524610000	128030000	0	128030000
P17858	ATP-dependent 6-phosphofructokinase, liver type (ATP-PFK) (PFK-L) (EC 2.7.1.11) (6-phosphofructokinase type B) (Phosphofructo-1-kinase isozyme B) (PFK-B) (Phosphohexokinase)	Other	PFKAL	159860000	6438400	153420000	0	0	0	2195900	0	2195900	23967000	703020	23264000	128880000	925180	127960000
P18085	ADP-ribosylation factor 4	Other	ARF4	674760000	91020000	583740000	131180000	16553000	114630000	176960000	11228000	165730000	198260000	22284000	175980000	137280000	9870100	127410000
Q12765	Secernin-1	Other	SCRN1	1202800000	391810000	810960000	214240000	46533000	167710000	317260000	80122000	237130000	385990000	106460000	279530000	264600000	138020000	126580000
O60488	Long-chain-fatty-acid--CoA ligase 4 (EC 6.2.1.3) (Long-chain acyl-CoA synthetase 4) (LACS 4)	Other	ACSL4	343730000	2278100	341450000	40177000	0	40177000	87748000	716020	87032000	90446000	1562000	88884000	125360000	0	125360000
Q9BS40	Latexin (Endogenous carboxypeptidase inhibitor) (ECI) (Protein MUM) (Tissue carboxypeptidase inhibitor) (TCI)	Other	LXN	278910000	10380000	268530000	9528800	0	9528800	32141000	0	32141000	101980000	0	101980000	124880000	0	124880000
Q15907	Ras-related protein Rab-11B (GTP-binding protein YPT3)	Other	RB11B	802790000	297220000	505580000	128150000	13647000	114500000	179930000	17941000	161990000	131120000	25581000	105540000	139120000	15584000	123540000
P62917	60S ribosomal protein L8	Other	RL8	1200100000	103550000	1096600000	311840000	8900500	302940000	396340000	2505400	393840000	282820000	5686000	277130000	122660000	0	122660000
Q12907	Vesicular integral-membrane protein VIP36 (Glycoprotein GP36b) (Lectin mannose-binding 2) (Vesicular integral-membrane protein 36) (VIP36)	Other	LMAN2	396450000	44800000	351650000	55378000	4460700	50917000	87186000	0	87186000	95381000	4361700	91019000	122530000	0	122530000
P55209	Nucleosome assembly protein 1-like 1 (NAP-1-related protein) (hNRP)	Other	NP1L1	749570000	66116000	683460000	157080000	10920000	146160000	180980000	2473300	178510000	237030000	508990	236530000	123000000	735840	122260000
Q7KZF4	Staphylococcal nuclease domain-containing protein 1 (100 kDa coactivator) (EBNA2 coactivator p100) (Tudor domain-containing protein 11) (p100 co-activator)	Other	SND1	995050000	158390000	836660000	130970000	0	130970000	289970000	0	289970000	293860000	0	293860000	128930000	7073200	121860000
Q13423	NAD(P) transhydrogenase, mitochondrial (EC 1.6.1.2) (Nicotinamide nucleotide transhydrogenase) (Pyridine nucleotide transhydrogenase)	Other	NNTM	1730700000	1368200000	362540000	245650000	211540000	34112000	199770000	97313000	102460000	218880000	141470000	77413000	225270000	103830000	121440000
Q9Y4L1	Hypoxia up-regulated protein 1 (150 kDa oxygen-regulated protein) (ORP-150) (170 kDa glucose-regulated protein) (GRP-170)	Other	HYOU1	586740000	10859000	575880000	128250000	0	128250000	167020000	0	167020000	159200000	0	159200000	121420000	0	121420000
Q13576	Ras GTPase-activating-like protein IQGAP2	Other	IQGA2	266850000	0	266850000	0	0	0	145950000	0	145950000	0	0	0	120890000	0	120890000
P35613	Basigin (5F7) (Collagenase stimulatory factor) (Extracellular matrix metalloproteinase inducer) (EMMPRIN) (Leukocyte activation antigen M6) (OK blood group antigen) (Tumor cell-derived collagenase stimulatory factor) (TCSF) (CD antigen CD147)	Other	BASI	367040000	56598000	310440000	49985000	2647300	47338000	62464000	0	62464000	88518000	8501400	80017000	120620000	0	120620000
Q96A65	Exocyst complex component 4 (Exocyst complex component Sec8)	Other	EXOC4	385990000	257540000	128450000	0	0	0	237410000	229420000	7985400	0	0	0	148580000	28117000	120470000
Q9Y5Z4	Heme-binding protein 2 (Placental protein 23) (PP23) (Protein SOUL)	Other	HEBP2	283500000	33310000	250190000	25348000	0	25348000	50896000	0	50896000	54541000	0	54541000	119410000	0	119410000
P31942	Heterogeneous nuclear ribonucleoprotein H3 (hnRNP H3) (Heterogeneous nuclear ribonucleoprotein 2H9) (hnRNP 2H9)	Other	HNRH3	462370000	23508000	438860000	77760000	3832400	73927000	99424000	0	99424000	149100000	2552800	146550000	121760000	2801400	118960000
O60763	General vesicular transport factor p115 (Protein USO1 homolog) (Transcytosis-associated protein) (TAP) (Vesicle-docking protein)	Other	USO1	428940000	691390	428250000	77585000	691390	76894000	120500000	0	120500000	112000000	0	112000000	118850000	0	118850000
P62910	60S ribosomal protein L32	Other	RL32	784750000	34250000	750500000	159670000	0	159670000	244680000	0	244680000	228260000	0	228260000	117890000	0	117890000
Q00341	Vigilin (High density lipoprotein-binding protein) (HDL-binding protein)	Other	VIGLN	702120000	3801200	698320000	183220000	0	183220000	232390000	0	232390000	164890000	0	164890000	117820000	0	117820000
P52788	Spermine synthase (SPMSY) (EC 2.5.1.22) (Spermidine aminopropyltransferase)	Other	SPSY	423580000	34270000	389310000	33270000	0	33270000	68004000	0	68004000	170510000	0	170510000	117520000	0	117520000
P62266	40S ribosomal protein S23	Other	RS23	413230000	26383000	386850000	98691000	13283000	85409000	43681000	1114300	42566000	142880000	1358100	141520000	127320000	9963400	117350000
Q9Y5X1	Sorting nexin-9 (SH3 and PX domain-containing protein 1) (Protein SDP1) (SH3 and PX domain-containing protein 3A)	Other	SNX9	330480000	0	330480000	26212000	0	26212000	57963000	0	57963000	129190000	0	129190000	117120000	0	117120000
P06756	Integrin alpha-V (Vitronectin receptor subunit alpha) (CD antigen CD51) [Cleaved into: Integrin alpha-V heavy chain; Integrin alpha-V light chain]	Other	ITAV	295250000	51880000	243370000	4690600	0	4690600	50908000	0	50908000	73927000	2209100	71718000	117890000	1834400	116050000
Q9Y2V2	Calcium-regulated heat stable protein 1 (Calcium-regulated heat-stable protein of 24 kDa) (CRHSP-24)	Other	CHSP1	626970000	180460000	446510000	66841000	0	66841000	155790000	0	155790000	107920000	0	107920000	115960000	0	115960000
P28161	Glutathione S-transferase Mu 2 (EC 2.5.1.18) (GST class-mu 2) (GSTM2-2)	Other	GSTM2	469390000	66237000	403150000	30065000	2623000	27442000	91097000	0	91097000	169990000	543250	169440000	116800000	1628300	115170000
Q9UKY7	Protein CDV3 homolog	Other	CDV3	1142600000	103320000	1039300000	250060000	0	250060000	285780000	0	285780000	388370000	0	388370000	115110000	0	115110000
P30040	Endoplasmic reticulum resident protein 29 (ERp29) (Endoplasmic reticulum resident protein 28) (ERp28) (Endoplasmic reticulum resident protein 31) (ERp31)	Other	ERP29	998640000	269520000	729130000	123120000	13716000	109400000	308780000	27534000	281240000	229930000	6508300	223430000	115060000	0	115060000
O75396	Vesicle-trafficking protein SEC22b (ER-Golgi SNARE of 24 kDa) (ERS-24) (ERS24) (SEC22 vesicle-trafficking protein homolog B) (SEC22 vesicle-trafficking protein-like 1)	Other	SC22B	538260000	106090000	432170000	86034000	11826000	74208000	111850000	4871200	106980000	136530000	0	136530000	116500000	2051500	114450000
O15427	Monocarboxylate transporter 4 (MCT 4) (Solute carrier family 16 member 3)	Other	MOT4	329220000	32545000	296680000	47109000	5636700	41473000	47200000	1716600	45483000	106530000	11130000	95398000	115450000	1121100	114320000
O00754	Lysosomal alpha-mannosidase (Laman) (EC 3.2.1.24) (Lysosomal acid alpha-mannosidase) (Mannosidase alpha class 2B member 1) (Mannosidase alpha-B) [Cleaved into: Lysosomal alpha-mannosidase A peptide; Lysosomal alpha-mannosidase B peptide; Lysosomal alpha-mannosidase C peptide; Lysosomal alpha-mannosidase D peptide; Lysosomal alpha-mannosidase E peptide]	Other	MA2B1	149460000	0	149460000	0	0	0	23473000	0	23473000	11760000	0	11760000	114220000	0	114220000
Q9NWV4	UPF0587 protein C1orf123	Other	CA123	466840000	9775600	457070000	106060000	0	106060000	90610000	0	90610000	146240000	0	146240000	114160000	0	114160000
Q9BRA2	Thioredoxin domain-containing protein 17 (14 kDa thioredoxin-related protein) (TRP14) (Protein 42-9-9) (Thioredoxin-like protein 5)	Other	TXD17	813370000	27845000	785520000	203960000	6185000	197770000	258940000	4563000	254380000	227030000	6300700	220730000	112650000	0	112650000
P78539	Sushi repeat-containing protein SRPX	ECM Glycoproteins	SRPX	192250000	61458000	130800000	0	0	0	50811000	37171000	13640000	5109000	486980	4622000	116260000	3721800	112530000	NaN	NaN	NaN	8.0115	9.3	24.4	19.8	34.3	3	9	7	12	3	9	7	12	3	9	7	12	70.22
P53618	Coatomer subunit beta (Beta-coat protein) (Beta-COP)	Other	COPB	447730000	5892700	441840000	58614000	0	58614000	109000000	0	109000000	167800000	5892700	161900000	112320000	0	112320000
P62847	40S ribosomal protein S24	Other	RS24	490870000	45179000	445690000	106600000	12282000	94318000	133160000	5213600	127950000	118510000	6955900	111560000	115170000	3307600	111870000
P61106	Ras-related protein Rab-14	Other	RAB14	420750000	108850000	311900000	64958000	0	64958000	83867000	3665400	80201000	55907000	881120	55026000	111720000	0	111720000
Q9HDC9	Adipocyte plasma membrane-associated protein (Protein BSCv)	Other	APMAP	361220000	14376000	346840000	52683000	1319700	51363000	81507000	2213000	79294000	107630000	3080000	104550000	111630000	0	111630000
P52823	Stanniocalcin-1 (STC-1)	Other	STC1	111500000	0	111500000	0	0	0	0	0	0	0	0	0	111500000	0	111500000
P02786	Transferrin receptor protein 1 (TR) (TfR) (TfR1) (Trfr) (T9) (p90) (CD antigen CD71) [Cleaved into: Transferrin receptor protein 1, serum form (sTfR)]	Other	TFR1	244270000	34891000	209380000	37186000	148920	37037000	26809000	0	26809000	34165000	0	34165000	111940000	570800	111370000
P52926	High mobility group protein HMGI-C (High mobility group AT-hook protein 2)	Other	HMGA2	456660000	3585000	453080000	88931000	3585000	85346000	97447000	0	97447000	158980000	0	158980000	111300000	0	111300000
Q16851	UTP--glucose-1-phosphate uridylyltransferase (EC 2.7.7.9) (UDP-glucose pyrophosphorylase) (UDPGP) (UGPase)	Other	UGPA	295510000	40403000	255110000	37617000	978170	36639000	76448000	0	76448000	30789000	0	30789000	111240000	0	111240000
O60701	UDP-glucose 6-dehydrogenase (UDP-Glc dehydrogenase) (UDP-GlcDH) (UDPGDH) (EC 1.1.1.22)	Other	UGDH	691390000	94027000	597360000	165780000	8975900	156800000	200500000	7143200	193360000	141460000	4700600	136760000	110440000	0	110440000
P27635	60S ribosomal protein L10 (Laminin receptor homolog) (Protein QM) (Tumor suppressor QM)	Other	RL10	597760000	5534600	592230000	134990000	0	134990000	166410000	0	166410000	186970000	5534600	181440000	109390000	0	109390000
Q9Y2J2	Band 4.1-like protein 3 (4.1B) (Differentially expressed in adenocarcinoma of the lung protein 1) (DAL-1) [Cleaved into: Band 4.1-like protein 3, N-terminally processed]	Other	E41L3	428550000	12841000	415710000	0	0	0	127660000	0	127660000	178850000	0	178850000	109200000	0	109200000
Q96D15	Reticulocalbin-3 (EF-hand calcium-binding protein RLP49)	Other	RCN3	968710000	14593000	954120000	242070000	14593000	227480000	349570000	0	349570000	267990000	0	267990000	109090000	0	109090000
P50991	T-complex protein 1 subunit delta (TCP-1-delta) (CCT-delta) (Stimulator of TAR RNA-binding)	Other	TCPD	568000000	29264000	538730000	157820000	10837000	146980000	156660000	1156000	155500000	133670000	6301600	127370000	108880000	0	108880000
Q9UKM9	RNA-binding protein Raly (Autoantigen p542) (Heterogeneous nuclear ribonucleoprotein C-like 2) (hnRNP core protein C-like 2) (hnRNP associated with lethal yellow protein homolog)	Other	RALY	638300000	234030000	404270000	40285000	0	40285000	94267000	0	94267000	160930000	0	160930000	108790000	0	108790000
P31937	3-hydroxyisobutyrate dehydrogenase, mitochondrial (HIBADH) (EC 1.1.1.31)	Other	3HIDH	348820000	41118000	307700000	42417000	0	42417000	96634000	0	96634000	60804000	0	60804000	107840000	0	107840000
P43235	Cathepsin K (EC 3.4.22.38) (Cathepsin O) (Cathepsin O2) (Cathepsin X)	ECM Regulators	CATK	242520000	3608000	238910000	24903000	0	24903000	71122000	0	71122000	35616000	0	35616000	107270000	0	107270000	NaN	NaN	NaN	NaN	23.4	37.4	21	32.8	4	7	3	6	4	7	3	6	4	7	3	6	40.563
Q8NC51	Plasminogen activator inhibitor 1 RNA-binding protein (PAI1 RNA-binding protein 1) (PAI-RBP1) (SERPINE1 mRNA-binding protein 1)	Other	PAIRB	961030000	21220000	939810000	234100000	0	234100000	329800000	0	329800000	268740000	0	268740000	107170000	0	107170000
O43175	D-3-phosphoglycerate dehydrogenase (3-PGDH) (EC 1.1.1.95)	Other	SERA	491550000	191350000	300200000	94142000	48486000	45657000	172490000	85903000	86590000	116130000	54871000	61263000	106690000	0	106690000
P22692	Insulin-like growth factor-binding protein 4 (IBP-4) (IGF-binding protein 4) (IGFBP-4)	ECM Glycoproteins	IBP4	268480000	14362000	254120000	23028000	3026600	20001000	63931000	5057000	58874000	71234000	2474400	68759000	110280000	3804200	106480000	NaN	NaN	NaN	NaN	3.1	25.2	34.5	36.4	1	4	6	6	1	4	6	6	1	4	6	6	93.76
Q08380	Galectin-3-binding protein (Basement membrane autoantigen p105) (Lectin galactoside-binding soluble 3-binding protein) (Mac-2-binding protein) (MAC2BP) (Mac-2 BP) (Tumor-associated antigen 90K)	Other	LG3BP	896160000	537650000	358510000	99785000	76804000	22981000	253140000	153990000	99152000	276820000	146630000	130190000	161970000	55780000	106190000
P42330	Aldo-keto reductase family 1 member C3 (EC 1.-.-.-) (17-beta-hydroxysteroid dehydrogenase type 5) (17-beta-HSD 5) (3-alpha-HSD type II, brain) (3-alpha-hydroxysteroid dehydrogenase type 2) (3-alpha-HSD type 2) (EC 1.1.1.357) (Chlordecone reductase homolog HAKRb) (Dihydrodiol dehydrogenase 3) (DD-3) (DD3) (Dihydrodiol dehydrogenase type I) (HA1753) (Indanol dehydrogenase) (EC 1.1.1.112) (Prostagla…	Other	AK1C3	152070000	10838000	141230000	0	0	0	23414000	0	23414000	12072000	0	12072000	105740000	0	105740000
Q1KMD3	Heterogeneous nuclear ribonucleoprotein U-like protein 2 (Scaffold-attachment factor A2) (SAF-A2)	Other	HNRL2	400340000	41050000	359290000	27101000	0	27101000	121950000	0	121950000	104680000	0	104680000	105560000	0	105560000
P46782	40S ribosomal protein S5 [Cleaved into: 40S ribosomal protein S5, N-terminally processed]	Other	RS5	548650000	20684000	527970000	137790000	4856600	132930000	175740000	2113400	173620000	117510000	1002600	116510000	104900000	0	104900000
P11940	Polyadenylate-binding protein 1 (PABP-1) (Poly(A)-binding protein 1)	Other	PABP1	1005200000	42384000	962850000	291980000	0	291980000	320060000	2023300	318040000	248030000	0	248030000	104800000	0	104800000
O43390	Heterogeneous nuclear ribonucleoprotein R (hnRNP R)	Other	HNRPR	318720000	0	318720000	44197000	0	44197000	90773000	0	90773000	79233000	0	79233000	104520000	0	104520000
Q96CW1	AP-2 complex subunit mu (AP-2 mu chain) (Adaptin-mu2) (Adaptor protein complex AP-2 subunit mu) (Adaptor-related protein complex 2 subunit mu) (Clathrin assembly protein complex 2 mu medium chain) (Clathrin coat assembly protein AP50) (Clathrin coat-associated protein AP50) (HA2 50 kDa subunit) (Plasma membrane adaptor AP-2 50 kDa protein)	Other	AP2M1	290120000	413960	289700000	19839000	0	19839000	78562000	413960	78148000	87268000	0	87268000	104450000	0	104450000
Q8WW12	PEST proteolytic signal-containing nuclear protein (PCNP) (PEST-containing nuclear protein)	Other	PCNP	1002100000	139400000	862680000	200430000	0	200430000	234350000	0	234350000	323860000	0	323860000	104040000	0	104040000
P22307	Non-specific lipid-transfer protein (NSL-TP) (EC 2.3.1.176) (Propanoyl-CoA C-acyltransferase) (SCP-chi) (SCPX) (Sterol carrier protein 2) (SCP-2) (Sterol carrier protein X) (SCP-X)	Other	NLTP	763460000	225060000	538400000	53814000	637670	53177000	171170000	0	171170000	210950000	0	210950000	103100000	0	103100000
Q93052	Lipoma-preferred partner (LIM domain-containing preferred translocation partner in lipoma)	Other	LPP	746100000	360830000	385270000	91373000	41732000	49641000	60067000	7971500	52095000	222380000	40742000	181630000	103970000	2074900	101900000
O95881	Thioredoxin domain-containing protein 12 (EC 1.8.4.2) (Endoplasmic reticulum resident protein 18) (ER protein 18) (ERp18) (Endoplasmic reticulum resident protein 19) (ER protein 19) (ERp19) (Thioredoxin-like protein p19) (hTLP19)	Other	TXD12	923580000	98352000	825220000	206560000	777920	205790000	275810000	3685800	272130000	255650000	10010000	245640000	118460000	16792000	101670000
O00410	Importin-5 (Imp5) (Importin subunit beta-3) (Karyopherin beta-3) (Ran-binding protein 5) (RanBP5)	Other	IPO5	444310000	33000000	411310000	93416000	10694000	82723000	132960000	22306000	110650000	117250000	0	117250000	100680000	0	100680000
P35625	Metalloproteinase inhibitor 3 (Protein MIG-5) (Tissue inhibitor of metalloproteinases 3) (TIMP-3)	ECM Regulators	TIMP3	2865800000	2620400000	245440000	185530000	146440000	39091000	673980000	640510000	33471000	667810000	595090000	72720000	435080000	334930000	100150000	0.9055	0.6727	0.69547	1.1975	46.9	51.2	50.7	51.2	8	11	10	11	8	11	10	11	8	11	10	11	141.51
Q99519	Sialidase-1 (EC 3.2.1.18) (Acetylneuraminyl hydrolase) (G9 sialidase) (Lysosomal sialidase) (N-acetyl-alpha-neuraminidase 1)	Other	NEUR1	285670000	0	285670000	37564000	0	37564000	81924000	0	81924000	66082000	0	66082000	100100000	0	100100000
O14880	Microsomal glutathione S-transferase 3 (Microsomal GST-3) (EC 2.5.1.18) (Microsomal GST-III)	Other	MGST3	1239200000	1059700000	179470000	243660000	236120000	7537300	146410000	128850000	17560000	345090000	290260000	54838000	271730000	172190000	99540000
P61960	Ubiquitin-fold modifier 1	Other	UFM1	514590000	2098900	512490000	104740000	0	104740000	163910000	0	163910000	144680000	0	144680000	99160000	0	99160000
Q9Y639	Neuroplastin (Stromal cell-derived receptor 1) (SDR-1)	Other	NPTN	340920000	128930000	211990000	36216000	14290000	21926000	38668000	12668000	26000000	103850000	38843000	65010000	118160000	19098000	99058000
P35637	RNA-binding protein FUS (75 kDa DNA-pairing protein) (Oncogene FUS) (Oncogene TLS) (POMp75) (Translocated in liposarcoma protein)	Other	FUS	763990000	249660000	514320000	147010000	0	147010000	128950000	0	128950000	139710000	0	139710000	98652000	0	98652000
Q9HAT2	Sialate O-acetylesterase (EC 3.1.1.53) (H-Lse) (Sialic acid-specific 9-O-acetylesterase)	Other	SIAE	274360000	1146200	273210000	7201700	0	7201700	67620000	0	67620000	100140000	0	100140000	99392000	1146200	98246000
Q8IYT4	Katanin p60 ATPase-containing subunit A-like 2 (Katanin p60 subunit A-like 2) (EC 3.6.4.3) (p60 katanin-like 2)	Other	KATL2	294340000	7052800	287290000	44967000	2923000	42044000	62836000	814300	62022000	86659000	1376200	85283000	99879000	1939300	97940000
P19105	Myosin regulatory light chain 12A (Epididymis secretory protein Li 24) (HEL-S-24) (MLC-2B) (Myosin RLC) (Myosin regulatory light chain 2, nonsarcomeric) (Myosin regulatory light chain MRLC3)	Other	ML12A	1140900000	766700000	374180000	97263000	22245000	75018000	93758000	5015100	88742000	117540000	4954300	112590000	97833000	0	97833000
Q7Z5L7	Podocan	Proteoglycans	PODN	114670000	2177900	112490000	0	0	0	0	0	0	15729000	633990	15095000	98937000	1543900	97393000	NaN	NaN	NaN	NaN	0	0	11.7	29.7	0	0	5	12	0	0	5	12	0	0	5	12	45.547
P08236	Beta-glucuronidase (EC 3.2.1.31) (Beta-G1)	Other	BGLR	159050000	0	159050000	0	0	0	30322000	0	30322000	31522000	0	31522000	97209000	0	97209000
P12268	Inosine-5'-monophosphate dehydrogenase 2 (IMP dehydrogenase 2) (IMPD 2) (IMPDH 2) (EC 1.1.1.205) (IMPDH-II)	Other	IMDH2	425410000	44965000	380450000	99590000	614340	98976000	100360000	0	100360000	84234000	0	84234000	96877000	0	96877000
P49207	60S ribosomal protein L34	Other	RL34	688610000	1951200	686660000	245600000	413210	245190000	241480000	1538000	239940000	105050000	0	105050000	96478000	0	96478000
P51659	Peroxisomal multifunctional enzyme type 2 (MFE-2) (17-beta-hydroxysteroid dehydrogenase 4) (17-beta-HSD 4) (D-bifunctional protein) (DBP) (Multifunctional protein 2) (MPF-2) (Short chain dehydrogenase/reductase family 8C member 1) [Cleaved into: (3R)-hydroxyacyl-CoA dehydrogenase (EC 1.1.1.n12); Enoyl-CoA hydratase 2 (EC 4.2.1.107) (EC 4.2.1.119) (3-alpha,7-alpha,12-alpha-trihydroxy-5-beta-choles…	Other	DHB4	357090000	62720000	294370000	25396000	1298200	24098000	88502000	0	88502000	85439000	0	85439000	96327000	0	96327000
Q6NZI2	Polymerase I and transcript release factor (Cavin-1)	Other	PTRF	1794700000	718000000	1076700000	226280000	48573000	177700000	350960000	29439000	321520000	572570000	91221000	481350000	127170000	31067000	96106000
Q15746	Myosin light chain kinase, smooth muscle (MLCK) (smMLCK) (EC 2.7.11.18) (Kinase-related protein) (KRP) (Telokin) [Cleaved into: Myosin light chain kinase, smooth muscle, deglutamylated form]	Other	MYLK	547050000	188230000	358820000	52241000	0	52241000	119070000	0	119070000	91526000	0	91526000	95978000	0	95978000
Q96FW1	Ubiquitin thioesterase OTUB1 (EC 3.4.19.12) (Deubiquitinating enzyme OTUB1) (OTU domain-containing ubiquitin aldehyde-binding protein 1) (Otubain-1) (hOTU1) (Ubiquitin-specific-processing protease OTUB1)	Other	OTUB1	455780000	15691000	440090000	213460000	1781300	211670000	74780000	0	74780000	58311000	0	58311000	95327000	0	95327000
P61254	60S ribosomal protein L26	Other	RL26	446740000	2411800	444330000	149740000	2411800	147320000	80901000	0	80901000	121000000	0	121000000	95103000	0	95103000
Q9H4A4	Aminopeptidase B (AP-B) (EC 3.4.11.6) (Arginine aminopeptidase) (Arginyl aminopeptidase)	Other	AMPB	260390000	50492000	209900000	23896000	0	23896000	55461000	0	55461000	35518000	0	35518000	95025000	0	95025000
Q96QK1	Vacuolar protein sorting-associated protein 35 (hVPS35) (Maternal-embryonic 3) (Vesicle protein sorting 35)	Other	VPS35	385560000	174280000	211280000	19856000	1232300	18624000	61616000	0	61616000	36599000	324570	36274000	119130000	24363000	94770000
P25788	Proteasome subunit alpha type-3 (EC 3.4.25.1) (Macropain subunit C8) (Multicatalytic endopeptidase complex subunit C8) (Proteasome component C8)	Other	PSA3	653210000	131920000	521290000	119190000	3285400	115900000	184050000	1923800	182130000	128550000	0	128550000	94706000	0	94706000
P62829	60S ribosomal protein L23 (60S ribosomal protein L17)	Other	RL23	765030000	7834600	757200000	174580000	2143100	172430000	218040000	0	218040000	272580000	0	272580000	94144000	0	94144000
P53621	Coatomer subunit alpha (Alpha-coat protein) (Alpha-COP) (HEP-COP) (HEPCOP) [Cleaved into: Xenin (Xenopsin-related peptide); Proxenin]	Other	COPA	538410000	23202000	515210000	137230000	7119800	130110000	182890000	3548200	179340000	119850000	7925300	111930000	95263000	1440500	93823000
Q9BVK6	Transmembrane emp24 domain-containing protein 9 (GMP25) (Glycoprotein 25L2) (p24 family protein alpha-2) (p24alpha2) (p25)	Other	TMED9	622930000	383960000	238970000	76536000	58701000	17835000	65020000	35234000	29786000	184940000	87396000	97544000	145050000	51237000	93809000
Q13148	TAR DNA-binding protein 43 (TDP-43)	Other	TADBP	415690000	70713000	344980000	66969000	0	66969000	79590000	267530	79322000	106940000	1840300	105100000	93583000	0	93583000
P13473	Lysosome-associated membrane glycoprotein 2 (LAMP-2) (Lysosome-associated membrane protein 2) (CD107 antigen-like family member B) (CD antigen CD107b)	Other	LAMP2	152540000	4148300	148390000	0	0	0	25891000	678510	25213000	33139000	3469800	29669000	93511000	0	93511000
P11166	Solute carrier family 2, facilitated glucose transporter member 1 (Glucose transporter type 1, erythrocyte/brain) (GLUT-1) (HepG2 glucose transporter)	Other	GTR1	139910000	33249000	106660000	6141000	6141000	0	0	0	0	23052000	9673300	13378000	105810000	12525000	93283000
P35754	Glutaredoxin-1 (Thioltransferase-1) (TTase-1)	Other	GLRX1	353880000	125540000	228340000	0	0	0	82007000	0	82007000	53416000	0	53416000	92915000	0	92915000
O75947	ATP synthase subunit d, mitochondrial (ATPase subunit d)	Other	ATP5H	584370000	109450000	474920000	133370000	18884000	114490000	153100000	380950	152720000	140220000	25411000	114810000	94442000	1536000	92906000
Q9BTV4	Transmembrane protein 43 (Protein LUMA)	Other	TMM43	1888100000	1632700000	255380000	270870000	225400000	45466000	211070000	159970000	51098000	394480000	327970000	66512000	394510000	302210000	92308000
P31040	Succinate dehydrogenase [ubiquinone] flavoprotein subunit, mitochondrial (EC 1.3.5.1) (Flavoprotein subunit of complex II) (Fp)	Other	SDHA	310690000	15114000	295580000	51838000	0	51838000	90344000	0	90344000	61258000	0	61258000	92139000	0	92139000
P54709	Sodium/potassium-transporting ATPase subunit beta-3 (Sodium/potassium-dependent ATPase subunit beta-3) (ATPB-3) (CD antigen CD298)	Other	AT1B3	353140000	165670000	187470000	47013000	20066000	26947000	36060000	11112000	24947000	85982000	41775000	44207000	108440000	17073000	91369000
O00462	Beta-mannosidase (EC 3.2.1.25) (Lysosomal beta A mannosidase) (Mannanase) (Mannase)	Other	MANBA	112220000	3506900	108710000	4605200	0	4605200	8412200	0	8412200	4432400	0	4432400	94770000	3506900	91263000
Q13263	Transcription intermediary factor 1-beta (TIF1-beta) (E3 SUMO-protein ligase TRIM28) (EC 6.3.2.-) (KRAB-associated protein 1) (KAP-1) (KRAB-interacting protein 1) (KRIP-1) (Nuclear corepressor KAP-1) (RING finger protein 96) (Tripartite motif-containing protein 28)	Other	TIF1B	574690000	25666000	549020000	117220000	0	117220000	198340000	0	198340000	146890000	4355300	142540000	94347000	3420500	90927000
Q15836	Vesicle-associated membrane protein 3 (VAMP-3) (Cellubrevin) (CEB) (Synaptobrevin-3)	Other	VAMP3	505980000	248260000	257720000	88196000	46742000	41454000	105830000	41054000	64779000	102650000	41997000	60657000	131190000	40365000	90826000
P51148	Ras-related protein Rab-5C (L1880) (RAB5L)	Other	RAB5C	369490000	88283000	281210000	46900000	7116700	39783000	85375000	11005000	74370000	85992000	9693700	76299000	107390000	16632000	90755000
P42167	Lamina-associated polypeptide 2, isoforms beta/gamma (Thymopoietin, isoforms beta/gamma) (TP beta/gamma) (Thymopoietin-related peptide isoforms beta/gamma) (TPRP isoforms beta/gamma) [Cleaved into: Thymopoietin (TP) (Splenin); Thymopentin (TP5)]	Other	LAP2B	487100000	113300000	373800000	68576000	1545400	67031000	128910000	0	128910000	89752000	2484800	87268000	90596000	0	90596000
O95336	6-phosphogluconolactonase (6PGL) (EC 3.1.1.31)	Other	6PGL	224500000	0	224500000	20855000	0	20855000	43572000	0	43572000	69551000	0	69551000	90523000	0	90523000
P25786	Proteasome subunit alpha type-1 (EC 3.4.25.1) (30 kDa prosomal protein) (PROS-30) (Macropain subunit C2) (Multicatalytic endopeptidase complex subunit C2) (Proteasome component C2) (Proteasome nu chain)	Other	PSA1	1019000000	378960000	640000000	120000000	3262400	116740000	200560000	997550	199560000	235030000	1022800	234000000	89697000	0	89697000
Q8IWE2	Protein NOXP20 (Nervous system overexpressed protein 20) (Protein FAM114A1)	Other	NXP20	470760000	58955000	411800000	79167000	0	79167000	135920000	0	135920000	107140000	0	107140000	89576000	0	89576000
Q9UJ70	N-acetyl-D-glucosamine kinase (N-acetylglucosamine kinase) (EC 2.7.1.59) (GlcNAc kinase)	Other	NAGK	319720000	1312800	318410000	76238000	0	76238000	71848000	0	71848000	81283000	0	81283000	89043000	0	89043000
P17987	T-complex protein 1 subunit alpha (TCP-1-alpha) (CCT-alpha)	Other	TCPA	555550000	79904000	475650000	144530000	4695900	139840000	131800000	0	131800000	116070000	796950	115270000	88735000	0	88735000
Q13200	26S proteasome non-ATPase regulatory subunit 2 (26S proteasome regulatory subunit RPN1) (26S proteasome regulatory subunit S2) (26S proteasome subunit p97) (Protein 55.11) (Tumor necrosis factor type 1 receptor-associated protein 2)	Other	PSMD2	449270000	49272000	400000000	74784000	0	74784000	105910000	0	105910000	130710000	0	130710000	88605000	0	88605000
P62316	Small nuclear ribonucleoprotein Sm D2 (Sm-D2) (snRNP core protein D2)	Other	SMD2	498850000	0	498850000	133820000	0	133820000	122390000	0	122390000	154270000	0	154270000	88385000	0	88385000
O00560	Syntenin-1 (Melanoma differentiation-associated protein 9) (MDA-9) (Pro-TGF-alpha cytoplasmic domain-interacting protein 18) (TACIP18) (Scaffold protein Pbp1) (Syndecan-binding protein 1)	Other	SDCB1	379500000	55538000	323960000	27507000	0	27507000	125300000	534540	124770000	83976000	0	83976000	87711000	0	87711000
O00264	Membrane-associated progesterone receptor component 1 (mPR)	Other	PGRC1	292550000	109710000	182840000	25631000	6384500	19247000	66897000	23346000	43551000	48527000	16148000	32379000	106550000	18888000	87661000
Q99832	T-complex protein 1 subunit eta (TCP-1-eta) (CCT-eta) (HIV-1 Nef-interacting protein) [Cleaved into: T-complex protein 1 subunit eta, N-terminally processed]	Other	TCPH	637360000	151190000	486170000	109080000	3736200	105340000	156610000	1067600	155540000	138140000	454280	137680000	87601000	0	87601000
Q15274	Nicotinate-nucleotide pyrophosphorylase [carboxylating] (EC 2.4.2.19) (Quinolinate phosphoribosyltransferase [decarboxylating]) (QAPRTase) (QPRTase)	Other	NADC	158230000	702040	157530000	3250700	0	3250700	15236000	0	15236000	52114000	0	52114000	86926000	0	86926000
O94760	N(G),N(G)-dimethylarginine dimethylaminohydrolase 1 (DDAH-1) (Dimethylarginine dimethylaminohydrolase 1) (EC 3.5.3.18) (DDAHI) (Dimethylargininase-1)	Other	DDAH1	563640000	212560000	351080000	28248000	0	28248000	104910000	0	104910000	131010000	0	131010000	86913000	0	86913000
P53004	Biliverdin reductase A (BVR A) (EC 1.3.1.24) (Biliverdin-IX alpha-reductase)	Other	BIEA	248540000	10383000	238150000	37296000	3280000	34016000	57931000	1101200	56830000	60466000	0	60466000	86842000	0	86842000
Q9Y239	Nucleotide-binding oligomerization domain-containing protein 1 (Caspase recruitment domain-containing protein 4)	Other	NOD1	7052400000	6930600000	121770000	787780000	781080000	6707700	757170000	734390000	22780000	154120000	148350000	5771200	1037600000	951080000	86509000
P22061	Protein-L-isoaspartate(D-aspartate) O-methyltransferase (PIMT) (EC 2.1.1.77) (L-isoaspartyl protein carboxyl methyltransferase) (Protein L-isoaspartyl/D-aspartyl methyltransferase) (Protein-beta-aspartate methyltransferase)	Other	PIMT	315830000	9274200	306560000	45022000	0	45022000	89248000	0	89248000	86143000	0	86143000	86145000	0	86145000
Q5JTV8	Torsin-1A-interacting protein 1 (Lamin-associated protein 1B) (LAP1B)	Other	TOIP1	195110000	72454000	122650000	0	0	0	29689000	0	29689000	6895200	0	6895200	86067000	0	86067000
P54652	Heat shock-related 70 kDa protein 2 (Heat shock 70 kDa protein 2)	Other	HSP72	233260000	87366000	145890000	3765800	0	3765800	36148000	18449000	17699000	62733000	24150000	38583000	130610000	44768000	85846000
Q96AG4	Leucine-rich repeat-containing protein 59 (Ribosome-binding protein p34) (p34)	Other	LRC59	636350000	1806400	634540000	160940000	1806400	159130000	221100000	0	221100000	168700000	0	168700000	85614000	0	85614000
P98095	Fibulin-2 (FIBL-2)	ECM Glycoproteins	FBLN2	801990000	673940000	128050000	66680000	66680000	0	31154000	31154000	0	89498000	46662000	42836000	225620000	140400000	85219000	NaN	NaN	1.0726	1.6062	16.2	10.5	22.6	18.8	14	10	18	17	14	10	18	17	14	10	18	17	323.31
Q02978	Mitochondrial 2-oxoglutarate/malate carrier protein (OGCP) (Solute carrier family 25 member 11)	Other	M2OM	1266300000	1020800000	245580000	281030000	223570000	57455000	177790000	130160000	47625000	285500000	229990000	55510000	238200000	153220000	84986000
P50995	Annexin A11 (56 kDa autoantigen) (Annexin XI) (Annexin-11) (Calcyclin-associated annexin 50) (CAP-50)	ECM-affiliated Proteins	ANX11	501450000	52591000	448860000	58439000	1071100	57368000	168930000	1553400	167380000	140360000	478180	139880000	85475000	1233300	84241000	NaN	14.921	NaN	NaN	31.5	33.3	28.3	27.1	14	16	13	12	14	16	13	12	14	16	13	12	101.69
P29400	Collagen alpha-5(IV) chain	Collagens	CO4A5	189720000	105550000	84174000	20314000	20314000	0	13942000	13942000	0	40698000	40698000	0	114770000	30597000	84174000	NaN	NaN	NaN	NaN	4.5	6.4	5.1	5.5	9	8	10	9	7	6	8	7	7	6	8	7	163.22
Q9UBX5	Fibulin-5 (FIBL-5) (Developmental arteries and neural crest EGF-like protein) (Dance) (Urine p50 protein) (UP50)	ECM Glycoproteins	FBLN5	285700000	182480000	103210000	0	0	0	0	0	0	42525000	23390000	19135000	129510000	45429000	84080000	NaN	NaN	NaN	1.046	31.5	34.8	31.7	38.8	14	14	14	19	14	14	14	19	14	14	14	19	323.31
Q9Y2E5	Epididymis-specific alpha-mannosidase (EC 3.2.1.24) (Mannosidase alpha class 2B member 2)	Other	MA2B2	118200000	0	118200000	0	0	0	13752000	0	13752000	20998000	0	20998000	83454000	0	83454000
Q13765	Nascent polypeptide-associated complex subunit alpha (NAC-alpha) (Alpha-NAC) (allergen Hom s 2)	Other	NACA	948240000	7819900	940420000	321120000	0	321120000	317920000	0	317920000	218150000	0	218150000	83222000	0	83222000
Q9NY33	Dipeptidyl peptidase 3 (EC 3.4.14.4) (Dipeptidyl aminopeptidase III) (Dipeptidyl arylamidase III) (Dipeptidyl peptidase III) (DPP III) (Enkephalinase B)	Other	DPP3	881670000	150180000	731490000	176750000	0	176750000	252280000	0	252280000	219530000	0	219530000	82933000	0	82933000
P48307	Tissue factor pathway inhibitor 2 (TFPI-2) (Placental protein 5) (PP5)	Other	TFPI2	88211000	0	88211000	0	0	0	0	0	0	5592500	0	5592500	82619000	0	82619000
P61088	Ubiquitin-conjugating enzyme E2 N (EC 2.3.2.23) (Bendless-like ubiquitin-conjugating enzyme) (E2 ubiquitin-conjugating enzyme N) (Ubc13) (UbcH13) (Ubiquitin carrier protein N) (Ubiquitin-protein ligase N)	Other	UBE2N	364570000	19321000	345250000	49864000	0	49864000	73583000	0	73583000	139220000	0	139220000	87367000	4785100	82582000
P61313	60S ribosomal protein L15	Other	RL15	478600000	101440000	377160000	86635000	7222200	79413000	106220000	6392900	99831000	127370000	11750000	115620000	85328000	3033900	82294000
P24539	ATP synthase F(0) complex subunit B1, mitochondrial (ATP synthase proton-transporting mitochondrial F(0) complex subunit B1) (ATP synthase subunit b) (ATPase subunit b)	Other	AT5F1	745790000	378620000	367170000	79311000	16017000	63294000	147730000	18096000	129630000	114300000	22287000	92016000	90855000	8624800	82230000
P46977	Dolichyl-diphosphooligosaccharide--protein glycosyltransferase subunit STT3A (Oligosaccharyl transferase subunit STT3A) (STT3-A) (EC 2.4.99.18) (B5) (Integral membrane protein 1) (Transmembrane protein TMC)	Other	STT3A	559400000	372810000	186590000	116950000	96154000	20798000	78671000	37458000	41213000	90952000	52679000	38273000	119980000	38159000	81818000
P62244	40S ribosomal protein S15a	Other	RS15A	331790000	6054100	325740000	76629000	3179400	73450000	84179000	2017800	82161000	89332000	856880	88475000	81650000	0	81650000
P30049	ATP synthase subunit delta, mitochondrial (F-ATPase delta subunit)	Other	ATPD	536470000	7023800	529450000	125260000	0	125260000	195150000	7023800	188130000	134480000	0	134480000	81578000	0	81578000
P31948	Stress-induced-phosphoprotein 1 (STI1) (Hsc70/Hsp90-organizing protein) (Hop) (Renal carcinoma antigen NY-REN-11) (Transformation-sensitive protein IEF SSP 3521)	Other	STIP1	1552700000	504270000	1048400000	308040000	1192900	306840000	340190000	0	340190000	320210000	0	320210000	81185000	0	81185000
P62888	60S ribosomal protein L30	Other	RL30	1068000000	70923000	997070000	262720000	0	262720000	337250000	1395800	335860000	317430000	0	317430000	81063000	0	81063000
Q07666	KH domain-containing, RNA-binding, signal transduction-associated protein 1 (GAP-associated tyrosine phosphoprotein p62) (Src-associated in mitosis 68 kDa protein) (Sam68) (p21 Ras GTPase-activating protein-associated p62) (p68)	Other	KHDR1	325060000	13283000	311770000	63487000	0	63487000	100320000	0	100320000	66932000	0	66932000	81032000	0	81032000
Q13418	Integrin-linked protein kinase (EC 2.7.11.1) (59 kDa serine/threonine-protein kinase) (ILK-1) (ILK-2) (p59ILK)	Other	ILK	426070000	277970000	148100000	5794300	1956800	3837500	33530000	1699900	31831000	33538000	2051200	31487000	84041000	3097600	80943000
P26373	60S ribosomal protein L13 (Breast basic conserved protein 1)	Other	RL13	866190000	72896000	793290000	273070000	0	273070000	221880000	0	221880000	217480000	0	217480000	80856000	0	80856000
P62851	40S ribosomal protein S25	Other	RS25	258880000	4773600	254100000	25377000	2511800	22866000	83623000	0	83623000	68590000	1463900	67126000	81286000	797950	80489000
P51572	B-cell receptor-associated protein 31 (BCR-associated protein 31) (Bap31) (6C6-AG tumor-associated antigen) (Protein CDM) (p28)	Other	BAP31	637950000	343500000	294450000	100340000	34170000	66165000	86692000	13861000	72831000	120070000	44907000	75167000	101190000	20901000	80289000
Q9Y613	FH1/FH2 domain-containing protein 1 (Formin homolog overexpressed in spleen 1) (FHOS) (Formin homology 2 domain-containing protein 1)	Other	FHOD1	645230000	113130000	532100000	186610000	47070000	139540000	179430000	30707000	148730000	184460000	20338000	164120000	94730000	15016000	79714000
P16035	Metalloproteinase inhibitor 2 (CSC-21K) (Tissue inhibitor of metalloproteinases 2) (TIMP-2)	ECM Regulators	TIMP2	396090000	5852000	390240000	22972000	0	22972000	130340000	1077900	129260000	161770000	3213900	158550000	81017000	1560200	79457000	NaN	NaN	11.23	NaN	20	46.8	34.1	36.8	3	7	5	7	3	7	5	7	3	7	5	7	33.91
O75390	Citrate synthase, mitochondrial (EC 2.3.3.1) (Citrate (Si)-synthase)	Other	CISY	1123700000	445770000	677910000	157630000	10522000	147100000	250860000	5991400	244870000	208150000	3486200	204660000	79281000	0	79281000
P61163	Alpha-centractin (Centractin) (ARP1) (Actin-RPV) (Centrosome-associated actin homolog)	Other	ACTZ	495620000	183360000	312260000	55836000	1360300	54475000	111750000	4147600	107600000	70998000	0	70998000	80117000	923470	79193000
P07711	Cathepsin L1 (EC 3.4.22.15) (Cathepsin L) (Major excreted protein) (MEP) [Cleaved into: Cathepsin L1 heavy chain; Cathepsin L1 light chain]	ECM Regulators	CATL1	284410000	1984500	282420000	78569000	0	78569000	68110000	0	68110000	56964000	0	56964000	78778000	0	78778000	NaN	NaN	NaN	NaN	22.2	27	15.3	27	4	4	3	4	4	4	3	4	4	4	3	4	41.332
P17301	Integrin alpha-2 (CD49 antigen-like family member B) (Collagen receptor) (Platelet membrane glycoprotein Ia) (GPIa) (VLA-2 subunit alpha) (CD antigen CD49b)	Other	ITA2	680760000	2135600	678620000	64052000	0	64052000	200160000	0	200160000	337850000	2135600	335710000	78693000	0	78693000
P30042	ES1 protein homolog, mitochondrial (Protein GT335) (Protein KNP-I)	Other	ES1	428070000	59597000	368470000	74242000	0	74242000	133130000	0	133130000	82484000	0	82484000	78618000	0	78618000
P20618	Proteasome subunit beta type-1 (EC 3.4.25.1) (Macropain subunit C5) (Multicatalytic endopeptidase complex subunit C5) (Proteasome component C5) (Proteasome gamma chain)	Other	PSB1	536960000	70020000	466940000	83081000	4765400	78316000	173920000	3304800	170610000	140250000	0	140250000	77762000	0	77762000
P50402	Emerin	Other	EMD	141410000	0	141410000	0	0	0	14612000	0	14612000	49984000	0	49984000	76816000	0	76816000
Q99988	Growth/differentiation factor 15 (GDF-15) (Macrophage inhibitory cytokine 1) (MIC-1) (NSAID-activated gene 1 protein) (NAG-1) (NSAID-regulated gene 1 protein) (NRG-1) (Placental TGF-beta) (Placental bone morphogenetic protein) (Prostate differentiation factor)	Secreted Factors	GDF15	76406000	0	76406000	0	0	0	0	0	0	0	0	0	76406000	0	76406000	NaN	NaN	NaN	NaN	0	3.9	3.9	42.2	0	1	1	9	0	1	1	9	0	1	1	9	37.488
Q15417	Calponin-3 (Calponin, acidic isoform)	Other	CNN3	836910000	15587000	821330000	263180000	0	263180000	259600000	0	259600000	222210000	0	222210000	76334000	0	76334000
Q04917	14-3-3 protein eta (Protein AS1)	Other	1433F	813520000	192150000	621370000	141130000	0	141130000	241160000	0	241160000	162900000	0	162900000	76170000	0	76170000
P30626	Sorcin (22 kDa protein) (CP-22) (CP22) (V19)	Other	SORCN	462990000	241160000	221840000	25034000	0	25034000	70490000	0	70490000	50321000	0	50321000	75991000	0	75991000
Q92499	ATP-dependent RNA helicase DDX1 (EC 3.6.4.13) (DEAD box protein 1) (DEAD box protein retinoblastoma) (DBP-RB)	Other	DDX1	227400000	0	227400000	69040000	0	69040000	29689000	0	29689000	52711000	0	52711000	75958000	0	75958000
O95967	EGF-containing fibulin-like extracellular matrix protein 2 (Fibulin-4) (FIBL-4) (Protein UPH1)	ECM Glycoproteins	FBLN4	131920000	2514600	129410000	2993600	0	2993600	22507000	0	22507000	28329000	0	28329000	78092000	2514600	75578000	NaN	NaN	NaN	NaN	30.5	35.7	36.1	45.1	9	12	12	14	9	12	12	14	9	12	12	14	163.81
P12004	Proliferating cell nuclear antigen (PCNA) (Cyclin)	Other	PCNA	1749900000	173260000	1576600000	634860000	13499000	621360000	561520000	934720	560590000	320310000	988580	319320000	75360000	0	75360000
P34949	Mannose-6-phosphate isomerase (EC 5.3.1.8) (Phosphohexomutase) (Phosphomannose isomerase) (PMI)	Other	MPI	117650000	0	117650000	0	0	0	9523800	0	9523800	32779000	0	32779000	75349000	0	75349000
P46776	60S ribosomal protein L27a	Other	RL27A	470230000	5194400	465030000	106090000	3986300	102100000	119300000	0	119300000	169580000	1208200	168370000	75252000	0	75252000
P05455	Lupus La protein (La autoantigen) (La ribonucleoprotein) (Sjoegren syndrome type B antigen) (SS-B)	Other	LA	920440000	351300000	569140000	127650000	0	127650000	199410000	0	199410000	167870000	878950	166990000	75097000	0	75097000
P13798	Acylamino-acid-releasing enzyme (AARE) (EC 3.4.19.1) (Acyl-peptide hydrolase) (APH) (Acylaminoacyl-peptidase) (Oxidized protein hydrolase) (OPH)	Other	ACPH	518210000	37891000	480310000	116510000	0	116510000	180030000	0	180030000	109490000	0	109490000	74281000	0	74281000
P62269	40S ribosomal protein S18 (Ke-3) (Ke3)	Other	RS18	346400000	10972000	335430000	56364000	1341100	55023000	106660000	341340	106320000	105110000	5201600	99908000	74808000	629200	74178000
P00403	Cytochrome c oxidase subunit 2 (Cytochrome c oxidase polypeptide II)	Other	COX2	4068200000	3837300000	230930000	679010000	636340000	42674000	577560000	518660000	58908000	1094200000	1038900000	55334000	707350000	633340000	74018000
Q8NDC0	MAPK-interacting and spindle-stabilizing protein-like (Mitogen-activated protein kinase 1-interacting protein 1-like)	Other	MISSL	343890000	0	343890000	77257000	0	77257000	91517000	0	91517000	101120000	0	101120000	74000000	0	74000000
Q02809	Procollagen-lysine,2-oxoglutarate 5-dioxygenase 1 (EC 1.14.11.4) (Lysyl hydroxylase 1) (LH1)	ECM Regulators	PLOD1	365720000	0	365720000	72314000	0	72314000	108340000	0	108340000	113340000	0	113340000	71727000	0	71727000	NaN	NaN	NaN	NaN	16.8	21.9	23	19.8	8	10	12	10	8	10	12	10	8	10	12	10	57.027
P62140	Serine/threonine-protein phosphatase PP1-beta catalytic subunit (PP-1B) (PPP1CD) (EC 3.1.3.16) (EC 3.1.3.53)	Other	PP1B	400510000	75439000	325080000	65711000	5254200	60457000	96401000	3807500	92593000	101740000	1326600	100410000	73353000	1737900	71615000
P27695	DNA-(apurinic or apyrimidinic site) lyase (EC 3.1.-.-) (EC 4.2.99.18) (APEX nuclease) (APEN) (Apurinic-apyrimidinic endonuclease 1) (AP endonuclease 1) (APE-1) (REF-1) (Redox factor-1) [Cleaved into: DNA-(apurinic or apyrimidinic site) lyase, mitochondrial]	Other	APEX1	356000000	177400000	178600000	23202000	2053900	21148000	61349000	9427800	51921000	37006000	2942000	34064000	83376000	11908000	71468000
P10620	Microsomal glutathione S-transferase 1 (Microsomal GST-1) (EC 2.5.1.18) (Microsomal GST-I)	Other	MGST1	619260000	332510000	286750000	94364000	21786000	72578000	126750000	30778000	95969000	46807000	0	46807000	71393000	0	71393000
P45974	Ubiquitin carboxyl-terminal hydrolase 5 (EC 3.4.19.12) (Deubiquitinating enzyme 5) (Isopeptidase T) (Ubiquitin thioesterase 5) (Ubiquitin-specific-processing protease 5)	Other	UBP5	250730000	0	250730000	33634000	0	33634000	57999000	0	57999000	87708000	0	87708000	71386000	0	71386000
Q9ULA0	Aspartyl aminopeptidase (EC 3.4.11.21)	Other	DNPEP	149250000	48197000	101050000	1993000	0	1993000	12567000	0	12567000	15737000	0	15737000	70751000	0	70751000
O43488	Aflatoxin B1 aldehyde reductase member 2 (EC 1.1.1.n11) (AFB1 aldehyde reductase 1) (AFB1-AR 1) (Aldoketoreductase 7) (Succinic semialdehyde reductase) (SSA reductase)	Other	ARK72	112030000	0	112030000	12203000	0	12203000	15500000	0	15500000	13777000	0	13777000	70554000	0	70554000
O75223	Gamma-glutamylcyclotransferase (EC 2.3.2.4) (Cytochrome c-releasing factor 21)	Other	GGCT	240940000	53288000	187650000	9835200	0	9835200	49024000	0	49024000	58572000	0	58572000	70217000	0	70217000
P63208	S-phase kinase-associated protein 1 (Cyclin-A/CDK2-associated protein p19) (p19A) (Organ of Corti protein 2) (OCP-2) (Organ of Corti protein II) (OCP-II) (RNA polymerase II elongation factor-like protein) (SIII) (Transcription elongation factor B polypeptide 1-like) (p19skp1)	Other	SKP1	618040000	74576000	543460000	115140000	0	115140000	196000000	0	196000000	162130000	0	162130000	70191000	0	70191000
Q9Y678	Coatomer subunit gamma-1 (Gamma-1-coat protein) (Gamma-1-COP)	Other	COPG1	314220000	38240000	275980000	43392000	791610	42601000	85967000	0	85967000	77845000	0	77845000	69570000	0	69570000
Q9BQE3	Tubulin alpha-1C chain (Alpha-tubulin 6) (Tubulin alpha-6 chain)	Other	TBA1C	315540000	4055100	311480000	78496000	689550	77807000	69886000	0	69886000	97746000	3365600	94381000	69408000	0	69408000
Q8WUM4	Programmed cell death 6-interacting protein (PDCD6-interacting protein) (ALG-2-interacting protein 1) (ALG-2-interacting protein X) (Hp95)	Other	PDC6I	294860000	11495000	283360000	62703000	1392500	61310000	70975000	0	70975000	81757000	0	81757000	69319000	0	69319000
Q13740	CD166 antigen (Activated leukocyte cell adhesion molecule) (CD antigen CD166)	Other	CD166	482950000	61361000	421590000	106240000	3204800	103030000	153960000	0	153960000	119730000	24428000	95305000	69295000	0	69295000
P11233	Ras-related protein Ral-A	Other	RALA	171520000	7892500	163630000	21869000	748920	21120000	37526000	0	37526000	36007000	0	36007000	68974000	0	68974000
P22234	Multifunctional protein ADE2 [Includes: Phosphoribosylaminoimidazole-succinocarboxamide synthase (EC 6.3.2.6) (SAICAR synthetase); Phosphoribosylaminoimidazole carboxylase (EC 4.1.1.21) (AIR carboxylase) (AIRC)]	Other	PUR6	257620000	0	257620000	41230000	0	41230000	55262000	0	55262000	92173000	0	92173000	68954000	0	68954000
P48681	Nestin	Other	NEST	5783600000	215040000	5568500000	2283700000	81564000	2202100000	2124200000	32554000	2091700000	1208500000	2427600	1206000000	68654000	0	68654000	NaN	NaN	NaN	NaN	1.7	1.2	1.2	0	2	1	1	0	2	1	1	0	2	1	1	0	4.959
Q641Q2	WASH complex subunit FAM21A	Other	FA21A	162550000	10424000	152120000	20059000	0	20059000	34686000	0	34686000	29003000	0	29003000	74482000	6107900	68374000
Q9Y2B0	Protein canopy homolog 2 (MIR-interacting saposin-like protein) (Putative secreted protein Zsig9) (Transmembrane protein 4)	Other	CNPY2	442420000	25132000	417290000	128430000	3074500	125360000	104150000	1154400	102990000	120850000	0	120850000	68847000	760800	68087000
P35442	Thrombospondin-2	ECM Glycoproteins	TSP2	71187000	0	71187000	0	0	0	0	0	0	3534500	0	3534500	67652000	0	67652000	NaN	NaN	NaN	NaN	3.2	4.2	3.7	22.5	3	4	3	18	0	1	1	15	0	1	1	15	77.643
P59998	Actin-related protein 2/3 complex subunit 4 (Arp2/3 complex 20 kDa subunit) (p20-ARC)	Other	ARPC4	474930000	49632000	425300000	135830000	10024000	125810000	138070000	7454300	130620000	105270000	3734000	101540000	68971000	1637300	67333000
Q92841	Probable ATP-dependent RNA helicase DDX17 (EC 3.6.4.13) (DEAD box protein 17) (DEAD box protein p72) (RNA-dependent helicase p72)	Other	DDX17	256830000	11640000	245190000	61591000	0	61591000	64308000	0	64308000	52036000	0	52036000	67257000	0	67257000
P42677	40S ribosomal protein S27 (Metallopan-stimulin 1) (MPS-1)	Other	RS27	337410000	55382000	282030000	66567000	2099100	64468000	72858000	0	72858000	77659000	0	77659000	67046000	0	67046000
Q9Y3I0	tRNA-splicing ligase RtcB homolog (EC 6.5.1.3)	Other	RTCB	193380000	0	193380000	16995000	0	16995000	46720000	0	46720000	62874000	0	62874000	66788000	0	66788000
P18859	ATP synthase-coupling factor 6, mitochondrial (ATPase subunit F6)	Other	ATP5J	415750000	3948400	411800000	102200000	0	102200000	156440000	0	156440000	86590000	0	86590000	66567000	0	66567000
P49006	MARCKS-related protein (MARCKS-like protein 1) (Macrophage myristoylated alanine-rich C kinase substrate) (Mac-MARCKS) (MacMARCKS)	Other	MRP	430660000	41395000	389260000	63423000	0	63423000	141930000	0	141930000	117370000	0	117370000	66548000	0	66548000
P53999	Activated RNA polymerase II transcriptional coactivator p15 (Positive cofactor 4) (PC4) (SUB1 homolog) (p14)	Other	TCP4	482260000	150830000	331420000	61174000	0	61174000	202980000	89917000	113060000	125160000	34460000	90700000	66489000	0	66489000
P00568	Adenylate kinase isoenzyme 1 (AK 1) (EC 2.7.4.3) (EC 2.7.4.6) (ATP-AMP transphosphorylase 1) (ATP:AMP phosphotransferase) (Adenylate monophosphate kinase) (Myokinase)	Other	KAD1	359690000	167540000	192150000	18358000	0	18358000	42376000	0	42376000	65175000	0	65175000	66241000	0	66241000
Q7Z406	Myosin-14 (Myosin heavy chain 14) (Myosin heavy chain, non-muscle IIc) (Non-muscle myosin heavy chain IIc) (NMHC II-C)	Other	MYH14	5444200000	5161200000	283060000	1174700000	1109200000	65503000	844220000	758770000	85446000	1502400000	1436500000	65924000	628200000	562020000	66182000	NaN	NaN	NaN	NaN	0	7.9	2.9	0	0	4	2	0	0	4	2	0	0	4	2	0	14.283
P48047	ATP synthase subunit O, mitochondrial (Oligomycin sensitivity conferral protein) (OSCP)	Other	ATPO	237580000	38318000	199270000	40458000	0	40458000	43556000	0	43556000	49803000	518970	49284000	65969000	0	65969000
P49748	Very long-chain specific acyl-CoA dehydrogenase, mitochondrial (VLCAD) (EC 1.3.8.9)	Other	ACADV	203040000	0	203040000	35925000	0	35925000	56175000	0	56175000	45008000	0	45008000	65935000	0	65935000
Q9BVA1	Tubulin beta-2B chain	Other	TBB2B	150120000	0	150120000	19575000	0	19575000	20359000	0	20359000	45187000	0	45187000	65003000	0	65003000
Q99798	Aconitate hydratase, mitochondrial (Aconitase) (EC 4.2.1.3) (Citrate hydro-lyase)	Other	ACON	519860000	84965000	434900000	91322000	0	91322000	165220000	0	165220000	113460000	0	113460000	64894000	0	64894000
O15460	Prolyl 4-hydroxylase subunit alpha-2 (4-PH alpha-2) (EC 1.14.11.2) (Procollagen-proline,2-oxoglutarate-4-dioxygenase subunit alpha-2)	ECM Regulators	P4HA2	327220000	5155800	322060000	64573000	0	64573000	110070000	0	110070000	83035000	0	83035000	69541000	5155800	64385000	NaN	NaN	NaN	NaN	27.7	29.5	29.5	30.7	10	11	11	12	10	11	11	12	10	11	11	12	59.546
P43243	Matrin-3	Other	MATR3	253820000	14253000	239570000	50703000	846230	49857000	47860000	0	47860000	77557000	0	77557000	64296000	0	64296000
Q16666	Gamma-interferon-inducible protein 16 (Ifi-16) (Interferon-inducible myeloid differentiation transcriptional activator)	Other	IF16	207310000	19865000	187440000	18864000	950270	17914000	41385000	0	41385000	64123000	0	64123000	66163000	2141800	64021000
O95782	AP-2 complex subunit alpha-1 (100 kDa coated vesicle protein A) (Adaptor protein complex AP-2 subunit alpha-1) (Adaptor-related protein complex 2 subunit alpha-1) (Alpha-adaptin A) (Alpha1-adaptin) (Clathrin assembly protein complex 2 alpha-A large chain) (Plasma membrane adaptor HA2/AP2 adaptin alpha A subunit)	Other	AP2A1	197870000	26546000	171320000	15410000	0	15410000	48086000	0	48086000	43995000	0	43995000	63829000	0	63829000
Q9BTT0	Acidic leucine-rich nuclear phosphoprotein 32 family member E (LANP-like protein) (LANP-L)	Other	AN32E	373990000	7049800	366940000	88588000	0	88588000	121420000	2500100	118920000	96833000	0	96833000	62602000	0	62602000
P28072	Proteasome subunit beta type-6 (EC 3.4.25.1) (Macropain delta chain) (Multicatalytic endopeptidase complex delta chain) (Proteasome delta chain) (Proteasome subunit Y)	Other	PSB6	530150000	86629000	443520000	115090000	8956600	106130000	152720000	1753500	150970000	126600000	2525000	124080000	62345000	0	62345000
P62633	Cellular nucleic acid-binding protein (CNBP) (Zinc finger protein 9)	Other	CNBP	1173200000	223170000	950050000	238380000	2157900	236220000	313630000	1646400	311980000	339510000	0	339510000	62335000	0	62335000
Q07960	Rho GTPase-activating protein 1 (CDC42 GTPase-activating protein) (GTPase-activating protein rhoOGAP) (Rho-related small GTPase protein activator) (Rho-type GTPase-activating protein 1) (p50-RhoGAP)	Other	RHG01	354760000	3590000	351170000	64562000	3590000	60972000	113000000	0	113000000	115260000	0	115260000	61940000	0	61940000
O60547	GDP-mannose 4,6 dehydratase (EC 4.2.1.47) (GDP-D-mannose dehydratase) (GMD)	Other	GMDS	131470000	8833800	122630000	5054300	0	5054300	30704000	0	30704000	25125000	0	25125000	61751000	0	61751000
P07814	Bifunctional glutamate/proline--tRNA ligase (Bifunctional aminoacyl-tRNA synthetase) (Cell proliferation-inducing gene 32 protein) (Glutamatyl-prolyl-tRNA synthetase) [Includes: Glutamate--tRNA ligase (EC 6.1.1.17) (Glutamyl-tRNA synthetase) (GluRS); Proline--tRNA ligase (EC 6.1.1.15) (Prolyl-tRNA synthetase)]	Other	SYEP	313950000	17315000	296630000	74382000	2901000	71481000	79534000	0	79534000	83979000	0	83979000	61639000	0	61639000
P61225	Ras-related protein Rap-2b	Other	RAP2B	162480000	52600000	109880000	2366300	0	2366300	12859000	3002200	9857100	47603000	11271000	36332000	68091000	6763400	61328000
P09486	SPARC (Basement-membrane protein 40) (BM-40) (Osteonectin) (ON) (Secreted protein acidic and rich in cysteine)	ECM Glycoproteins	SPRC	404080000	55113000	348970000	107000000	20322000	86677000	98419000	7388400	91030000	116370000	6300500	110060000	76068000	14871000	61197000	2.4488	3.0027	4.3375	2.74	52.5	49.2	49.2	42.9	9	8	7	8	9	8	7	8	9	8	7	8	66.656
A6NMZ7	Collagen alpha-6(VI) chain	Collagens	CO6A6	59843000000	59667000000	176310000	7340700000	7332500000	8243900	7095800000	7075800000	19927000	9956200000	9880100000	76117000	13640000000	13579000000	60990000	0.043713	0.11008	0.14058	0.18759	50	45.9	49	48.6	87	76	86	90	87	76	86	90	85	75	85	88	323.31
P13073	Cytochrome c oxidase subunit 4 isoform 1, mitochondrial (Cytochrome c oxidase polypeptide IV) (Cytochrome c oxidase subunit IV isoform 1) (COX IV-1)	Other	COX41	3742500000	3470900000	271660000	759010000	694500000	64511000	680790000	598690000	82101000	942160000	877900000	64262000	488350000	427560000	60785000
Q13867	Bleomycin hydrolase (BH) (BLM hydrolase) (BMH) (EC 3.4.22.40)	Other	BLMH	347050000	58926000	288120000	65779000	0	65779000	86462000	0	86462000	75256000	0	75256000	60627000	0	60627000
Q15366	Poly(rC)-binding protein 2 (Alpha-CP2) (Heterogeneous nuclear ribonucleoprotein E2) (hnRNP E2)	Other	PCBP2	598760000	95847000	502910000	109950000	2955900	107000000	152440000	1356000	151090000	189630000	5371300	184260000	63082000	2508600	60573000
P36543	V-type proton ATPase subunit E 1 (V-ATPase subunit E 1) (V-ATPase 31 kDa subunit) (p31) (Vacuolar proton pump subunit E 1)	Other	VATE1	112450000	13569000	98878000	5178600	0	5178600	18758000	0	18758000	15380000	895080	14485000	60457000	0	60457000
Q969X5	Endoplasmic reticulum-Golgi intermediate compartment protein 1 (ER-Golgi intermediate compartment 32 kDa protein) (ERGIC-32)	Other	ERGI1	620160000	434680000	185480000	62545000	38940000	23605000	71049000	34945000	36103000	195500000	130060000	65440000	123830000	63495000	60333000
P35221	Catenin alpha-1 (Alpha E-catenin) (Cadherin-associated protein) (Renal carcinoma antigen NY-REN-13)	Other	CTNA1	343400000	97121000	246280000	65570000	0	65570000	74631000	0	74631000	45852000	0	45852000	60231000	0	60231000
O60749	Sorting nexin-2 (Transformation-related gene 9 protein) (TRG-9)	Other	SNX2	117500000	14281000	103210000	4115400	0	4115400	22188000	0	22188000	17106000	0	17106000	59805000	0	59805000
P22695	Cytochrome b-c1 complex subunit 2, mitochondrial (Complex III subunit 2) (Core protein II) (Ubiquinol-cytochrome-c reductase complex core protein 2)	Other	QCR2	1134600000	807180000	327370000	222600000	140930000	81668000	159670000	69679000	89994000	252620000	156590000	96029000	113320000	53637000	59682000
Q07812	Apoptosis regulator BAX (Bcl-2-like protein 4) (Bcl2-L-4)	Other	BAX	150870000	0	150870000	15637000	0	15637000	22486000	0	22486000	53160000	0	53160000	59589000	0	59589000
P09497	Clathrin light chain B (Lcb)	Other	CLCB	1021300000	231530000	789730000	275300000	0	275300000	301200000	0	301200000	153720000	0	153720000	59505000	0	59505000
P05141	ADP/ATP translocase 2 (ADP,ATP carrier protein 2) (ADP,ATP carrier protein, fibroblast isoform) (Adenine nucleotide translocator 2) (ANT 2) (Solute carrier family 25 member 5) [Cleaved into: ADP/ATP translocase 2, N-terminally processed]	Other	ADT2	1766500000	1399800000	366650000	422210000	306380000	115830000	341650000	221640000	120010000	301210000	229810000	71403000	264280000	204870000	59411000
Q15181	Inorganic pyrophosphatase (EC 3.6.1.1) (Pyrophosphate phospho-hydrolase) (PPase)	Other	IPYR	662760000	78047000	584710000	132570000	2512700	130060000	204190000	0	204190000	191350000	0	191350000	59108000	0	59108000
Q9NVD7	Alpha-parvin (Actopaxin) (CH-ILKBP) (Calponin-like integrin-linked kinase-binding protein) (Matrix-remodeling-associated protein 2)	Other	PARVA	117190000	21583000	95607000	7343800	1767000	5576800	24171000	2541500	21629000	9297000	0	9297000	64528000	5424100	59104000
P83731	60S ribosomal protein L24 (60S ribosomal protein L30)	Other	RL24	200730000	2988800	197740000	19533000	0	19533000	80931000	0	80931000	38460000	0	38460000	58814000	0	58814000
P82979	SAP domain-containing ribonucleoprotein (Cytokine-induced protein of 29 kDa) (Nuclear protein Hcc-1) (Proliferation-associated cytokine-inducible protein CIP29)	Other	SARNP	292130000	66921000	225210000	27420000	0	27420000	15907000	0	15907000	123090000	0	123090000	58787000	0	58787000
P05496	ATP synthase F(0) complex subunit C1, mitochondrial (ATP synthase lipid-binding protein) (ATP synthase proteolipid P1) (ATP synthase proton-transporting mitochondrial F(0) complex subunit C1) (ATPase protein 9) (ATPase subunit c)	Other	AT5G1	173220000	85074000	88141000	17772000	11499000	6272900	0	0	0	58875000	35723000	23152000	96568000	37852000	58716000
O43242	26S proteasome non-ATPase regulatory subunit 3 (26S proteasome regulatory subunit RPN3) (26S proteasome regulatory subunit S3) (Proteasome subunit p58)	Other	PSMD3	248490000	1543400	246950000	56082000	1543400	54539000	82700000	0	82700000	51050000	0	51050000	58660000	0	58660000
P61019	Ras-related protein Rab-2A	Other	RAB2A	193740000	9915600	183830000	23105000	852780	22253000	55544000	0	55544000	48125000	645080	47480000	59466000	914100	58552000
O15258	Protein RER1	Other	RER1	306930000	122580000	184350000	50835000	19287000	31548000	52577000	14756000	37822000	90490000	33960000	56530000	85453000	27004000	58449000
P14854	Cytochrome c oxidase subunit 6B1 (Cytochrome c oxidase subunit VIb isoform 1) (COX VIb-1)	Other	CX6B1	416960000	5653400	411310000	129950000	0	129950000	134960000	0	134960000	88203000	0	88203000	58195000	0	58195000
Q99541	Perilipin-2 (Adipophilin) (Adipose differentiation-related protein) (ADRP)	Other	PLIN2	68836000	0	68836000	0	0	0	0	0	0	10898000	0	10898000	57937000	0	57937000
Q03154	Aminoacylase-1 (ACY-1) (EC 3.5.1.14) (N-acyl-L-amino-acid amidohydrolase)	Other	ACY1	118040000	11185000	106860000	0	0	0	19588000	0	19588000	29404000	0	29404000	57869000	0	57869000
P48735	Isocitrate dehydrogenase [NADP], mitochondrial (IDH) (EC 1.1.1.42) (ICD-M) (IDP) (NADP(+)-specific ICDH) (Oxalosuccinate decarboxylase)	Other	IDHP	810520000	503570000	306950000	15510000	0	15510000	147260000	0	147260000	86496000	0	86496000	57680000	0	57680000
P48444	Coatomer subunit delta (Archain) (Delta-coat protein) (Delta-COP)	Other	COPD	316990000	51733000	265250000	59546000	0	59546000	73197000	0	73197000	75082000	0	75082000	57430000	0	57430000
Q86UP2	Kinectin (CG-1 antigen) (Kinesin receptor)	Other	KTN1	761780000	385620000	376170000	54375000	0	54375000	121610000	0	121610000	174070000	31262000	142810000	57375000	0	57375000
O60437	Periplakin (190 kDa paraneoplastic pemphigus antigen) (195 kDa cornified envelope precursor protein)	Other	PEPL	147750000	79212000	68543000	9524000	6273900	3250000	17053000	8966700	8086700	0	0	0	64219000	7013400	57206000
P68036	Ubiquitin-conjugating enzyme E2 L3 (EC 2.3.2.23) (E2 ubiquitin-conjugating enzyme L3) (L-UBC) (UbcH7) (Ubiquitin carrier protein L3) (Ubiquitin-conjugating enzyme E2-F1) (Ubiquitin-protein ligase L3)	Other	UB2L3	488760000	67169000	421590000	95254000	0	95254000	132400000	0	132400000	136810000	0	136810000	57126000	0	57126000
O00764	Pyridoxal kinase (EC 2.7.1.35) (Pyridoxine kinase)	Other	PDXK	176260000	33811000	142450000	27213000	0	27213000	52797000	0	52797000	5334900	0	5334900	57104000	0	57104000
Q16647	Prostacyclin synthase (EC 5.3.99.4) (Prostaglandin I2 synthase)	Other	PTGIS	61660000	0	61660000	0	0	0	0	0	0	4708900	0	4708900	56951000	0	56951000
P48061	Stromal cell-derived factor 1 (SDF-1) (hSDF-1) (C-X-C motif chemokine 12) (Intercrine reduced in hepatomas) (IRH) (hIRH) (Pre-B cell growth-stimulating factor) (PBSF) [Cleaved into: SDF-1-beta(3-72); SDF-1-alpha(3-67)]	Secreted Factors	SDF1	208440000	151490000	56949000	16912000	16912000	0	59423000	59423000	0	0	0	0	75040000	18091000	56949000	NaN	NaN	NaN	NaN	22.6	31.2	23.7	34.4	2	3	2	4	2	3	2	4	2	3	2	4	18.328
O14979	Heterogeneous nuclear ribonucleoprotein D-like (hnRNP D-like) (hnRNP DL) (AU-rich element RNA-binding factor) (JKT41-binding protein) (Protein laAUF1)	Other	HNRDL	608750000	113280000	495480000	90294000	0	90294000	220510000	0	220510000	128050000	0	128050000	56619000	0	56619000
Q01469	Fatty acid-binding protein, epidermal (Epidermal-type fatty acid-binding protein) (E-FABP) (Fatty acid-binding protein 5) (Psoriasis-associated fatty acid-binding protein homolog) (PA-FABP)	Other	FABP5	1685800000	876860000	808980000	219190000	3500900	215690000	303580000	0	303580000	235890000	3282400	232610000	57219000	857390	56362000
P18564	Integrin beta-6	Other	ITB6	542420000	243410000	299010000	129280000	39370000	89914000	143760000	37719000	106040000	83255000	36391000	46863000	104040000	47847000	56194000
Q16891	MICOS complex subunit MIC60 (Cell proliferation-inducing gene 4/52 protein) (Mitochondrial inner membrane protein) (Mitofilin) (p87/89)	Other	MIC60	1300400000	1089200000	211240000	67240000	33833000	33407000	115160000	25596000	89567000	35783000	3645300	32138000	65129000	9003800	56125000
Q13162	Peroxiredoxin-4 (EC 1.11.1.15) (Antioxidant enzyme AOE372) (AOE37-2) (Peroxiredoxin IV) (Prx-IV) (Thioredoxin peroxidase AO372) (Thioredoxin-dependent peroxide reductase A0372)	Other	PRDX4	319540000	53428000	266110000	75612000	1181400	74431000	76470000	0	76470000	59924000	377940	59546000	55663000	0	55663000
P35475	Alpha-L-iduronidase (EC 3.2.1.76)	Other	IDUA	55660000	0	55660000	0	0	0	0	0	0	0	0	0	55660000	0	55660000
P52943	Cysteine-rich protein 2 (CRP-2) (Protein ESP1)	Other	CRIP2	452280000	62383000	389890000	34050000	0	34050000	99079000	0	99079000	118580000	0	118580000	55630000	0	55630000
Q9NQR4	Omega-amidase NIT2 (EC 3.5.1.3) (Nitrilase homolog 2)	Other	NIT2	254990000	65902000	189090000	16364000	0	16364000	44387000	0	44387000	72991000	0	72991000	55345000	0	55345000
P43307	Translocon-associated protein subunit alpha (TRAP-alpha) (Signal sequence receptor subunit alpha) (SSR-alpha)	Other	SSRA	759960000	539130000	220830000	132490000	78418000	54068000	116030000	62294000	53741000	185200000	127280000	57922000	142740000	87642000	55103000
Q15363	Transmembrane emp24 domain-containing protein 2 (Membrane protein p24A) (p24) (p24 family protein beta-1) (p24beta1)	Other	TMED2	437090000	256790000	180310000	62387000	30846000	31541000	54309000	22345000	31964000	112820000	51106000	61709000	67402000	12310000	55092000
O15511	Actin-related protein 2/3 complex subunit 5 (Arp2/3 complex 16 kDa subunit) (p16-ARC)	Other	ARPC5	534080000	28150000	505930000	109480000	0	109480000	138860000	0	138860000	202790000	0	202790000	54802000	0	54802000
P49327	Fatty acid synthase (EC 2.3.1.85) [Includes: [Acyl-carrier-protein] S-acetyltransferase (EC 2.3.1.38); [Acyl-carrier-protein] S-malonyltransferase (EC 2.3.1.39); 3-oxoacyl-[acyl-carrier-protein] synthase (EC 2.3.1.41); 3-oxoacyl-[acyl-carrier-protein] reductase (EC 1.1.1.100); 3-hydroxyacyl-[acyl-carrier-protein] dehydratase (EC 4.2.1.59); Enoyl-[acyl-carrier-protein] reductase (EC 1.3.1.39); Ole…	Other	FAS	475820000	7195800	468620000	116100000	2005100	114090000	196570000	612420	195960000	108470000	4578300	103890000	54673000	0	54673000
Q9BUJ2	Heterogeneous nuclear ribonucleoprotein U-like protein 1 (Adenovirus early region 1B-associated protein 5) (E1B-55 kDa-associated protein 5) (E1B-AP5)	Other	HNRL1	580930000	86330000	494600000	52565000	0	52565000	168160000	0	168160000	219550000	0	219550000	54324000	0	54324000
Q9BS26	Endoplasmic reticulum resident protein 44 (ER protein 44) (ERp44) (Thioredoxin domain-containing protein 4)	Other	ERP44	312550000	5291900	307260000	39496000	0	39496000	91382000	0	91382000	122160000	0	122160000	54223000	0	54223000
Q9NRV9	Heme-binding protein 1 (p22HBP)	Other	HEBP1	155040000	86120000	68919000	6709300	0	6709300	0	0	0	8019300	0	8019300	54191000	0	54191000
P26640	Valine--tRNA ligase (EC 6.1.1.9) (Protein G7a) (Valyl-tRNA synthetase) (ValRS)	Other	SYVC	199400000	0	199400000	27265000	0	27265000	62159000	0	62159000	56149000	0	56149000	53827000	0	53827000
Q9Y281	Cofilin-2 (Cofilin, muscle isoform)	Other	COF2	376020000	55252000	320770000	88526000	2017000	86509000	143480000	0	143480000	37017000	0	37017000	53765000	0	53765000
P11216	Glycogen phosphorylase, brain form (EC 2.4.1.1)	Other	PYGB	117900000	13845000	104050000	4133000	0	4133000	29616000	0	29616000	16674000	0	16674000	53631000	0	53631000
P07741	Adenine phosphoribosyltransferase (APRT) (EC 2.4.2.7)	Other	APT	155900000	7561200	148340000	33417000	0	33417000	26167000	1235400	24932000	36409000	0	36409000	53584000	0	53584000
P46783	40S ribosomal protein S10	Other	RS10	1490800000	15652000	1475200000	501510000	12983000	488520000	585870000	1068500	584800000	349570000	1256400	348320000	53898000	343960	53554000
Q00577	Transcriptional activator protein Pur-alpha (Purine-rich single-stranded DNA-binding protein alpha)	Other	PURA	74639000	0	74639000	0	0	0	6486100	0	6486100	14619000	0	14619000	53534000	0	53534000
Q9Y6C9	Mitochondrial carrier homolog 2 (Met-induced mitochondrial protein)	Other	MTCH2	1176500000	1019800000	156710000	242940000	232830000	10116000	256460000	209080000	47380000	211910000	165990000	45921000	224770000	171470000	53294000
P53007	Tricarboxylate transport protein, mitochondrial (Citrate transport protein) (CTP) (Solute carrier family 25 member 1) (Tricarboxylate carrier protein)	Other	TXTP	619170000	475410000	143760000	126190000	102580000	23610000	72162000	51556000	20606000	152600000	106290000	46316000	143210000	89982000	53225000
Q6DD88	Atlastin-3 (EC 3.6.5.-)	Other	ATLA3	290200000	26920000	263280000	58005000	9172200	48833000	76671000	1906700	74765000	86555000	0	86555000	53129000	0	53129000
O15173	Membrane-associated progesterone receptor component 2 (Progesterone membrane-binding protein) (Steroid receptor protein DG6)	Other	PGRC2	131320000	52722000	78598000	2721200	1434800	1286300	12234000	1310200	10924000	29367000	16040000	13328000	57194000	4134100	53060000
P49588	Alanine--tRNA ligase, cytoplasmic (EC 6.1.1.7) (Alanyl-tRNA synthetase) (AlaRS) (Renal carcinoma antigen NY-REN-42)	Other	SYAC	189520000	498370	189020000	26500000	0	26500000	68789000	498370	68291000	41250000	0	41250000	52984000	0	52984000
Q9NR31	GTP-binding protein SAR1a (COPII-associated small GTPase)	Other	SAR1A	282480000	31020000	251460000	54531000	4159900	50371000	94611000	2799600	91811000	60900000	4592200	56307000	52967000	0	52967000
Q9BRK5	45 kDa calcium-binding protein (Cab45) (Stromal cell-derived factor 4) (SDF-4)	Other	CAB45	481410000	0	481410000	141170000	0	141170000	141060000	0	141060000	146230000	0	146230000	52942000	0	52942000
P28074	Proteasome subunit beta type-5 (EC 3.4.25.1) (Macropain epsilon chain) (Multicatalytic endopeptidase complex epsilon chain) (Proteasome chain 6) (Proteasome epsilon chain) (Proteasome subunit MB1) (Proteasome subunit X)	Other	PSB5	786040000	83500000	702540000	169170000	1486000	167680000	210120000	0	210120000	271980000	0	271980000	53988000	1225900	52762000
P43487	Ran-specific GTPase-activating protein (Ran-binding protein 1) (RanBP1)	Other	RANG	1153300000	14761000	1138600000	433080000	5515100	427570000	413240000	0	413240000	249140000	3992200	245150000	52623000	0	52623000
P43304	Glycerol-3-phosphate dehydrogenase, mitochondrial (GPD-M) (GPDH-M) (EC 1.1.5.3) (mtGPD)	Other	GPDM	69013000	0	69013000	0	0	0	13236000	0	13236000	3158800	0	3158800	52618000	0	52618000
Q92522	Histone H1x	Other	H1X	146460000	43109000	103350000	10923000	0	10923000	16014000	0	16014000	23962000	0	23962000	52449000	0	52449000
Q99436	Proteasome subunit beta type-7 (EC 3.4.25.1) (Macropain chain Z) (Multicatalytic endopeptidase complex chain Z) (Proteasome subunit Z)	Other	PSB7	303020000	147550000	155470000	11656000	0	11656000	54016000	0	54016000	40258000	2657100	37601000	52195000	0	52195000
Q14254	Flotillin-2 (Epidermal surface antigen) (ESA) (Membrane component chromosome 17 surface marker 1)	Other	FLOT2	2266900000	1941800000	325110000	345200000	286410000	58791000	322710000	274680000	48027000	632800000	484460000	148330000	330540000	278470000	52071000
P55036	26S proteasome non-ATPase regulatory subunit 4 (26S proteasome regulatory subunit RPN10) (26S proteasome regulatory subunit S5A) (Antisecretory factor 1) (AF) (ASF) (Multiubiquitin chain-binding protein)	Other	PSMD4	556680000	21886000	534790000	177460000	0	177460000	177610000	0	177610000	127830000	0	127830000	51886000	0	51886000
P20674	Cytochrome c oxidase subunit 5A, mitochondrial (Cytochrome c oxidase polypeptide Va)	Other	COX5A	3093500000	2651600000	441900000	734160000	626030000	108140000	728390000	558790000	169600000	879340000	767040000	112300000	420820000	368960000	51862000
Q9UBQ0	Vacuolar protein sorting-associated protein 29 (hVPS29) (PEP11 homolog) (Vesicle protein sorting 29)	Other	VPS29	434220000	165530000	268690000	55951000	0	55951000	101460000	0	101460000	59491000	0	59491000	51785000	0	51785000
Q9Y6N5	Sulfide:quinone oxidoreductase, mitochondrial (SQOR) (EC 1.8.5.-)	Other	SQRD	126660000	68886000	57777000	2101900	1412500	689490	1162400	0	1162400	12906000	8710700	4195600	53987000	2257300	51730000
P34897	Serine hydroxymethyltransferase, mitochondrial (SHMT) (EC 2.1.2.1) (Glycine hydroxymethyltransferase) (Serine methylase)	Other	GLYM	352170000	3214300	348960000	79568000	0	79568000	130210000	0	130210000	87587000	0	87587000	51598000	0	51598000
Q14980	Nuclear mitotic apparatus protein 1 (NuMA protein) (Nuclear matrix protein-22) (NMP-22) (SP-H antigen)	Other	NUMA1	101620000	23070000	78554000	6953800	0	6953800	11467000	0	11467000	8564900	0	8564900	51568000	0	51568000
Q08211	ATP-dependent RNA helicase A (RHA) (EC 3.6.4.13) (DEAH box protein 9) (Leukophysin) (LKP) (Nuclear DNA helicase II) (NDH II)	Other	DHX9	199230000	12143000	187090000	31154000	0	31154000	53367000	0	53367000	51017000	0	51017000	53736000	2187400	51549000
P26196	Probable ATP-dependent RNA helicase DDX6 (EC 3.6.4.13) (ATP-dependent RNA helicase p54) (DEAD box protein 6) (Oncogene RCK)	Other	DDX6	426570000	20538000	406030000	131280000	0	131280000	135430000	0	135430000	87912000	0	87912000	51403000	0	51403000
P10301	Ras-related protein R-Ras (p23)	Other	RRAS	532210000	331450000	200760000	49690000	29368000	20323000	47563000	12514000	35048000	153460000	59468000	93995000	74845000	23452000	51393000
Q9NQW7	Xaa-Pro aminopeptidase 1 (EC 3.4.11.9) (Aminoacylproline aminopeptidase) (Cytosolic aminopeptidase P) (Soluble aminopeptidase P) (sAmp) (X-Pro aminopeptidase 1) (X-prolyl aminopeptidase 1, soluble)	Other	XPP1	215340000	0	215340000	28765000	0	28765000	99751000	0	99751000	35476000	0	35476000	51345000	0	51345000
Q8WXC6	Myeloma-overexpressed gene 2 protein	Other	MYOV2	313650000	0	313650000	86607000	0	86607000	115910000	0	115910000	60109000	0	60109000	51020000	0	51020000
P62318	Small nuclear ribonucleoprotein Sm D3 (Sm-D3) (snRNP core protein D3)	Other	SMD3	189830000	9240700	180590000	40262000	3362300	36899000	46277000	0	46277000	47395000	991980	46403000	51996000	988570	51007000
Q9NRN5	Olfactomedin-like protein 3 (HNOEL-iso) (hOLF44)	Other	OLFL3	138510000	84258000	54253000	0	0	0	8521900	8521900	0	6585400	3334300	3251200	77874000	26872000	51002000
Q9H0W9	Ester hydrolase C11orf54 (EC 3.1.-.-)	Other	CK054	163460000	66886000	96578000	6454300	0	6454300	14551000	0	14551000	24577000	0	24577000	50995000	0	50995000
O15118	Niemann-Pick C1 protein	Other	NPC1	129290000	10684000	118610000	13115000	0	13115000	34874000	0	34874000	19797000	0	19797000	50821000	0	50821000
P49321	Nuclear autoantigenic sperm protein (NASP)	Other	NASP	540620000	27502000	513120000	177970000	0	177970000	167510000	0	167510000	116940000	0	116940000	50696000	0	50696000
P63165	Small ubiquitin-related modifier 1 (SUMO-1) (GAP-modifying protein 1) (GMP1) (SMT3 homolog 3) (Sentrin) (Ubiquitin-homology domain protein PIC1) (Ubiquitin-like protein SMT3C) (Smt3C) (Ubiquitin-like protein UBL1)	Other	SUMO1	365050000	33036000	332020000	98370000	0	98370000	117370000	0	117370000	65923000	0	65923000	50354000	0	50354000
P11717	Cation-independent mannose-6-phosphate receptor (CI Man-6-P receptor) (CI-MPR) (M6PR) (300 kDa mannose 6-phosphate receptor) (MPR 300) (Insulin-like growth factor 2 receptor) (Insulin-like growth factor II receptor) (IGF-II receptor) (M6P/IGF2 receptor) (M6P/IGF2R) (CD antigen CD222)	Other	MPRI	129940000	0	129940000	15321000	0	15321000	26083000	0	26083000	38340000	0	38340000	50199000	0	50199000
P38919	Eukaryotic initiation factor 4A-III (eIF-4A-III) (eIF4A-III) (EC 3.6.4.13) (ATP-dependent RNA helicase DDX48) (ATP-dependent RNA helicase eIF4A-3) (DEAD box protein 48) (Eukaryotic initiation factor 4A-like NUK-34) (Eukaryotic translation initiation factor 4A isoform 3) (Nuclear matrix protein 265) (NMP 265) (hNMP 265) [Cleaved into: Eukaryotic initiation factor 4A-III, N-terminally processed]	Other	IF4A3	157280000	16266000	141010000	10583000	0	10583000	24313000	0	24313000	55966000	0	55966000	50151000	0	50151000
Q01130	Serine/arginine-rich splicing factor 2 (Protein PR264) (Splicing component, 35 kDa) (Splicing factor SC35) (SC-35) (Splicing factor, arginine/serine-rich 2)	Other	SRSF2	390370000	39923000	350450000	94208000	15853000	78355000	127310000	5883700	121430000	113810000	13132000	100680000	49985000	0	49985000
P55735	Protein SEC13 homolog (SEC13-like protein 1) (SEC13-related protein)	Other	SEC13	242870000	2623200	240240000	28043000	2623200	25420000	75493000	0	75493000	89353000	0	89353000	49978000	0	49978000
P18084	Integrin beta-5	Other	ITB5	82146000	0	82146000	1795500	0	1795500	7310500	0	7310500	23388000	0	23388000	49653000	0	49653000
P83916	Chromobox protein homolog 1 (HP1Hsbeta) (Heterochromatin protein 1 homolog beta) (HP1 beta) (Heterochromatin protein p25) (M31) (Modifier 1 protein) (p25beta)	Other	CBX1	301920000	4700800	297220000	50029000	0	50029000	95182000	0	95182000	102370000	0	102370000	49636000	0	49636000
P61353	60S ribosomal protein L27	Other	RL27	384710000	12596000	372110000	108040000	7159900	100880000	109190000	3812200	105380000	118150000	1623500	116520000	49336000	0	49336000
P62854	40S ribosomal protein S26	Other	RS26	218950000	18011000	200940000	36991000	3689100	33301000	63071000	3320100	59751000	69789000	11001000	58788000	49098000	0	49098000
P26447	Protein S100-A4 (Calvasculin) (Metastasin) (Placental calcium-binding protein) (Protein Mts1) (S100 calcium-binding protein A4)	Secreted Factors	S10A4	2317600000	2036000000	281550000	64507000	17760000	46747000	90544000	8671700	81873000	121260000	17229000	104030000	74803000	25906000	48898000	0.5893	3.3781	2.2444	1.8671	27.7	27.7	18.8	18.8	3	3	2	2	3	3	2	2	3	3	2	2	16.98
Q9BR76	Coronin-1B (Coronin-2)	Other	COR1B	206980000	6524500	200460000	33441000	1517400	31924000	58096000	0	58096000	61599000	0	61599000	48838000	0	48838000
Q6NUK1	Calcium-binding mitochondrial carrier protein SCaMC-1 (Mitochondrial ATP-Mg/Pi carrier protein 1) (Mitochondrial Ca(2+)-dependent solute carrier protein 1) (Small calcium-binding mitochondrial carrier protein 1) (Solute carrier family 25 member 24)	Other	SCMC1	1137700000	996820000	140900000	219280000	206080000	13202000	154240000	120590000	33651000	204210000	158950000	45256000	146690000	97906000	48785000
Q13011	Delta(3,5)-Delta(2,4)-dienoyl-CoA isomerase, mitochondrial (EC 5.3.3.-)	Other	ECH1	582660000	281470000	301190000	0	0	0	250940000	5513100	245430000	7461600	0	7461600	48301000	0	48301000
P68402	Platelet-activating factor acetylhydrolase IB subunit beta (EC 3.1.1.47) (PAF acetylhydrolase 30 kDa subunit) (PAF-AH 30 kDa subunit) (PAF-AH subunit beta) (PAFAH subunit beta)	Other	PA1B2	327910000	100650000	227260000	83669000	0	83669000	44799000	0	44799000	50659000	0	50659000	48130000	0	48130000
P27701	CD82 antigen (C33 antigen) (IA4) (Inducible membrane protein R2) (Metastasis suppressor Kangai-1) (Suppressor of tumorigenicity 6 protein) (Tetraspanin-27) (Tspan-27) (CD antigen CD82)	Other	CD82	224760000	86654000	138110000	13826000	4548200	9278100	36959000	6840400	30118000	68526000	17792000	50734000	68086000	20108000	47978000
Q14152	Eukaryotic translation initiation factor 3 subunit A (eIF3a) (Eukaryotic translation initiation factor 3 subunit 10) (eIF-3-theta) (eIF3 p167) (eIF3 p180) (eIF3 p185)	Other	EIF3A	303010000	0	303010000	99509000	0	99509000	87666000	0	87666000	67887000	0	67887000	47948000	0	47948000
P10606	Cytochrome c oxidase subunit 5B, mitochondrial (Cytochrome c oxidase polypeptide Vb)	Other	COX5B	1923700000	1472200000	451430000	562530000	458960000	103570000	448200000	295200000	153000000	553350000	406350000	147000000	208950000	161090000	47866000
Q58FF8	Putative heat shock protein HSP 90-beta 2 (Heat shock protein 90-beta b) (Heat shock protein 90Bb)	Other	H90B2	352750000	2778100	349980000	82555000	2778100	79777000	102660000	0	102660000	119700000	0	119700000	47838000	0	47838000
O00231	26S proteasome non-ATPase regulatory subunit 11 (26S proteasome regulatory subunit RPN6) (26S proteasome regulatory subunit S9) (26S proteasome regulatory subunit p44.5)	Other	PSD11	242350000	0	242350000	44949000	0	44949000	113570000	0	113570000	36200000	0	36200000	47623000	0	47623000
P35606	Coatomer subunit beta' (Beta'-coat protein) (Beta'-COP) (p102)	Other	COPB2	419570000	29251000	390320000	96008000	29251000	66757000	170040000	0	170040000	105950000	0	105950000	47581000	0	47581000
Q9UBI6	Guanine nucleotide-binding protein G(I)/G(S)/G(O) subunit gamma-12	Other	GBG12	167100000	3352400	163750000	26086000	0	26086000	46202000	0	46202000	43895000	0	43895000	47567000	0	47567000
Q04837	Single-stranded DNA-binding protein, mitochondrial (Mt-SSB) (MtSSB) (PWP1-interacting protein 17)	Other	SSBP	318560000	79234000	239320000	106560000	4662300	101890000	78474000	0	78474000	11848000	0	11848000	47107000	0	47107000
Q13409	Cytoplasmic dynein 1 intermediate chain 2 (Cytoplasmic dynein intermediate chain 2) (Dynein intermediate chain 2, cytosolic) (DH IC-2)	Other	DC1I2	332640000	58199000	274440000	54373000	0	54373000	81747000	0	81747000	91232000	0	91232000	47089000	0	47089000
P61160	Actin-related protein 2 (Actin-like protein 2)	Other	ARP2	348980000	71503000	277480000	53185000	7571000	45614000	95984000	5335100	90649000	96402000	1557300	94845000	47261000	890130	46371000
Q99460	26S proteasome non-ATPase regulatory subunit 1 (26S proteasome regulatory subunit RPN2) (26S proteasome regulatory subunit S1) (26S proteasome subunit p112)	Other	PSMD1	239690000	22046000	217650000	40300000	0	40300000	80030000	0	80030000	51182000	0	51182000	46134000	0	46134000
Q96C23	Aldose 1-epimerase (EC 5.1.3.3) (Galactose mutarotase)	Other	GALM	327480000	34264000	293210000	56144000	1013100	55131000	114760000	1548300	113210000	78764000	0	78764000	46106000	0	46106000
O14980	Exportin-1 (Exp1) (Chromosome region maintenance 1 protein homolog)	Other	XPO1	155350000	821990	154520000	24413000	0	24413000	55773000	271180	55502000	29123000	550810	28572000	46036000	0	46036000
Q13630	GDP-L-fucose synthase (EC 1.1.1.271) (GDP-4-keto-6-deoxy-D-mannose-3,5-epimerase-4-reductase) (Protein FX) (Red cell NADP(H)-binding protein) (Short-chain dehydrogenase/reductase family 4E member 1)	Other	FCL	211840000	24771000	187070000	20135000	0	20135000	42991000	0	42991000	77950000	0	77950000	45994000	0	45994000
Q9C0C2	182 kDa tankyrase-1-binding protein	Other	TB182	560210000	19005000	541200000	66622000	0	66622000	259740000	0	259740000	169000000	0	169000000	45838000	0	45838000
P62191	26S protease regulatory subunit 4 (P26s4) (26S proteasome AAA-ATPase subunit RPT2) (Proteasome 26S subunit ATPase 1)	Other	PRS4	222790000	21717000	201080000	34960000	0	34960000	54532000	0	54532000	65838000	0	65838000	45745000	0	45745000
P00505	Aspartate aminotransferase, mitochondrial (mAspAT) (EC 2.6.1.1) (EC 2.6.1.7) (Fatty acid-binding protein) (FABP-1) (Glutamate oxaloacetate transaminase 2) (Kynurenine aminotransferase 4) (Kynurenine aminotransferase IV) (Kynurenine--oxoglutarate transaminase 4) (Kynurenine--oxoglutarate transaminase IV) (Plasma membrane-associated fatty acid-binding protein) (FABPpm) (Transaminase A)	Other	AATM	1008600000	55236000	953350000	337540000	3696100	333840000	353150000	4228800	348920000	225250000	0	225250000	45336000	0	45336000
Q15404	Ras suppressor protein 1 (RSP-1) (Rsu-1)	Other	RSU1	110350000	161080	110190000	5711900	0	5711900	37055000	0	37055000	22179000	0	22179000	45241000	0	45241000
P43686	26S protease regulatory subunit 6B (26S proteasome AAA-ATPase subunit RPT3) (MB67-interacting protein) (MIP224) (Proteasome 26S subunit ATPase 4) (Tat-binding protein 7) (TBP-7)	Other	PRS6B	211500000	0	211500000	62225000	0	62225000	69255000	0	69255000	34839000	0	34839000	45184000	0	45184000
P48637	Glutathione synthetase (GSH synthetase) (GSH-S) (EC 6.3.2.3) (Glutathione synthase)	Other	GSHB	269570000	53275000	216290000	29939000	0	29939000	70613000	0	70613000	70625000	0	70625000	45118000	0	45118000
P27449	V-type proton ATPase 16 kDa proteolipid subunit (V-ATPase 16 kDa proteolipid subunit) (Vacuolar proton pump 16 kDa proteolipid subunit)	Other	VATL	355790000	296800000	58984000	15651000	13721000	1930200	11746000	6492400	5253400	80296000	73597000	6698600	92363000	47261000	45102000
Q16543	Hsp90 co-chaperone Cdc37 (Hsp90 chaperone protein kinase-targeting subunit) (p50Cdc37) [Cleaved into: Hsp90 co-chaperone Cdc37, N-terminally processed]	Other	CDC37	246350000	26313000	220040000	53569000	0	53569000	66348000	0	66348000	55072000	0	55072000	45053000	0	45053000
P02461	Collagen alpha-1(III) chain	Collagens	CO3A1	22732000000	22621000000	111210000	5367000000	5361500000	5419000	6283100000	6255900000	27263000	5895200000	5861700000	33494000	3246100000	3201100000	45038000	0.03357	0.020504	NaN	0.050537	6.1	7.1	6.1	5.2	6	7	7	5	6	7	7	5	2	5	6	3	65.712
Q9BUT1	3-hydroxybutyrate dehydrogenase type 2 (EC 1.1.1.-) (EC 1.1.1.30) (Dehydrogenase/reductase SDR family member 6) (Oxidoreductase UCPA) (R-beta-hydroxybutyrate dehydrogenase) (Short chain dehydrogenase/reductase family 15C member 1)	Other	BDH2	212530000	162980000	49549000	0	0	0	0	0	0	4743300	0	4743300	44806000	0	44806000
P62841	40S ribosomal protein S15 (RIG protein)	Other	RS15	366730000	37388000	329340000	60214000	0	60214000	105360000	0	105360000	118960000	0	118960000	44800000	0	44800000
O00233	26S proteasome non-ATPase regulatory subunit 9 (26S proteasome regulatory subunit p27)	Other	PSMD9	302760000	36788000	265970000	53465000	0	53465000	83285000	0	83285000	84590000	0	84590000	44630000	0	44630000
Q9GZS3	WD repeat-containing protein 61 (Meiotic recombination REC14 protein homolog) (SKI8 homolog) (Ski8) [Cleaved into: WD repeat-containing protein 61, N-terminally processed]	Other	WDR61	222390000	0	222390000	41156000	0	41156000	67507000	0	67507000	69147000	0	69147000	44578000	0	44578000
Q969E4	Transcription elongation factor A protein-like 3 (TCEA-like protein 3) (Transcription elongation factor S-II protein-like 3)	Other	TCAL3	325120000	70769000	254350000	32719000	0	32719000	90734000	0	90734000	86580000	0	86580000	44314000	0	44314000
Q9H1E3	Nuclear ubiquitous casein and cyclin-dependent kinase substrate 1 (P1)	Other	NUCKS	100390000	29533000	70854000	0	0	0	0	0	0	26755000	0	26755000	44099000	0	44099000
P39019	40S ribosomal protein S19	Other	RS19	862310000	29805000	832500000	293620000	18401000	275220000	333360000	2659500	330700000	185920000	3115800	182810000	43784000	0	43784000
Q08722	Leukocyte surface antigen CD47 (Antigenic surface determinant protein OA3) (Integrin-associated protein) (IAP) (Protein MER6) (CD antigen CD47)	Other	CD47	1460800000	1345100000	115750000	213380000	199270000	14111000	174670000	152420000	22248000	274240000	238550000	35688000	198980000	155280000	43701000
Q58FF6	Putative heat shock protein HSP 90-beta 4	Other	H90B4	72841000	1562500	71279000	14773000	1562500	13210000	7042900	0	7042900	7526600	0	7526600	43499000	0	43499000
O00232	26S proteasome non-ATPase regulatory subunit 12 (26S proteasome regulatory subunit RPN5) (26S proteasome regulatory subunit p55)	Other	PSD12	158590000	599630	157990000	24764000	599630	24164000	48058000	0	48058000	42469000	0	42469000	43299000	0	43299000
P05976	Myosin light chain 1/3, skeletal muscle isoform (MLC1/MLC3) (MLC1F/MLC3F) (Myosin light chain alkali 1/2) (Myosin light chain A1/A2)	Other	MYL1	378790000	82787000	296000000	86782000	9275100	77507000	90639000	0	90639000	84711000	0	84711000	43145000	0	43145000
P60983	Glia maturation factor beta (GMF-beta)	Other	GMFB	521190000	174080000	347110000	67464000	0	67464000	120750000	0	120750000	115760000	0	115760000	43126000	0	43126000
P33176	Kinesin-1 heavy chain (Conventional kinesin heavy chain) (Ubiquitous kinesin heavy chain) (UKHC)	Other	KINH	324110000	30706000	293400000	74446000	11294000	63151000	109390000	4591600	104790000	82587000	0	82587000	42870000	0	42870000
P18077	60S ribosomal protein L35a (Cell growth-inhibiting gene 33 protein)	Other	RL35A	393660000	50466000	343190000	129840000	16407000	113430000	123320000	1459700	121860000	72953000	7655900	65298000	45362000	2760900	42601000
O75131	Copine-3 (Copine III)	Other	CPNE3	214960000	1809500	213150000	42422000	0	42422000	69619000	0	69619000	58604000	0	58604000	42501000	0	42501000
O15145	Actin-related protein 2/3 complex subunit 3 (Arp2/3 complex 21 kDa subunit) (p21-ARC)	Other	ARPC3	576730000	270820000	305910000	79818000	0	79818000	83083000	1126500	81956000	101690000	0	101690000	42443000	0	42443000
Q13561	Dynactin subunit 2 (50 kDa dynein-associated polypeptide) (Dynactin complex 50 kDa subunit) (DCTN-50) (p50 dynamitin)	Other	DCTN2	562470000	88030000	474440000	97036000	0	97036000	186690000	0	186690000	148300000	0	148300000	42413000	0	42413000
P41250	Glycine--tRNA ligase (EC 6.1.1.14) (Diadenosine tetraphosphate synthetase) (AP-4-A synthetase) (Glycyl-tRNA synthetase) (GlyRS)	Other	SYG	231540000	26902000	204640000	51657000	13670000	37987000	53841000	492710	53348000	83714000	12738000	70976000	42326000	0	42326000
P53396	ATP-citrate synthase (EC 2.3.3.8) (ATP-citrate (pro-S-)-lyase) (ACL) (Citrate cleavage enzyme)	Other	ACLY	454980000	8912000	446070000	134730000	2568600	132160000	162340000	0	162340000	109400000	0	109400000	42167000	0	42167000
P17900	Ganglioside GM2 activator (Cerebroside sulfate activator protein) (GM2-AP) (Sphingolipid activator protein 3) (SAP-3) [Cleaved into: Ganglioside GM2 activator isoform short]	Other	SAP3	48929000	6770200	42159000	0	0	0	0	0	0	0	0	0	42159000	0	42159000
P15289	Arylsulfatase A (ASA) (EC 3.1.6.8) (Cerebroside-sulfatase) [Cleaved into: Arylsulfatase A component B; Arylsulfatase A component C]	Other	ARSA	97561000	0	97561000	1363900	0	1363900	37257000	0	37257000	17119000	0	17119000	41821000	0	41821000
P63092	Guanine nucleotide-binding protein G(s) subunit alpha isoforms short (Adenylate cyclase-stimulating G alpha protein)	Other	GNAS2	109610000	47628000	61986000	3025300	0	3025300	8967100	0	8967100	14294000	6082200	8211400	66588000	24806000	41782000
Q06210	Glutamine--fructose-6-phosphate aminotransferase [isomerizing] 1 (EC 2.6.1.16) (D-fructose-6-phosphate amidotransferase 1) (Glutamine:fructose-6-phosphate amidotransferase 1) (GFAT 1) (GFAT1) (Hexosephosphate aminotransferase 1)	Other	GFPT1	130430000	2767700	127660000	30212000	0	30212000	22541000	0	22541000	33209000	0	33209000	44470000	2767700	41702000
P23434	Glycine cleavage system H protein, mitochondrial (Lipoic acid-containing protein)	Other	GCSH	380040000	190610	379850000	115800000	0	115800000	150170000	0	150170000	72594000	0	72594000	41283000	0	41283000
P16989	Y-box-binding protein 3 (Cold shock domain-containing protein A) (DNA-binding protein A) (Single-strand DNA-binding protein NF-GMB)	Other	YBOX3	462150000	26074000	436070000	126150000	0	126150000	169730000	0	169730000	99022000	0	99022000	41173000	0	41173000
P42766	60S ribosomal protein L35	Other	RL35	359250000	0	359250000	94793000	0	94793000	98238000	0	98238000	125130000	0	125130000	41093000	0	41093000
Q07889	Son of sevenless homolog 1 (SOS-1)	Other	SOS1	70507000	29431000	41076000	0	0	0	0	0	0	0	0	0	70507000	29431000	41076000
Q70UQ0	Inhibitor of nuclear factor kappa-B kinase-interacting protein (I kappa-B kinase-interacting protein) (IKBKB-interacting protein) (IKK-interacting protein)	Other	IKIP	206050000	70786000	135260000	39592000	16795000	22797000	42800000	13346000	29454000	55765000	13728000	42036000	59933000	18959000	40974000
O94979	Protein transport protein Sec31A (ABP125) (ABP130) (SEC31-like protein 1) (SEC31-related protein A) (Web1-like protein)	Other	SC31A	276430000	53375000	223050000	63578000	4388000	59190000	66247000	0	66247000	59101000	2425200	56676000	41318000	376560	40942000
Q9NR45	Sialic acid synthase (N-acetylneuraminate synthase) (EC 2.5.1.56) (N-acetylneuraminate-9-phosphate synthase) (EC 2.5.1.57) (N-acetylneuraminic acid phosphate synthase) (N-acetylneuraminic acid synthase)	Other	SIAS	180950000	60950000	120000000	12664000	0	12664000	31702000	0	31702000	35020000	0	35020000	40618000	0	40618000
Q93077	Histone H2A type 1-C (Histone H2A/l)	Other	H2A1C	486950000	135370000	351580000	51561000	0	51561000	131060000	4818200	126250000	133200000	0	133200000	40579000	0	40579000
P52597	Heterogeneous nuclear ribonucleoprotein F (hnRNP F) (Nucleolin-like protein mcs94-1) [Cleaved into: Heterogeneous nuclear ribonucleoprotein F, N-terminally processed]	Other	HNRPF	464610000	47402000	417210000	128130000	1615100	126510000	150170000	0	150170000	99996000	0	99996000	40529000	0	40529000
P09543	2',3'-cyclic-nucleotide 3'-phosphodiesterase (CNP) (CNPase) (EC 3.1.4.37)	Other	CN37	127350000	0	127350000	15267000	0	15267000	40403000	0	40403000	31342000	0	31342000	40337000	0	40337000
O00244	Copper transport protein ATOX1 (Metal transport protein ATX1)	Other	ATOX1	507430000	24190000	483240000	97681000	0	97681000	173330000	0	173330000	172050000	0	172050000	40178000	0	40178000
P24752	Acetyl-CoA acetyltransferase, mitochondrial (EC 2.3.1.9) (Acetoacetyl-CoA thiolase) (T2)	Other	THIL	510030000	371090000	138930000	17625000	0	17625000	57721000	0	57721000	23589000	0	23589000	40000000	0	40000000
Q9UH99	SUN domain-containing protein 2 (Protein unc-84 homolog B) (Rab5-interacting protein) (Rab5IP) (Sad1/unc-84 protein-like 2)	Other	SUN2	1191300000	1113000000	78353000	130410000	123680000	6723500	143810000	124240000	19570000	60977000	48914000	12062000	79465000	39468000	39997000
O43657	Tetraspanin-6 (Tspan-6) (A15 homolog) (Putative NF-kappa-B-activating protein 321) (T245 protein) (Tetraspanin TM4-D) (Transmembrane 4 superfamily member 6)	Other	TSN6	39740000	0	39740000	0	0	0	0	0	0	0	0	0	39740000	0	39740000
Q9H444	Charged multivesicular body protein 4b (Chromatin-modifying protein 4b) (CHMP4b) (SNF7 homolog associated with Alix 1) (SNF7-2) (hSnf7-2) (Vacuolar protein sorting-associated protein 32-2) (Vps32-2) (hVps32-2)	Other	CHM4B	176200000	27376000	148830000	0	0	0	66387000	8534500	57853000	60943000	9579500	51363000	48872000	9262100	39610000
P21281	V-type proton ATPase subunit B, brain isoform (V-ATPase subunit B 2) (Endomembrane proton pump 58 kDa subunit) (HO57) (Vacuolar proton pump subunit B 2)	Other	VATB2	184130000	64781000	119350000	19101000	1098100	18003000	50515000	5761700	44754000	18391000	1264100	17127000	52196000	12730000	39466000
P51571	Translocon-associated protein subunit delta (TRAP-delta) (Signal sequence receptor subunit delta) (SSR-delta)	Other	SSRD	603170000	446500000	156670000	100080000	69257000	30822000	95044000	56702000	38342000	177270000	129160000	48110000	109660000	70263000	39401000
Q9UNZ2	NSFL1 cofactor p47 (UBX domain-containing protein 2C) (p97 cofactor p47)	Other	NSF1C	392760000	0	392760000	123260000	0	123260000	145380000	0	145380000	84734000	0	84734000	39398000	0	39398000
A1L4H1	Soluble scavenger receptor cysteine-rich domain-containing protein SSC5D (Soluble scavenger protein with 5 SRCR domains) (SSc5D)	Other	SRCRL	123330000	0	123330000	0	0	0	26163000	0	26163000	57884000	0	57884000	39278000	0	39278000
P40763	Signal transducer and activator of transcription 3 (Acute-phase response factor)	Other	STAT3	78197000	13098000	65099000	0	0	0	12374000	0	12374000	13539000	0	13539000	39186000	0	39186000
O75340	Programmed cell death protein 6 (Apoptosis-linked gene 2 protein) (Probable calcium-binding protein ALG-2)	Other	PDCD6	108190000	2212400	105980000	15785000	0	15785000	15685000	0	15685000	35351000	0	35351000	41367000	2212400	39154000
P07384	Calpain-1 catalytic subunit (EC 3.4.22.52) (Calcium-activated neutral proteinase 1) (CANP 1) (Calpain mu-type) (Calpain-1 large subunit) (Cell proliferation-inducing gene 30 protein) (Micromolar-calpain) (muCANP)	Other	CAN1	220290000	75610000	144680000	32057000	0	32057000	42335000	0	42335000	31216000	0	31216000	39069000	0	39069000
Q13492	Phosphatidylinositol-binding clathrin assembly protein (Clathrin assembly lymphoid myeloid leukemia protein)	Other	PICAL	268550000	25850000	242700000	49231000	0	49231000	76691000	0	76691000	77726000	0	77726000	39054000	0	39054000
Q9P0L0	Vesicle-associated membrane protein-associated protein A (VAMP-A) (VAMP-associated protein A) (VAP-A) (33 kDa VAMP-associated protein) (VAP-33)	Other	VAPA	190760000	90310000	100450000	12376000	2492500	9883400	34874000	586900	34287000	18134000	0	18134000	38149000	0	38149000
O00479	High mobility group nucleosome-binding domain-containing protein 4 (Non-histone chromosomal protein HMG-17-like 3) (Non-histone chromosomal protein)	Other	HMGN4	62820000	0	62820000	11141000	0	11141000	7463300	0	7463300	6153400	0	6153400	38062000	0	38062000
Q06323	Proteasome activator complex subunit 1 (11S regulator complex subunit alpha) (REG-alpha) (Activator of multicatalytic protease subunit 1) (Interferon gamma up-regulated I-5111 protein) (IGUP I-5111) (Proteasome activator 28 subunit alpha) (PA28a) (PA28alpha)	Other	PSME1	176250000	26085000	150170000	28136000	0	28136000	51750000	0	51750000	32336000	0	32336000	37945000	0	37945000
P09871	Complement C1s subcomponent (EC 3.4.21.42) (C1 esterase) (Complement component 1 subcomponent s) [Cleaved into: Complement C1s subcomponent heavy chain; Complement C1s subcomponent light chain]	Other	C1S	193290000	27787000	165500000	0	0	0	52787000	0	52787000	74795000	0	74795000	37917000	0	37917000
Q9Y224	UPF0568 protein C14orf166 (CLE7 homolog) (CLE)	Other	CN166	160840000	44124000	116720000	16582000	0	16582000	32347000	0	32347000	30113000	0	30113000	37678000	0	37678000
P36957	Dihydrolipoyllysine-residue succinyltransferase component of 2-oxoglutarate dehydrogenase complex, mitochondrial (EC 2.3.1.61) (2-oxoglutarate dehydrogenase complex component E2) (OGDC-E2) (Dihydrolipoamide succinyltransferase component of 2-oxoglutarate dehydrogenase complex) (E2K)	Other	ODO2	181070000	88335000	92736000	0	0	0	45999000	0	45999000	9271500	0	9271500	37466000	0	37466000
Q00765	Receptor expression-enhancing protein 5 (Polyposis locus protein 1) (Protein TB2)	Other	REEP5	117170000	29945000	87225000	16397000	917030	15480000	14652000	0	14652000	19706000	0	19706000	38403000	1016300	37387000
Q9BSJ8	Extended synaptotagmin-1 (E-Syt1) (Membrane-bound C2 domain-containing protein)	Other	ESYT1	178920000	7272900	171640000	38847000	1282600	37565000	64849000	1598800	63250000	38001000	4391500	33610000	37219000	0	37219000
P11234	Ras-related protein Ral-B	Other	RALB	245780000	84469000	161310000	42606000	13375000	29230000	59964000	7936500	52028000	69448000	26482000	42966000	46907000	9820800	37086000
O43776	Asparagine--tRNA ligase, cytoplasmic (EC 6.1.1.22) (Asparaginyl-tRNA synthetase) (AsnRS)	Other	SYNC	153630000	0	153630000	35952000	0	35952000	44877000	0	44877000	36286000	0	36286000	36514000	0	36514000
P19367	Hexokinase-1 (EC 2.7.1.1) (Brain form hexokinase) (Hexokinase type I) (HK I)	Other	HXK1	232880000	63107000	169770000	42726000	3644800	39081000	89607000	17806000	71801000	26493000	4114000	22379000	36509000	0	36509000
O00151	PDZ and LIM domain protein 1 (C-terminal LIM domain protein 1) (Elfin) (LIM domain protein CLP-36)	Other	PDLI1	1011500000	509020000	502450000	111040000	0	111040000	159870000	2200600	157670000	197900000	0	197900000	35843000	0	35843000
P49591	Serine--tRNA ligase, cytoplasmic (EC 6.1.1.11) (Seryl-tRNA synthetase) (SerRS) (Seryl-tRNA(Ser/Sec) synthetase)	Other	SYSC	154900000	2613500	152290000	27986000	0	27986000	42153000	0	42153000	47604000	874990	46729000	35421000	0	35421000
Q96IU4	Alpha/beta hydrolase domain-containing protein 14B (Abhydrolase domain-containing protein 14B) (EC 3.-.-.-) (CCG1-interacting factor B)	Other	ABHEB	100470000	31329000	69138000	7853400	0	7853400	11513000	0	11513000	14532000	0	14532000	35240000	0	35240000
Q13885	Tubulin beta-2A chain (Tubulin beta class IIa)	Other	TBB2A	104430000	671590	103760000	19329000	0	19329000	24104000	671590	23432000	25806000	0	25806000	35196000	0	35196000
Q63ZY3	KN motif and ankyrin repeat domain-containing protein 2 (Ankyrin repeat domain-containing protein 25) (Matrix-remodeling-associated protein 3) (SRC-1-interacting protein) (SIP) (SRC-interacting protein) (SRC1-interacting protein)	Other	KANK2	268020000	104640000	163370000	3164500	0	3164500	7322300	0	7322300	4756200	0	4756200	35122000	0	35122000
P41222	Prostaglandin-H2 D-isomerase (EC 5.3.99.2) (Beta-trace protein) (Cerebrin-28) (Glutathione-independent PGD synthase) (Lipocalin-type prostaglandin-D synthase) (Prostaglandin-D2 synthase) (PGD2 synthase) (PGDS) (PGDS2)	Other	PTGDS	267030000	181910000	85122000	15852000	15852000	0	31999000	11917000	20082000	47981000	17983000	29999000	61637000	26596000	35041000
Q15113	Procollagen C-endopeptidase enhancer 1 (Procollagen COOH-terminal proteinase enhancer 1) (PCPE-1) (Procollagen C-proteinase enhancer 1) (Type 1 procollagen C-proteinase enhancer protein) (Type I procollagen COOH-terminal proteinase enhancer)	ECM Glycoproteins	PCOC1	83818000	0	83818000	0	0	0	34266000	0	34266000	14930000	0	14930000	34622000	0	34622000	NaN	NaN	NaN	NaN	12.7	25.8	22.5	26.7	5	10	8	8	5	10	8	8	5	10	8	8	45.388
Q16610	Extracellular matrix protein 1 (Secretory component p85)	ECM Glycoproteins	ECM1	93675000	30212000	63463000	8014000	0	8014000	8070900	0	8070900	12798000	0	12798000	37554000	2973600	34581000	NaN	NaN	NaN	NaN	8.5	23	22.6	27.2	3	8	7	10	3	8	7	10	3	8	7	10	45.515
Q9HB40	Retinoid-inducible serine carboxypeptidase (EC 3.4.16.-) (Serine carboxypeptidase 1)	Other	RISC	73568000	0	73568000	0	0	0	25789000	0	25789000	13254000	0	13254000	34524000	0	34524000
O14907	Tax1-binding protein 3 (Glutaminase-interacting protein 3) (Tax interaction protein 1) (TIP-1) (Tax-interacting protein 1)	Other	TX1B3	248210000	0	248210000	56240000	0	56240000	103510000	0	103510000	54188000	0	54188000	34271000	0	34271000
O15400	Syntaxin-7	Other	STX7	141920000	72722000	69201000	0	0	0	22882000	0	22882000	12201000	0	12201000	34118000	0	34118000
O43237	Cytoplasmic dynein 1 light intermediate chain 2 (Dynein light intermediate chain 2, cytosolic) (LIC-2) (LIC53/55)	Other	DC1L2	128020000	38662000	89357000	24479000	0	24479000	6984600	0	6984600	24180000	0	24180000	33713000	0	33713000
Q92484	Acid sphingomyelinase-like phosphodiesterase 3a (ASM-like phosphodiesterase 3a) (EC 3.1.4.-)	Other	ASM3A	72313000	0	72313000	0	0	0	16292000	0	16292000	22396000	0	22396000	33625000	0	33625000
Q15369	Transcription elongation factor B polypeptide 1 (Elongin 15 kDa subunit) (Elongin-C) (EloC) (RNA polymerase II transcription factor SIII subunit C) (SIII p15)	Other	ELOC	216980000	20784000	196190000	42981000	0	42981000	55519000	0	55519000	64157000	0	64157000	33537000	0	33537000
Q8NF91	Nesprin-1 (Enaptin) (Myocyte nuclear envelope protein 1) (Myne-1) (Nuclear envelope spectrin repeat protein 1) (Synaptic nuclear envelope protein 1) (Syne-1)	Other	SYNE1	124870000	70874000	54001000	0	0	0	0	0	0	67920000	47228000	20692000	45526000	12218000	33309000
P03956	Interstitial collagenase (EC 3.4.24.7) (Fibroblast collagenase) (Matrix metalloproteinase-1) (MMP-1) [Cleaved into: 22 kDa interstitial collagenase; 27 kDa interstitial collagenase]	ECM Regulators	MMP1	99975000	0	99975000	25992000	0	25992000	23855000	0	23855000	16915000	0	16915000	33212000	0	33212000	NaN	NaN	NaN	NaN	13.2	12.6	8.3	13.2	5	5	3	6	5	5	3	6	5	5	3	6	17.649
P30085	UMP-CMP kinase (EC 2.7.4.14) (Deoxycytidylate kinase) (CK) (dCMP kinase) (Nucleoside-diphosphate kinase) (EC 2.7.4.6) (Uridine monophosphate/cytidine monophosphate kinase) (UMP/CMP kinase) (UMP/CMPK)	Other	KCY	460490000	152420000	308070000	47386000	0	47386000	122190000	0	122190000	105300000	0	105300000	33187000	0	33187000
P00736	Complement C1r subcomponent (EC 3.4.21.41) (Complement component 1 subcomponent r) [Cleaved into: Complement C1r subcomponent heavy chain; Complement C1r subcomponent light chain]	Other	C1R	88068000	12009000	76059000	0	0	0	6947300	0	6947300	36059000	0	36059000	33053000	0	33053000
Q96AY3	Peptidyl-prolyl cis-trans isomerase FKBP10 (PPIase FKBP10) (EC 5.2.1.8) (65 kDa FK506-binding protein) (65 kDa FKBP) (FKBP-65) (FK506-binding protein 10) (FKBP-10) (Immunophilin FKBP65) (Rotamase)	Other	FKB10	302590000	27687000	274900000	67952000	854350	67098000	118120000	0	118120000	57004000	353990	56650000	33041000	0	33041000
Q14165	Malectin	Other	MLEC	291650000	207540000	84110000	52953000	35248000	17705000	25231000	10218000	15013000	45518000	26915000	18603000	34365000	1574700	32790000
Q8WWM9	Cytoglobin (Histoglobin) (HGb) (Stellate cell activation-associated protein)	Other	CYGB	32516000	0	32516000	0	0	0	0	0	0	0	0	0	32516000	0	32516000
Q16698	2,4-dienoyl-CoA reductase, mitochondrial (EC 1.3.1.34) (2,4-dienoyl-CoA reductase [NADPH]) (4-enoyl-CoA reductase [NADPH]) (Short chain dehydrogenase/reductase family 18C member 1)	Other	DECR	132990000	24325000	108660000	16483000	0	16483000	32635000	0	32635000	27079000	0	27079000	32464000	0	32464000
P84085	ADP-ribosylation factor 5	Other	ARF5	93289000	11625000	81663000	10597000	0	10597000	22427000	0	22427000	16405000	0	16405000	32235000	0	32235000
O75380	NADH dehydrogenase [ubiquinone] iron-sulfur protein 6, mitochondrial (Complex I-13kD-A) (CI-13kD-A) (NADH-ubiquinone oxidoreductase 13 kDa-A subunit)	Other	NDUS6	217560000	26326000	191230000	17564000	0	17564000	77503000	0	77503000	63955000	0	63955000	32210000	0	32210000
Q6P587	Acylpyruvase FAHD1, mitochondrial (EC 3.7.1.5) (Fumarylacetoacetate hydrolase domain-containing protein 1) (FAH domain-containing protein 1) (Oxaloacetate decarboxylase) (OAA decarboxylase) (EC 4.1.1.3) (YisK-like protein)	Other	FAHD1	131300000	2769800	128530000	17299000	0	17299000	45743000	0	45743000	33346000	0	33346000	32145000	0	32145000
O43396	Thioredoxin-like protein 1 (32 kDa thioredoxin-related protein)	Other	TXNL1	380970000	45335000	335640000	67481000	0	67481000	109620000	0	109620000	126510000	0	126510000	32027000	0	32027000
Q92734	Protein TFG (TRK-fused gene protein)	Other	TFG	156300000	12654000	143650000	32405000	3440600	28965000	55750000	5525800	50224000	34054000	1488800	32565000	34092000	2198600	31894000
O43809	Cleavage and polyadenylation specificity factor subunit 5 (Cleavage and polyadenylation specificity factor 25 kDa subunit) (CFIm25) (CPSF 25 kDa subunit) (Nucleoside diphosphate-linked moiety X motif 21) (Nudix motif 21) (Pre-mRNA cleavage factor Im 25 kDa subunit)	Other	CPSF5	93196000	0	93196000	8279800	0	8279800	11936000	0	11936000	41111000	0	41111000	31868000	0	31868000
P16402	Histone H1.3 (Histone H1c) (Histone H1s-2)	Other	H13	260050000	35844000	224210000	56055000	0	56055000	54078000	0	54078000	82220000	0	82220000	31855000	0	31855000
Q13976	cGMP-dependent protein kinase 1 (cGK 1) (cGK1) (EC 2.7.11.12) (cGMP-dependent protein kinase I) (cGKI)	Other	KGP1	43511000	11951000	31560000	0	0	0	0	0	0	0	0	0	31560000	0	31560000
Q92945	Far upstream element-binding protein 2 (FUSE-binding protein 2) (KH type-splicing regulatory protein) (KSRP) (p75)	Other	FUBP2	701890000	27234000	674660000	159800000	0	159800000	294180000	0	294180000	189200000	0	189200000	31486000	0	31486000
Q00688	Peptidyl-prolyl cis-trans isomerase FKBP3 (PPIase FKBP3) (EC 5.2.1.8) (25 kDa FK506-binding protein) (25 kDa FKBP) (FKBP-25) (FK506-binding protein 3) (FKBP-3) (Immunophilin FKBP25) (Rapamycin-selective 25 kDa immunophilin) (Rotamase)	Other	FKBP3	489690000	29762000	459920000	89207000	0	89207000	179070000	0	179070000	160210000	0	160210000	31438000	0	31438000
P14868	Aspartate--tRNA ligase, cytoplasmic (EC 6.1.1.12) (Aspartyl-tRNA synthetase) (AspRS) (Cell proliferation-inducing gene 40 protein)	Other	SYDC	135990000	0	135990000	48666000	0	48666000	17641000	0	17641000	38462000	0	38462000	31221000	0	31221000
Q9BVC6	Transmembrane protein 109 (Mitsugumin-23) (Mg23)	Other	TM109	299330000	206060000	93270000	34955000	30527000	4427400	15896000	7433700	8462000	96557000	47224000	49333000	55565000	24518000	31047000
P09622	Dihydrolipoyl dehydrogenase, mitochondrial (EC 1.8.1.4) (Dihydrolipoamide dehydrogenase) (Glycine cleavage system L protein)	Other	DLDH	740320000	341390000	398920000	106240000	0	106240000	176130000	0	176130000	85744000	0	85744000	30809000	0	30809000
Q16799	Reticulon-1 (Neuroendocrine-specific protein)	Other	RTN1	109130000	8931600	100200000	23638000	3417900	20220000	14869000	0	14869000	34446000	0	34446000	30665000	0	30665000
Q9Y265	RuvB-like 1 (EC 3.6.4.12) (49 kDa TATA box-binding protein-interacting protein) (49 kDa TBP-interacting protein) (54 kDa erythrocyte cytosolic protein) (ECP-54) (INO80 complex subunit H) (Nuclear matrix protein 238) (NMP 238) (Pontin 52) (TIP49a) (TIP60-associated protein 54-alpha) (TAP54-alpha)	Other	RUVB1	99365000	0	99365000	10166000	0	10166000	42695000	0	42695000	15878000	0	15878000	30626000	0	30626000
Q15056	Eukaryotic translation initiation factor 4H (eIF-4H) (Williams-Beuren syndrome chromosomal region 1 protein)	Other	IF4H	680270000	127610000	552660000	203530000	5441600	198090000	139410000	0	139410000	184540000	0	184540000	50919000	20302000	30618000
P09417	Dihydropteridine reductase (EC 1.5.1.34) (HDHPR) (Quinoid dihydropteridine reductase) (Short chain dehydrogenase/reductase family 33C member 1)	Other	DHPR	286890000	181940000	104950000	10752000	0	10752000	29822000	0	29822000	34269000	0	34269000	30107000	0	30107000
Q9UMX5	Neudesin (Cell immortalization-related protein 2) (Neuron-derived neurotrophic factor) (Protein GIG47) (Secreted protein of unknown function) (SPUF protein)	Other	NENF	356090000	2712500	353380000	98268000	2712500	95556000	154730000	0	154730000	73028000	0	73028000	30063000	0	30063000
P30536	Translocator protein (Mitochondrial benzodiazepine receptor) (PKBS) (Peripheral-type benzodiazepine receptor) (PBR)	Other	TSPOA	631260000	578950000	52315000	68241000	61901000	6340000	86506000	86506000	0	125500000	109540000	15957000	109890000	79874000	30018000
Q16643	Drebrin (Developmentally-regulated brain protein)	Other	DREB	1039100000	174020000	865100000	231400000	0	231400000	228540000	0	228540000	375220000	0	375220000	29939000	0	29939000
Q14409	Putative glycerol kinase 3 (GK 3) (Glycerokinase 3) (EC 2.7.1.30) (ATP:glycerol 3-phosphotransferase 3) (Glycerol kinase, testis specific 1)	Other	GLPK3	45513000	0	45513000	6293100	0	6293100	9323200	0	9323200	0	0	0	29897000	0	29897000
P63151	Serine/threonine-protein phosphatase 2A 55 kDa regulatory subunit B alpha isoform (PP2A subunit B isoform B55-alpha) (PP2A subunit B isoform PR55-alpha) (PP2A subunit B isoform R2-alpha) (PP2A subunit B isoform alpha)	Other	2ABA	75667000	3971100	71696000	6071900	0	6071900	18193000	0	18193000	17543000	0	17543000	33858000	3971100	29887000
P48509	CD151 antigen (GP27) (Membrane glycoprotein SFA-1) (Platelet-endothelial tetraspan antigen 3) (PETA-3) (Tetraspanin-24) (Tspan-24) (CD antigen CD151)	Other	CD151	337040000	140690000	196350000	67543000	20768000	46775000	63819000	3167400	60652000	85510000	26406000	59104000	38818000	8996900	29821000
P22087	rRNA 2'-O-methyltransferase fibrillarin (EC 2.1.1.-) (34 kDa nucleolar scleroderma antigen) (Histone-glutamine methyltransferase)	Other	FBRL	74738000	3089700	71648000	0	0	0	4794600	0	4794600	40204000	3089700	37114000	29739000	0	29739000
Q9GZT8	NIF3-like protein 1 (Amyotrophic lateral sclerosis 2 chromosomal region candidate gene 1 protein)	Other	NIF3L	161280000	27236000	134040000	12858000	0	12858000	39599000	0	39599000	51881000	0	51881000	29700000	0	29700000
Q08209	Serine/threonine-protein phosphatase 2B catalytic subunit alpha isoform (EC 3.1.3.16) (CAM-PRP catalytic subunit) (Calmodulin-dependent calcineurin A subunit alpha isoform)	Other	PP2BA	130380000	0	130380000	22253000	0	22253000	29696000	0	29696000	49017000	0	49017000	29413000	0	29413000
Q02218	2-oxoglutarate dehydrogenase, mitochondrial (EC 1.2.4.2) (2-oxoglutarate dehydrogenase complex component E1) (OGDC-E1) (Alpha-ketoglutarate dehydrogenase)	Other	ODO1	122010000	38291000	83718000	16958000	0	16958000	37431000	0	37431000	0	0	0	29952000	622500	29329000
P13861	cAMP-dependent protein kinase type II-alpha regulatory subunit	Other	KAP2	60140000	6325500	53815000	2728100	0	2728100	6865700	998580	5867100	21454000	5326900	16127000	29093000	0	29093000
Q8NCW5	NAD(P)H-hydrate epimerase (EC 5.1.99.6) (Apolipoprotein A-I-binding protein) (AI-BP) (NAD(P)HX epimerase) (YjeF N-terminal domain-containing protein 1) (YjeF_N1)	Other	NNRE	133720000	11075000	122650000	19571000	0	19571000	44935000	0	44935000	29152000	0	29152000	28993000	0	28993000
P15311	Ezrin (Cytovillin) (Villin-2) (p81)	Other	EZRI	918130000	223060000	695070000	191600000	2930000	188670000	216310000	944550	215370000	263410000	1089900	262320000	28707000	0	28707000
P28482	Mitogen-activated protein kinase 1 (MAP kinase 1) (MAPK 1) (EC 2.7.11.24) (ERT1) (Extracellular signal-regulated kinase 2) (ERK-2) (MAP kinase isoform p42) (p42-MAPK) (Mitogen-activated protein kinase 2) (MAP kinase 2) (MAPK 2)	Other	MK01	86777000	6340000	80437000	9466200	0	9466200	32596000	6340000	26256000	16016000	0	16016000	28699000	0	28699000
P0CG35	Thymosin beta-15B	Other	TB15B	56061000	0	56061000	12601000	0	12601000	7433200	0	7433200	7455300	0	7455300	28572000	0	28572000
Q14203	Dynactin subunit 1 (150 kDa dynein-associated polypeptide) (DAP-150) (DP-150) (p135) (p150-glued)	Other	DCTN1	99716000	2886500	96830000	24267000	0	24267000	32070000	0	32070000	12175000	0	12175000	28318000	0	28318000
O14737	Programmed cell death protein 5 (TF-1 cell apoptosis-related protein 19) (Protein TFAR19)	Other	PDCD5	512220000	22066000	490150000	112280000	0	112280000	219030000	0	219030000	130530000	0	130530000	28302000	0	28302000
Q99729	Heterogeneous nuclear ribonucleoprotein A/B (hnRNP A/B) (APOBEC1-binding protein 1) (ABBP-1)	Other	ROAA	335960000	7803500	328150000	112260000	977760	111280000	114020000	0	114020000	74577000	0	74577000	28280000	0	28280000
Q99733	Nucleosome assembly protein 1-like 4 (Nucleosome assembly protein 2) (NAP-2)	Other	NP1L4	218550000	0	218550000	53626000	0	53626000	80075000	0	80075000	56877000	0	56877000	27968000	0	27968000
Q9BRF8	Serine/threonine-protein phosphatase CPPED1 (EC 3.1.3.16) (Calcineurin-like phosphoesterase domain-containing protein 1) (Complete S-transactivated protein 1)	Other	CPPED	207050000	86142000	120910000	8693800	1367700	7326100	54817000	1379100	53438000	32204000	0	32204000	32540000	4598900	27941000
P05026	Sodium/potassium-transporting ATPase subunit beta-1 (Sodium/potassium-dependent ATPase subunit beta-1)	Other	AT1B1	177440000	143260000	34177000	2588200	2588200	0	10245000	8441300	1804000	29216000	24765000	4450500	37718000	9795900	27923000
P54819	Adenylate kinase 2, mitochondrial (AK 2) (EC 2.7.4.3) (ATP-AMP transphosphorylase 2) (ATP:AMP phosphotransferase) (Adenylate monophosphate kinase) [Cleaved into: Adenylate kinase 2, mitochondrial, N-terminally processed]	Other	KAD2	188950000	85791000	103160000	21677000	0	21677000	40887000	0	40887000	12726000	0	12726000	27870000	0	27870000
P78559	Microtubule-associated protein 1A (MAP-1A) (Proliferation-related protein p80) [Cleaved into: MAP1A heavy chain; MAP1 light chain LC2]	Other	MAP1A	1900700000	6202700	1894500000	637340000	0	637340000	766300000	0	766300000	469800000	6202700	463600000	27306000	0	27306000
O14495	Lipid phosphate phosphohydrolase 3 (EC 3.1.3.4) (PAP2-beta) (Phosphatidate phosphohydrolase type 2b) (Phosphatidic acid phosphatase 2b) (PAP-2b) (PAP2b) (Vascular endothelial growth factor and type I collagen-inducible protein) (VCIP)	Other	LPP3	190640000	136950000	53693000	14415000	12262000	2153700	3755900	0	3755900	58656000	38147000	20509000	63483000	36208000	27274000
Q53GQ0	Very-long-chain 3-oxoacyl-CoA reductase (EC 1.1.1.330) (17-beta-hydroxysteroid dehydrogenase 12) (17-beta-HSD 12) (3-ketoacyl-CoA reductase) (KAR) (Estradiol 17-beta-dehydrogenase 12) (EC 1.1.1.62) (Short chain dehydrogenase/reductase family 12C member 1)	Other	DHB12	130100000	65973000	64128000	6905700	2984500	3921200	19060000	4969900	14090000	53113000	34118000	18995000	31225000	4103500	27121000
P55769	NHP2-like protein 1 (High mobility group-like nuclear protein 2 homolog 1) (OTK27) (SNU13 homolog) (hSNU13) (U4/U6.U5 small nuclear ribonucleoprotein SNU13) (U4/U6.U5 tri-snRNP 15.5 kDa protein) [Cleaved into: NHP2-like protein 1, N-terminally processed]	Other	NH2L1	101850000	1270300	100580000	15201000	0	15201000	26640000	0	26640000	31661000	0	31661000	27080000	0	27080000
Q9NVJ2	ADP-ribosylation factor-like protein 8B (ADP-ribosylation factor-like protein 10C) (Novel small G protein indispensable for equal chromosome segregation 1)	Other	ARL8B	46606000	6094500	40512000	0	0	0	6243200	0	6243200	9637600	2356800	7280800	30725000	3737700	26988000
P54687	Branched-chain-amino-acid aminotransferase, cytosolic (BCAT(c)) (EC 2.6.1.42) (Protein ECA39)	Other	BCAT1	252890000	0	252890000	72984000	0	72984000	90981000	0	90981000	61970000	0	61970000	26957000	0	26957000
O43854	EGF-like repeat and discoidin I-like domain-containing protein 3 (Developmentally-regulated endothelial cell locus 1 protein) (Integrin-binding protein DEL1)	ECM Glycoproteins	EDIL3	55055000	0	55055000	2409400	0	2409400	5635000	0	5635000	20276000	0	20276000	26735000	0	26735000	NaN	NaN	NaN	NaN	4	6.5	10.8	14.4	2	3	4	6	2	3	4	6	2	3	4	6	16.278
Q92629	Delta-sarcoglycan (Delta-SG) (35 kDa dystrophin-associated glycoprotein) (35DAG)	Other	SGCD	155060000	123720000	31342000	0	0	0	4877400	4877400	0	26716000	22101000	4615200	47703000	20977000	26727000
P06730	Eukaryotic translation initiation factor 4E (eIF-4E) (eIF4E) (eIF-4F 25 kDa subunit) (mRNA cap-binding protein)	Other	IF4E	78905000	0	78905000	6991900	0	6991900	12838000	0	12838000	32369000	0	32369000	26706000	0	26706000
O75643	U5 small nuclear ribonucleoprotein 200 kDa helicase (EC 3.6.4.13) (Activating signal cointegrator 1 complex subunit 3-like 1) (BRR2 homolog) (U5 snRNP-specific 200 kDa protein) (U5-200KD)	Other	U520	49267000	1570900	47696000	1745400	0	1745400	13963000	0	13963000	5466700	0	5466700	28092000	1570900	26521000
O75821	Eukaryotic translation initiation factor 3 subunit G (eIF3g) (Eukaryotic translation initiation factor 3 RNA-binding subunit) (eIF-3 RNA-binding subunit) (Eukaryotic translation initiation factor 3 subunit 4) (eIF-3-delta) (eIF3 p42) (eIF3 p44)	Other	EIF3G	273240000	48770000	224470000	73203000	8901300	64301000	83256000	14200000	69056000	68207000	3486700	64721000	32803000	6410000	26393000
Q86V81	THO complex subunit 4 (Tho4) (Ally of AML-1 and LEF-1) (Aly/REF export factor) (Transcriptional coactivator Aly/REF) (bZIP-enhancing factor BEF)	Other	THOC4	196170000	46880000	149300000	35277000	0	35277000	62149000	0	62149000	25510000	0	25510000	26360000	0	26360000
Q13501	Sequestosome-1 (EBI3-associated protein of 60 kDa) (EBIAP) (p60) (Phosphotyrosine-independent ligand for the Lck SH2 domain of 62 kDa) (Ubiquitin-binding protein p62)	Other	SQSTM	142350000	0	142350000	36505000	0	36505000	55325000	0	55325000	24167000	0	24167000	26350000	0	26350000
O43143	Pre-mRNA-splicing factor ATP-dependent RNA helicase DHX15 (EC 3.6.4.13) (ATP-dependent RNA helicase #46) (DEAH box protein 15)	Other	DHX15	56565000	0	56565000	9346900	0	9346900	10769000	0	10769000	10165000	0	10165000	26285000	0	26285000
P05121	Plasminogen activator inhibitor 1 (PAI) (PAI-1) (Endothelial plasminogen activator inhibitor) (Serpin E1)	ECM Regulators	PAI1	169850000	0	169850000	51043000	0	51043000	30530000	0	30530000	62078000	0	62078000	26199000	0	26199000	NaN	NaN	NaN	NaN	33.1	23.6	31.3	24.4	9	6	8	7	9	6	8	7	9	6	8	7	66.163
P50570	Dynamin-2 (EC 3.6.5.5)	Other	DYN2	60521000	3815900	56705000	1711400	0	1711400	5849900	0	5849900	23070000	0	23070000	26074000	0	26074000
Q6UVY6	DBH-like monooxygenase protein 1 (EC 1.14.17.-) (Monooxygenase X)	Other	MOXD1	37333000	11346000	25988000	0	0	0	0	0	0	0	0	0	25988000	0	25988000
Q9NTK5	Obg-like ATPase 1 (DNA damage-regulated overexpressed in cancer 45) (DOC45) (GTP-binding protein 9)	Other	OLA1	157640000	20127000	137510000	49728000	0	49728000	34382000	1198300	33183000	30178000	1553400	28624000	25977000	0	25977000
P54577	Tyrosine--tRNA ligase, cytoplasmic (EC 6.1.1.1) (Tyrosyl-tRNA synthetase) (TyrRS) [Cleaved into: Tyrosine--tRNA ligase, cytoplasmic, N-terminally processed]	Other	SYYC	82021000	0	82021000	13205000	0	13205000	34213000	0	34213000	8771800	0	8771800	25831000	0	25831000
P08123	Collagen alpha-2(I) chain (Alpha-2 type I collagen)	Collagens	CO1A2	325360000000	324440000000	922210000	80938000000	80719000000	219050000	65558000000	65282000000	275680000	63051000000	62649000000	401680000	60083000000	60057000000	25802000	3.1312	0.10071	6.5235	NaN	25.1	23.8	17.9	18.5	27	26	19	20	27	26	19	20	27	26	19	20	323.31
P61925	cAMP-dependent protein kinase inhibitor alpha (PKI-alpha) (cAMP-dependent protein kinase inhibitor, muscle/brain isoform)	Other	IPKA	41413000	0	41413000	0	0	0	0	0	0	15755000	0	15755000	25658000	0	25658000
P41567	Eukaryotic translation initiation factor 1 (eIF1) (A121) (Protein translation factor SUI1 homolog) (Sui1iso1)	Other	EIF1	246430000	0	246430000	67853000	0	67853000	66370000	0	66370000	86613000	0	86613000	25597000	0	25597000
O95479	GDH/6PGL endoplasmic bifunctional protein [Includes: Glucose 1-dehydrogenase (EC 1.1.1.47) (Hexose-6-phosphate dehydrogenase); 6-phosphogluconolactonase (6PGL) (EC 3.1.1.31)]	Other	G6PE	30270000	0	30270000	0	0	0	2519500	0	2519500	2179600	0	2179600	25571000	0	25571000
P35998	26S protease regulatory subunit 7 (26S proteasome AAA-ATPase subunit RPT1) (Proteasome 26S subunit ATPase 2) (Protein MSS1)	Other	PRS7	109670000	0	109670000	36283000	0	36283000	34478000	0	34478000	13346000	0	13346000	25559000	0	25559000
O00487	26S proteasome non-ATPase regulatory subunit 14 (EC 3.4.19.-) (26S proteasome regulatory subunit RPN11) (26S proteasome-associated PAD1 homolog 1)	Other	PSDE	123540000	0	123540000	35161000	0	35161000	34190000	0	34190000	28752000	0	28752000	25438000	0	25438000
P20042	Eukaryotic translation initiation factor 2 subunit 2 (Eukaryotic translation initiation factor 2 subunit beta) (eIF-2-beta)	Other	IF2B	187280000	115320000	71954000	16622000	0	16622000	103980000	94878000	9101800	20863000	0	20863000	25366000	0	25366000
O00193	Small acidic protein	Other	SMAP	378770000	0	378770000	115750000	0	115750000	126750000	0	126750000	111000000	0	111000000	25271000	0	25271000
Q15691	Microtubule-associated protein RP/EB family member 1 (APC-binding protein EB1) (End-binding protein 1) (EB1)	Other	MARE1	222990000	58089000	164900000	58051000	1114000	56937000	57716000	0	57716000	25123000	0	25123000	25121000	0	25121000
Q14011	Cold-inducible RNA-binding protein (A18 hnRNP) (Glycine-rich RNA-binding protein CIRP)	Other	CIRBP	222030000	27401000	194630000	63483000	2288300	61195000	52689000	0	52689000	55767000	0	55767000	26542000	1561000	24981000
P98179	RNA-binding protein 3 (RNA-binding motif protein 3) (RNPL)	Other	RBM3	409640000	3243600	406390000	83541000	0	83541000	98111000	0	98111000	202470000	2690000	199780000	24958000	0	24958000
P17980	26S protease regulatory subunit 6A (26S proteasome AAA-ATPase subunit RPT5) (Proteasome 26S subunit ATPase 3) (Proteasome subunit P50) (Tat-binding protein 1) (TBP-1)	Other	PRS6A	153660000	0	153660000	33513000	0	33513000	57200000	0	57200000	38158000	0	38158000	24793000	0	24793000
P49773	Histidine triad nucleotide-binding protein 1 (EC 3.-.-.-) (Adenosine 5'-monophosphoramidase) (Protein kinase C inhibitor 1) (Protein kinase C-interacting protein 1) (PKCI-1)	Other	HINT1	219890000	3797100	216100000	37510000	0	37510000	56083000	0	56083000	97712000	0	97712000	24790000	0	24790000
Q9H8H3	Methyltransferase-like protein 7A (EC 2.1.1.-) (Protein AAM-B)	Other	MET7A	279050000	224080000	54975000	56724000	52790000	3934100	48001000	32930000	15071000	66882000	55475000	11407000	49948000	25385000	24563000
P26885	Peptidyl-prolyl cis-trans isomerase FKBP2 (PPIase FKBP2) (EC 5.2.1.8) (13 kDa FK506-binding protein) (13 kDa FKBP) (FKBP-13) (FK506-binding protein 2) (FKBP-2) (Immunophilin FKBP13) (Rotamase)	Other	FKBP2	144990000	10100000	134890000	23046000	0	23046000	41131000	0	41131000	46219000	0	46219000	24493000	0	24493000
Q9BQS8	FYVE and coiled-coil domain-containing protein 1 (Zinc finger FYVE domain-containing protein 7)	Other	FYCO1	40935000	0	40935000	0	0	0	7249900	0	7249900	9672700	0	9672700	24012000	0	24012000
P21964	Catechol O-methyltransferase (EC 2.1.1.6)	Other	COMT	165070000	65542000	99526000	22280000	7652900	14627000	46883000	12106000	34777000	26210000	0	26210000	23912000	0	23912000
Q9Y3B3	Transmembrane emp24 domain-containing protein 7 (p24 family protein gamma-3) (p24gamma3) (p27)	Other	TMED7	217490000	115260000	102230000	27619000	9383600	18235000	32078000	3240900	28838000	52935000	21611000	31324000	29272000	5436400	23835000
Q2TAA2	Isoamyl acetate-hydrolyzing esterase 1 homolog (EC 3.1.-.-)	Other	IAH1	57055000	0	57055000	11106000	0	11106000	6599700	0	6599700	15592000	0	15592000	23758000	0	23758000
Q5JTJ3	Cytochrome c oxidase assembly factor 6 homolog	Other	COA6	131030000	0	131030000	32197000	0	32197000	45768000	0	45768000	29321000	0	29321000	23748000	0	23748000
P00750	Tissue-type plasminogen activator (t-PA) (t-plasminogen activator) (tPA) (EC 3.4.21.68) (Alteplase) (Reteplase) [Cleaved into: Tissue-type plasminogen activator chain A; Tissue-type plasminogen activator chain B]	ECM Regulators	TPA	41052000	0	41052000	0	0	0	4634600	0	4634600	12677000	0	12677000	23740000	0	23740000	NaN	NaN	NaN	NaN	0	4.4	8.4	17.3	0	2	3	5	0	2	3	5	0	2	3	5	10.558
Q9UBP4	Dickkopf-related protein 3 (Dickkopf-3) (Dkk-3) (hDkk-3)	Other	DKK3	92460000	0	92460000	0	0	0	39039000	0	39039000	29794000	0	29794000	23626000	0	23626000
Q13151	Heterogeneous nuclear ribonucleoprotein A0 (hnRNP A0)	Other	ROA0	163500000	16978000	146530000	33003000	0	33003000	34036000	0	34036000	55928000	0	55928000	23560000	0	23560000
P62195	26S protease regulatory subunit 8 (26S proteasome AAA-ATPase subunit RPT6) (Proteasome 26S subunit ATPase 5) (Proteasome subunit p45) (Thyroid hormone receptor-interacting protein 1) (TRIP1) (p45/SUG)	Other	PRS8	225690000	63196000	162490000	64485000	19658000	44827000	74478000	3761100	70717000	26715000	3312500	23402000	56594000	33050000	23543000
Q8TE73	Dynein heavy chain 5, axonemal (Axonemal beta dynein heavy chain 5) (Ciliary dynein heavy chain 5)	Other	DYH5	31389000	8000700	23389000	0	0	0	0	0	0	8000700	8000700	0	23389000	0	23389000
Q14240	Eukaryotic initiation factor 4A-II (eIF-4A-II) (eIF4A-II) (EC 3.6.4.13) (ATP-dependent RNA helicase eIF4A-2) [Cleaved into: Eukaryotic initiation factor 4A-II, N-terminally processed]	Other	IF4A2	56573000	3689100	52884000	0	0	0	25210000	1054400	24156000	5351800	0	5351800	23376000	0	23376000
Q99829	Copine-1 (Chromobindin 17) (Copine I)	Other	CPNE1	46574000	0	46574000	3638700	0	3638700	19567000	0	19567000	0	0	0	23369000	0	23369000
P49721	Proteasome subunit beta type-2 (EC 3.4.25.1) (Macropain subunit C7-I) (Multicatalytic endopeptidase complex subunit C7-I) (Proteasome component C7-I)	Other	PSB2	324560000	205240000	119320000	10271000	0	10271000	54770000	715750	54055000	31699000	0	31699000	23299000	0	23299000
P46937	Transcriptional coactivator YAP1 (Yes-associated protein 1) (Protein yorkie homolog) (Yes-associated protein YAP65 homolog)	Other	YAP1	153320000	14207000	139120000	72819000	0	72819000	12084000	0	12084000	30997000	0	30997000	23215000	0	23215000
Q7L2H7	Eukaryotic translation initiation factor 3 subunit M (eIF3m) (Fetal lung protein B5) (hFL-B5) (PCI domain-containing protein 1)	Other	EIF3M	82258000	463320	81795000	23851000	0	23851000	23466000	0	23466000	11864000	463320	11401000	23076000	0	23076000
Q8N8S7	Protein enabled homolog	Other	ENAH	193290000	16881000	176410000	24821000	0	24821000	58184000	0	58184000	70422000	0	70422000	22980000	0	22980000
Q9HC38	Glyoxalase domain-containing protein 4	Other	GLOD4	80432000	55511000	24921000	2018600	0	2018600	0	0	0	0	0	0	22902000	0	22902000
O75436	Vacuolar protein sorting-associated protein 26A (Vesicle protein sorting 26A) (hVPS26)	Other	VP26A	91643000	19738000	71905000	8236200	0	8236200	27023000	0	27023000	13792000	0	13792000	22853000	0	22853000
Q9Y4G6	Talin-2	Other	TLN2	24606000	0	24606000	0	0	0	0	0	0	1769800	0	1769800	22836000	0	22836000
O14579	Coatomer subunit epsilon (Epsilon-coat protein) (Epsilon-COP)	Other	COPE	137480000	0	137480000	41860000	0	41860000	72895000	0	72895000	0	0	0	22724000	0	22724000
P55268	Laminin subunit beta-2 (Laminin B1s chain) (Laminin-11 subunit beta) (Laminin-14 subunit beta) (Laminin-15 subunit beta) (Laminin-3 subunit beta) (Laminin-4 subunit beta) (Laminin-7 subunit beta) (Laminin-9 subunit beta) (S-laminin subunit beta) (S-LAM beta)	ECM Glycoproteins	LAMB2	32255000000	32189000000	65997000	3715600000	3713600000	1946500	4023400000	4006700000	16753000	4177400000	4152600000	24865000	6157200000	6134800000	22432000	0.042504	0.070226	0.084762	0.068396	62.1	61.7	59.7	60.5	96	91	91	98	96	91	91	98	96	91	91	98	323.31
P62861	40S ribosomal protein S30	Other	RS30	64188000	1616300	62572000	10946000	0	10946000	13100000	0	13100000	16127000	0	16127000	22399000	0	22399000
Q06278	Aldehyde oxidase (EC 1.2.3.1) (Aldehyde oxidase 1) (Azaheterocycle hydroxylase) (EC 1.17.3.-)	Other	AOXA	22335000	0	22335000	0	0	0	0	0	0	0	0	0	22335000	0	22335000
Q9UNH7	Sorting nexin-6 (TRAF4-associated factor 2) [Cleaved into: Sorting nexin-6, N-terminally processed]	Other	SNX6	58900000	0	58900000	2294200	0	2294200	21818000	0	21818000	12644000	0	12644000	22145000	0	22145000
Q9UNM6	26S proteasome non-ATPase regulatory subunit 13 (26S proteasome regulatory subunit RPN9) (26S proteasome regulatory subunit S11) (26S proteasome regulatory subunit p40.5)	Other	PSD13	76653000	0	76653000	8711000	0	8711000	31809000	0	31809000	14003000	0	14003000	22130000	0	22130000
P29992	Guanine nucleotide-binding protein subunit alpha-11 (G alpha-11) (G-protein subunit alpha-11) (Guanine nucleotide-binding protein G(y) subunit alpha)	Other	GNA11	65577000	23105000	42473000	2523000	0	2523000	9947500	0	9947500	13024000	5130500	7893200	26862000	4752900	22109000
P21283	V-type proton ATPase subunit C 1 (V-ATPase subunit C 1) (Vacuolar proton pump subunit C 1)	Other	VATC1	29017000	0	29017000	0	0	0	5128000	0	5128000	1879900	0	1879900	22009000	0	22009000
P16083	Ribosyldihydronicotinamide dehydrogenase [quinone] (EC 1.10.5.1) (NRH dehydrogenase [quinone] 2) (NRH:quinone oxidoreductase 2) (Quinone reductase 2) (QR2)	Other	NQO2	21932000	0	21932000	0	0	0	0	0	0	0	0	0	21932000	0	21932000
Q9H9B4	Sideroflexin-1 (Tricarboxylate carrier protein) (TCC)	Other	SFXN1	38938000	15891000	23048000	4258700	3029400	1229300	0	0	0	0	0	0	21819000	0	21819000
Q9Y6A9	Signal peptidase complex subunit 1 (EC 3.4.-.-) (Microsomal signal peptidase 12 kDa subunit) (SPase 12 kDa subunit)	Other	SPCS1	497880000	401080000	96796000	69979000	55834000	14145000	54663000	28374000	26290000	124750000	90106000	34642000	47990000	26271000	21719000
O95747	Serine/threonine-protein kinase OSR1 (EC 2.7.11.1) (Oxidative stress-responsive 1 protein)	Other	OXSR1	60696000	5595800	55100000	10613000	0	10613000	15523000	0	15523000	7347700	0	7347700	21617000	0	21617000
Q99805	Transmembrane 9 superfamily member 2 (p76)	Other	TM9S2	88376000	28515000	59861000	10664000	0	10664000	14750000	0	14750000	24463000	11544000	12919000	21528000	0	21528000
O43681	ATPase ASNA1 (EC 3.6.-.-) (Arsenical pump-driving ATPase) (Arsenite-stimulated ATPase) (Transmembrane domain recognition complex 40 kDa ATPase subunit) (hARSA-I) (hASNA-I)	Other	ASNA	149300000	0	149300000	17505000	0	17505000	67193000	0	67193000	43126000	0	43126000	21476000	0	21476000
Q8WZ42	Titin (EC 2.7.11.1) (Connectin) (Rhabdomyosarcoma antigen MU-RMS-40.14)	Other	TITIN	766430000	83871000	682560000	36139000	24106000	12032000	686180000	46120000	640060000	17118000	7948900	9168700	21298000	0	21298000
Q13126	S-methyl-5'-thioadenosine phosphorylase (EC 2.4.2.28) (5'-methylthioadenosine phosphorylase) (MTA phosphorylase) (MTAP) (MTAPase)	Other	MTAP	45009000	4121600	40887000	4965200	1736500	3228700	16007000	2385100	13622000	2880400	0	2880400	21156000	0	21156000
Q9NRP0	Oligosaccharyltransferase complex subunit OSTC (Hydrophobic protein HSF-28)	Other	OSTC	267190000	199910000	67285000	51895000	44285000	7610600	51621000	34536000	17086000	83558000	62060000	21497000	56373000	35282000	21091000
P41091	Eukaryotic translation initiation factor 2 subunit 3 (Eukaryotic translation initiation factor 2 subunit gamma X) (eIF-2-gamma X) (eIF-2gX)	Other	IF2G	169790000	0	169790000	36597000	0	36597000	51050000	0	51050000	61062000	0	61062000	21077000	0	21077000
P06280	Alpha-galactosidase A (EC 3.2.1.22) (Alpha-D-galactosidase A) (Alpha-D-galactoside galactohydrolase) (Melibiase) (Agalsidase)	Other	AGAL	28063000	7206000	20857000	0	0	0	0	0	0	0	0	0	20857000	0	20857000
P54578	Ubiquitin carboxyl-terminal hydrolase 14 (EC 3.4.19.12) (Deubiquitinating enzyme 14) (Ubiquitin thioesterase 14) (Ubiquitin-specific-processing protease 14)	Other	UBP14	115030000	9285600	105750000	29829000	0	29829000	38330000	0	38330000	16755000	0	16755000	20831000	0	20831000
Q15631	Translin (EC 3.1.-.-) (Component 3 of promoter of RISC) (C3PO)	Other	TSN	83298000	0	83298000	12319000	0	12319000	36061000	0	36061000	14130000	0	14130000	20788000	0	20788000
Q15436	Protein transport protein Sec23A (SEC23-related protein A)	Other	SC23A	139560000	18094000	121460000	9996900	416750	9580200	43141000	352300	42789000	48473000	0	48473000	21373000	751180	20622000
P46063	ATP-dependent DNA helicase Q1 (EC 3.6.4.12) (DNA helicase, RecQ-like type 1) (RecQ1) (DNA-dependent ATPase Q1) (RecQ protein-like 1)	Other	RECQ1	131630000	15313000	116310000	7037500	0	7037500	63470000	0	63470000	25245000	0	25245000	20563000	0	20563000
P54136	Arginine--tRNA ligase, cytoplasmic (EC 6.1.1.19) (Arginyl-tRNA synthetase) (ArgRS)	Other	SYRC	57021000	0	57021000	10265000	0	10265000	16122000	0	16122000	10074000	0	10074000	20560000	0	20560000
P35573	Glycogen debranching enzyme (Glycogen debrancher) [Includes: 4-alpha-glucanotransferase (EC 2.4.1.25) (Oligo-1,4-1,4-glucantransferase); Amylo-alpha-1,6-glucosidase (Amylo-1,6-glucosidase) (EC 3.2.1.33) (Dextrin 6-alpha-D-glucosidase)]	Other	GDE	34083000	13531000	20552000	0	0	0	0	0	0	0	0	0	20552000	0	20552000
Q8TCT9	Minor histocompatibility antigen H13 (EC 3.4.23.-) (Intramembrane protease 1) (IMP-1) (IMPAS-1) (hIMP1) (Presenilin-like protein 3) (Signal peptide peptidase)	Other	HM13	384150000	244220000	139930000	66790000	38158000	28632000	97747000	42320000	55427000	101940000	66602000	35343000	61762000	41235000	20527000
Q12841	Follistatin-related protein 1 (Follistatin-like protein 1)	Secreted Factors	FSTL1	60456000	0	60456000	10296000	0	10296000	18891000	0	18891000	10790000	0	10790000	20478000	0	20478000	NaN	NaN	NaN	NaN	6.5	5.2	14.6	14.3	2	2	4	4	2	2	4	4	2	2	4	4	8.4172
P40616	ADP-ribosylation factor-like protein 1	Other	ARL1	58014000	5294900	52719000	6454700	1511400	4943300	8348300	1419200	6929100	22739000	2364300	20374000	20472000	0	20472000
P23588	Eukaryotic translation initiation factor 4B (eIF-4B)	Other	IF4B	443600000	11788000	431810000	199210000	314390	198890000	147370000	0	147370000	65150000	0	65150000	20405000	0	20405000
Q8NBJ5	Procollagen galactosyltransferase 1 (EC 2.4.1.50) (Collagen beta(1-O)galactosyltransferase 1) (Glycosyltransferase 25 family member 1) (Hydroxylysine galactosyltransferase 1)	Other	GT251	488040000	456000000	32042000	59325000	59325000	0	51041000	48349000	2691300	9031900	0	9031900	121860000	101540000	20319000
Q8TCJ2	Dolichyl-diphosphooligosaccharide--protein glycosyltransferase subunit STT3B (Oligosaccharyl transferase subunit STT3B) (STT3-B) (EC 2.4.99.18) (Source of immunodominant MHC-associated peptides homolog)	Other	STT3B	176100000	113640000	62467000	27541000	13109000	14432000	14306000	3641300	10664000	46612000	29265000	17347000	30365000	10342000	20023000
Q9Y3A6	Transmembrane emp24 domain-containing protein 5 (p24 family protein gamma-2) (p24gamma2) (p28)	Other	TMED5	178320000	103310000	75016000	26727000	13781000	12946000	30399000	4423500	25975000	21951000	5654400	16297000	19797000	0	19797000
P50895	Basal cell adhesion molecule (Auberger B antigen) (B-CAM cell surface glycoprotein) (F8/G253 antigen) (Lutheran antigen) (Lutheran blood group glycoprotein) (CD antigen CD239)	Other	BCAM	393650000	352050000	41598000	48937000	48937000	0	41039000	35157000	5881500	71250000	55243000	16007000	41185000	21475000	19710000
P42025	Beta-centractin (Actin-related protein 1B) (ARP1B)	Other	ACTY	41248000	0	41248000	9532400	0	9532400	0	0	0	12024000	0	12024000	19692000	0	19692000
Q96AE4	Far upstream element-binding protein 1 (FBP) (FUSE-binding protein 1) (DNA helicase V) (hDH V)	Other	FUBP1	456960000	46598000	410360000	134970000	0	134970000	116630000	0	116630000	139160000	0	139160000	19609000	0	19609000
P17612	cAMP-dependent protein kinase catalytic subunit alpha (PKA C-alpha) (EC 2.7.11.11)	Other	KAPCA	63949000	5969400	57979000	10552000	1086000	9466400	12441000	341780	12099000	19494000	2529600	16964000	21461000	2012000	19449000
P17661	Desmin	Other	DESM	1673000000	1575500000	97479000	216680000	212840000	3839900	35286000	21731000	13555000	0	0	0	19424000	0	19424000
O15230	Laminin subunit alpha-5 (Laminin-10 subunit alpha) (Laminin-11 subunit alpha) (Laminin-15 subunit alpha)	ECM Glycoproteins	LAMA5	20164000000	20124000000	39963000	2387100000	2385400000	1712900	2405600000	2398700000	6857900	3019300000	3007200000	12101000	3958300000	3939100000	19292000	0.016408	0.07936	0.0331	0.039459	46	48.1	48.6	47.2	129	131	135	131	129	131	135	131	127	129	132	129	323.31
P84157	Matrix-remodeling-associated protein 7 (Transmembrane anchor protein 1)	Other	MXRA7	99425000	6986100	92439000	8924600	0	8924600	31024000	0	31024000	33215000	0	33215000	19275000	0	19275000
P15374	Ubiquitin carboxyl-terminal hydrolase isozyme L3 (UCH-L3) (EC 3.4.19.12) (Ubiquitin thioesterase L3)	Other	UCHL3	83390000	0	83390000	15424000	0	15424000	32821000	0	32821000	15875000	0	15875000	19270000	0	19270000
Q16836	Hydroxyacyl-coenzyme A dehydrogenase, mitochondrial (HCDH) (EC 1.1.1.35) (Medium and short-chain L-3-hydroxyacyl-coenzyme A dehydrogenase) (Short-chain 3-hydroxyacyl-CoA dehydrogenase)	Other	HCDH	338640000	300090000	38545000	2604900	0	2604900	9054400	0	9054400	7730200	0	7730200	19156000	0	19156000
Q96G03	Phosphoglucomutase-2 (PGM 2) (EC 5.4.2.2) (Glucose phosphomutase 2) (Phosphodeoxyribomutase) (Phosphopentomutase) (EC 5.4.2.7)	Other	PGM2	40181000	0	40181000	0	0	0	7396700	0	7396700	13709000	0	13709000	19076000	0	19076000
Q4VC31	Coiled-coil domain-containing protein 58	Other	CCD58	228750000	0	228750000	46500000	0	46500000	89989000	0	89989000	73195000	0	73195000	19071000	0	19071000
P30084	Enoyl-CoA hydratase, mitochondrial (EC 4.2.1.17) (Enoyl-CoA hydratase 1) (Short-chain enoyl-CoA hydratase) (SCEH)	Other	ECHM	273710000	111030000	162680000	29357000	626190	28731000	65484000	0	65484000	49405000	0	49405000	19060000	0	19060000
P26639	Threonine--tRNA ligase, cytoplasmic (EC 6.1.1.3) (Threonyl-tRNA synthetase) (ThrRS)	Other	SYTC	92895000	0	92895000	20581000	0	20581000	21951000	0	21951000	31341000	0	31341000	19022000	0	19022000
O75533	Splicing factor 3B subunit 1 (Pre-mRNA-splicing factor SF3b 155 kDa subunit) (SF3b155) (Spliceosome-associated protein 155) (SAP 155)	Other	SF3B1	163060000	0	163060000	44264000	0	44264000	68829000	0	68829000	30999000	0	30999000	18966000	0	18966000
P20073	Annexin A7 (Annexin VII) (Annexin-7) (Synexin)	ECM-affiliated Proteins	ANXA7	75822000	5233100	70589000	8872100	0	8872100	28797000	0	28797000	14146000	0	14146000	20410000	1636900	18773000	NaN	NaN	NaN	NaN	20.5	22.1	23.6	17	9	10	10	8	9	10	10	8	9	10	10	8	37.669
Q6UWY5	Olfactomedin-like protein 1	Other	OLFL1	856310000	832450000	23864000	94960000	94960000	0	159860000	158610000	1252200	111180000	107180000	3997500	149740000	131130000	18614000
P63173	60S ribosomal protein L38	Other	RL38	123300000	0	123300000	53127000	0	53127000	46349000	0	46349000	5257300	0	5257300	18562000	0	18562000
Q15008	26S proteasome non-ATPase regulatory subunit 6 (26S proteasome regulatory subunit RPN7) (26S proteasome regulatory subunit S10) (Breast cancer-associated protein SGA-113M) (Phosphonoformate immuno-associated protein 4) (Proteasome regulatory particle subunit p44S10) (p42A)	Other	PSMD6	105630000	0	105630000	36531000	0	36531000	36852000	0	36852000	13781000	0	13781000	18470000	0	18470000
Q9UHV9	Prefoldin subunit 2	Other	PFD2	165380000	10538000	154850000	40045000	0	40045000	53693000	0	53693000	42663000	0	42663000	18445000	0	18445000
O95394	Phosphoacetylglucosamine mutase (PAGM) (EC 5.4.2.3) (Acetylglucosamine phosphomutase) (N-acetylglucosamine-phosphate mutase) (Phosphoglucomutase-3) (PGM 3)	Other	AGM1	53460000	0	53460000	8114500	0	8114500	24597000	0	24597000	2317100	0	2317100	18432000	0	18432000
Q96HC4	PDZ and LIM domain protein 5 (Enigma homolog) (Enigma-like PDZ and LIM domains protein)	Other	PDLI5	334990000	34443000	300540000	101330000	0	101330000	87704000	0	87704000	93101000	0	93101000	18409000	0	18409000
Q99439	Calponin-2 (Calponin H2, smooth muscle) (Neutral calponin)	Other	CNN2	284510000	128440000	156070000	21475000	4028200	17446000	64821000	0	64821000	57933000	2438900	55494000	18306000	0	18306000
P26006	Integrin alpha-3 (CD49 antigen-like family member C) (FRP-2) (Galactoprotein B3) (GAPB3) (VLA-3 subunit alpha) (CD antigen CD49c) [Cleaved into: Integrin alpha-3 heavy chain; Integrin alpha-3 light chain]	Other	ITA3	293540000	178940000	114610000	52612000	22001000	30611000	46973000	16891000	30082000	69208000	33559000	35648000	35276000	17011000	18265000
O75348	V-type proton ATPase subunit G 1 (V-ATPase subunit G 1) (V-ATPase 13 kDa subunit 1) (Vacuolar proton pump subunit G 1) (Vacuolar proton pump subunit M16)	Other	VATG1	172850000	4640200	168210000	28687000	0	28687000	75500000	0	75500000	45756000	0	45756000	18263000	0	18263000
Q9P035	Very-long-chain (3R)-3-hydroxyacyl-CoA dehydratase 3 (EC 4.2.1.134) (3-hydroxyacyl-CoA dehydratase 3) (HACD3) (Butyrate-induced protein 1) (B-ind1) (hB-ind1) (Protein-tyrosine phosphatase-like A domain-containing protein 1)	Other	HACD3	257550000	134000000	123540000	49971000	20240000	29731000	69060000	19028000	50032000	41088000	15468000	25619000	27766000	9604900	18161000
P63162	Small nuclear ribonucleoprotein-associated protein N (snRNP-N) (Sm protein D) (Sm-D) (Sm protein N) (Sm-N) (SmN) (Tissue-specific-splicing protein)	Other	RSMN	43341000	776330	42564000	2022500	0	2022500	13428000	0	13428000	9777400	776330	9001100	18112000	0	18112000
P63279	SUMO-conjugating enzyme UBC9 (EC 6.3.2.-) (SUMO-protein ligase) (Ubiquitin carrier protein 9) (Ubiquitin carrier protein I) (Ubiquitin-conjugating enzyme E2 I) (Ubiquitin-protein ligase I) (p18)	Other	UBC9	61338000	12243000	49096000	0	0	0	16343000	0	16343000	14644000	0	14644000	18109000	0	18109000
O95373	Importin-7 (Imp7) (Ran-binding protein 7) (RanBP7)	Other	IPO7	105400000	160330	105240000	22612000	0	22612000	19473000	160330	19313000	45259000	0	45259000	18058000	0	18058000
O00571	ATP-dependent RNA helicase DDX3X (EC 3.6.4.13) (DEAD box protein 3, X-chromosomal) (DEAD box, X isoform) (Helicase-like protein 2) (HLP2)	Other	DDX3X	141700000	5682700	136010000	33894000	619440	33274000	29348000	338210	29010000	56489000	728350	55761000	17968000	0	17968000
P49720	Proteasome subunit beta type-3 (EC 3.4.25.1) (Proteasome chain 13) (Proteasome component C10-II) (Proteasome theta chain)	Other	PSB3	168420000	28913000	139500000	35844000	0	35844000	55610000	0	55610000	30107000	0	30107000	17943000	0	17943000
P30520	Adenylosuccinate synthetase isozyme 2 (AMPSase 2) (AdSS 2) (EC 6.3.4.4) (Adenylosuccinate synthetase, acidic isozyme) (Adenylosuccinate synthetase, liver isozyme) (L-type adenylosuccinate synthetase) (IMP--aspartate ligase 2)	Other	PURA2	33971000	0	33971000	0	0	0	12912000	0	12912000	3132300	0	3132300	17927000	0	17927000
P00492	Hypoxanthine-guanine phosphoribosyltransferase (HGPRT) (HGPRTase) (EC 2.4.2.8)	Other	HPRT	83960000	2899400	81060000	27552000	2555700	24997000	19249000	343690	18906000	19246000	0	19246000	17912000	0	17912000
Q9HCB6	Spondin-1 (F-spondin) (Vascular smooth muscle cell growth-promoting factor)	ECM Glycoproteins	SPON1	35368000	17489000	17879000	0	0	0	0	0	0	0	0	0	17879000	0	17879000	NaN	NaN	NaN	NaN	0	0	0	11.5	0	0	0	4	0	0	0	4	0	0	0	4	8.8914
P01111	GTPase NRas (Transforming protein N-Ras)	Other	RASN	33246000	0	33246000	0	0	0	0	0	0	15377000	0	15377000	17869000	0	17869000
P20340	Ras-related protein Rab-6A (Rab-6)	Other	RAB6A	62457000	10150000	52306000	11148000	3566300	7582000	7552500	0	7552500	21771000	2465700	19305000	21985000	4118300	17867000
Q13547	Histone deacetylase 1 (HD1) (EC 3.5.1.98)	Other	HDAC1	65877000	2111900	63765000	18853000	2111900	16741000	13210000	0	13210000	15973000	0	15973000	17841000	0	17841000
O43768	Alpha-endosulfine (ARPP-19e)	Other	ENSA	229620000	52420000	177200000	48871000	0	48871000	41792000	0	41792000	68774000	0	68774000	17763000	0	17763000
O60888	Protein CutA (Acetylcholinesterase-associated protein) (Brain acetylcholinesterase putative membrane anchor)	Other	CUTA	87907000	0	87907000	13900000	0	13900000	24611000	0	24611000	31643000	0	31643000	17753000	0	17753000
Q02750	Dual specificity mitogen-activated protein kinase kinase 1 (MAP kinase kinase 1) (MAPKK 1) (MKK1) (EC 2.7.12.2) (ERK activator kinase 1) (MAPK/ERK kinase 1) (MEK 1)	Other	MP2K1	602810000	571490000	31323000	243730000	235030000	8693700	1900300	0	1900300	2989600	0	2989600	17740000	0	17740000
Q8N2U0	Transmembrane protein 256	Other	TM256	46770000	29032000	17739000	0	0	0	0	0	0	10934000	10934000	0	17739000	0	17739000
Q15717	ELAV-like protein 1 (Hu-antigen R) (HuR)	Other	ELAV1	77815000	0	77815000	13526000	0	13526000	30848000	0	30848000	15769000	0	15769000	17673000	0	17673000
P27361	Mitogen-activated protein kinase 3 (MAP kinase 3) (MAPK 3) (EC 2.7.11.24) (ERT2) (Extracellular signal-regulated kinase 1) (ERK-1) (Insulin-stimulated MAP2 kinase) (MAP kinase isoform p44) (p44-MAPK) (Microtubule-associated protein 2 kinase) (p44-ERK1)	Other	MK03	24274000	0	24274000	0	0	0	0	0	0	6642200	0	6642200	17632000	0	17632000
P60228	Eukaryotic translation initiation factor 3 subunit E (eIF3e) (Eukaryotic translation initiation factor 3 subunit 6) (Viral integration site protein INT-6 homolog) (eIF-3 p48)	Other	EIF3E	112990000	0	112990000	29009000	0	29009000	56772000	0	56772000	9718700	0	9718700	17492000	0	17492000
Q7L1Q6	Basic leucine zipper and W2 domain-containing protein 1 (Protein Orf)	Other	BZW1	103750000	10433000	93315000	31616000	0	31616000	18885000	0	18885000	25536000	0	25536000	17277000	0	17277000
O43795	Unconventional myosin-Ib (MYH-1c) (Myosin I alpha) (MMI-alpha) (MMIa)	Other	MYO1B	140490000	94451000	46039000	12188000	10627000	1560600	32315000	11289000	21027000	16173000	10228000	5945400	25234000	8037800	17196000
Q9NYL9	Tropomodulin-3 (Ubiquitous tropomodulin) (U-Tmod)	Other	TMOD3	218680000	93241000	125440000	30776000	0	30776000	33932000	0	33932000	43665000	0	43665000	17062000	0	17062000
P22413	Ectonucleotide pyrophosphatase/phosphodiesterase family member 1 (E-NPP 1) (Membrane component chromosome 6 surface marker 1) (Phosphodiesterase I/nucleotide pyrophosphatase 1) (Plasma-cell membrane glycoprotein PC-1) [Includes: Alkaline phosphodiesterase I (EC 3.1.4.1); Nucleotide pyrophosphatase (NPPase) (EC 3.6.1.9)]	Other	ENPP1	157080000	0	157080000	0	0	0	45962000	0	45962000	94080000	0	94080000	17043000	0	17043000
O75477	Erlin-1 (Endoplasmic reticulum lipid raft-associated protein 1) (Protein KE04) (Stomatin-prohibitin-flotillin-HflC/K domain-containing protein 1) (SPFH domain-containing protein 1)	Other	ERLN1	193800000	84483000	109310000	59967000	24280000	35686000	29577000	7052500	22525000	46265000	12156000	34109000	16993000	0	16993000
O00584	Ribonuclease T2 (EC 3.1.27.-) (Ribonuclease 6)	Other	RNT2	43981000	11207000	32774000	0	0	0	1775800	0	1775800	14007000	0	14007000	16991000	0	16991000
O60493	Sorting nexin-3 (Protein SDP3)	Other	SNX3	62465000	0	62465000	0	0	0	14588000	0	14588000	31079000	0	31079000	16798000	0	16798000
P55010	Eukaryotic translation initiation factor 5 (eIF-5)	Other	IF5	56443000	0	56443000	21512000	0	21512000	11322000	0	11322000	6841300	0	6841300	16768000	0	16768000
P05067	Amyloid beta A4 protein (ABPP) (APPI) (APP) (Alzheimer disease amyloid protein) (Cerebral vascular amyloid peptide) (CVAP) (PreA4) (Protease nexin-II) (PN-II) [Cleaved into: N-APP; Soluble APP-alpha (S-APP-alpha); Soluble APP-beta (S-APP-beta); C99; Beta-amyloid protein 42 (Beta-APP42); Beta-amyloid protein 40 (Beta-APP40); C83; P3(42); P3(40); C80; Gamma-secretase C-terminal fragment 59 (Amyloid…	Other	A4	55029000	0	55029000	0	0	0	24240000	0	24240000	14021000	0	14021000	16768000	0	16768000
Q9HCE1	Putative helicase MOV-10 (EC 3.6.4.13) (Moloney leukemia virus 10 protein)	Other	MOV10	19901000	3152800	16748000	0	0	0	0	0	0	0	0	0	16748000	0	16748000
O14967	Calmegin	Other	CLGN	46015000	0	46015000	10090000	0	10090000	9071200	0	9071200	10141000	0	10141000	16712000	0	16712000
P29373	Cellular retinoic acid-binding protein 2 (Cellular retinoic acid-binding protein II) (CRABP-II)	Other	RABP2	216950000	0	216950000	45684000	0	45684000	47050000	0	47050000	107520000	0	107520000	16689000	0	16689000
Q15370	Transcription elongation factor B polypeptide 2 (Elongin 18 kDa subunit) (Elongin-B) (EloB) (RNA polymerase II transcription factor SIII subunit B) (SIII p18)	Other	ELOB	55882000	0	55882000	10535000	0	10535000	6194900	0	6194900	22471000	0	22471000	16681000	0	16681000
Q8N2S1	Latent-transforming growth factor beta-binding protein 4 (LTBP-4)	ECM Glycoproteins	LTBP4	26825000	4270200	22555000	0	0	0	0	0	0	5955900	0	5955900	20869000	4270200	16599000	NaN	NaN	NaN	NaN	0	4.4	6.2	9.4	0	4	7	13	0	4	7	13	0	4	7	13	57.67
P08754	Guanine nucleotide-binding protein G(k) subunit alpha (G(i) alpha-3)	Other	GNAI3	74872000	23786000	51086000	7098500	3291100	3807400	10965000	4092800	6871800	34805000	10937000	23869000	16538000	0	16538000
P53420	Collagen alpha-4(IV) chain	Collagens	CO4A4	3077600000	3036100000	41556000	611050000	609410000	1643200	579500000	576470000	3032700	695010000	690590000	4413200	469800000	453300000	16503000	0.162	0.27667	0.34538	NaN	5.9	8.6	9.1	7.5	7	8	9	8	7	8	9	8	7	8	9	8	255.68
Q14257	Reticulocalbin-2 (Calcium-binding protein ERC-55) (E6-binding protein) (E6BP)	Other	RCN2	468980000	2468000	466510000	153950000	2468000	151480000	187000000	0	187000000	111610000	0	111610000	16419000	0	16419000
Q9UQE7	Structural maintenance of chromosomes protein 3 (SMC protein 3) (SMC-3) (Basement membrane-associated chondroitin proteoglycan) (Bamacan) (Chondroitin sulfate proteoglycan 6) (Chromosome-associated polypeptide) (hCAP)	Other	SMC3	57096000	4095600	53000000	3383400	0	3383400	15871000	0	15871000	18559000	1188500	17371000	19282000	2907100	16375000
Q9UHQ9	NADH-cytochrome b5 reductase 1 (b5R.1) (EC 1.6.2.2) (Humb5R2) (NAD(P)H:quinone oxidoreductase type 3 polypeptide A2)	Other	NB5R1	227570000	197910000	29652000	51976000	49749000	2227900	16699000	15140000	1559200	33032000	23503000	9529600	30507000	14171000	16336000
O94973	AP-2 complex subunit alpha-2 (100 kDa coated vesicle protein C) (Adaptor protein complex AP-2 subunit alpha-2) (Adaptor-related protein complex 2 subunit alpha-2) (Alpha-adaptin C) (Alpha2-adaptin) (Clathrin assembly protein complex 2 alpha-C large chain) (Huntingtin yeast partner J) (Huntingtin-interacting protein 9) (HIP-9) (Huntingtin-interacting protein J) (Plasma membrane adaptor HA2/AP2 ada…	Other	AP2A2	17777000	0	17777000	0	0	0	1448200	0	1448200	0	0	0	16328000	0	16328000
P21912	Succinate dehydrogenase [ubiquinone] iron-sulfur subunit, mitochondrial (EC 1.3.5.1) (Iron-sulfur subunit of complex II) (Ip)	Other	SDHB	65014000	884780	64129000	10698000	884780	9812900	22156000	0	22156000	15890000	0	15890000	16271000	0	16271000
P19623	Spermidine synthase (SPDSY) (EC 2.5.1.16) (Putrescine aminopropyltransferase)	Other	SPEE	106220000	0	106220000	27037000	0	27037000	43695000	0	43695000	19240000	0	19240000	16248000	0	16248000
P61026	Ras-related protein Rab-10	Other	RAB10	95730000	43083000	52648000	5928800	1316700	4612100	18921000	0	18921000	19174000	6278900	12895000	18131000	1912600	16219000
Q9Y6M1	Insulin-like growth factor 2 mRNA-binding protein 2 (IGF2 mRNA-binding protein 2) (IMP-2) (Hepatocellular carcinoma autoantigen p62) (IGF-II mRNA-binding protein 2) (VICKZ family member 2)	Other	IF2B2	32532000	0	32532000	3041800	0	3041800	10506000	0	10506000	2766300	0	2766300	16218000	0	16218000
Q9H008	Phospholysine phosphohistidine inorganic pyrophosphate phosphatase (hLHPP) (EC 3.1.3.-) (EC 3.6.1.1)	Other	LHPP	50177000	11475000	38702000	4443600	0	4443600	7555800	0	7555800	10610000	0	10610000	16092000	0	16092000
O14786	Neuropilin-1 (Vascular endothelial cell growth factor 165 receptor) (CD antigen CD304)	Other	NRP1	106170000	0	106170000	25884000	0	25884000	48130000	0	48130000	16269000	0	16269000	15890000	0	15890000
O00567	Nucleolar protein 56 (Nucleolar protein 5A)	Other	NOP56	44361000	8016900	36344000	7575800	987530	6588300	5352100	0	5352100	8535500	0	8535500	15868000	0	15868000
P13804	Electron transfer flavoprotein subunit alpha, mitochondrial (Alpha-ETF)	Other	ETFA	176510000	74751000	101760000	15404000	0	15404000	38089000	0	38089000	32435000	0	32435000	15829000	0	15829000
P17813	Endoglin (CD antigen CD105)	Other	EGLN	100470000	26037000	74437000	15175000	4557700	10617000	27509000	2305800	25204000	28412000	5438300	22974000	21369000	5727200	15642000
P36405	ADP-ribosylation factor-like protein 3	Other	ARL3	61165000	6505000	54660000	5801200	0	5801200	15343000	0	15343000	17894000	0	17894000	15623000	0	15623000
Q9H2H8	Peptidyl-prolyl cis-trans isomerase-like 3 (PPIase) (EC 5.2.1.8) (Cyclophilin J) (CyPJ) (Cyclophilin-like protein PPIL3) (Rotamase PPIL3)	Other	PPIL3	56909000	0	56909000	5991700	0	5991700	21335000	0	21335000	14063000	0	14063000	15520000	0	15520000
Q9Y4K0	Lysyl oxidase homolog 2 (EC 1.4.3.13) (Lysyl oxidase-like protein 2) (Lysyl oxidase-related protein 2) (Lysyl oxidase-related protein WS9-14)	ECM Regulators	LOXL2	99745000	0	99745000	38128000	0	38128000	30874000	0	30874000	15283000	0	15283000	15461000	0	15461000	NaN	NaN	NaN	NaN	18.9	12.3	4.8	7.5	10	6	2	4	10	6	2	4	10	6	2	4	31.352
P07203	Glutathione peroxidase 1 (GPx-1) (GSHPx-1) (EC 1.11.1.9) (Cellular glutathione peroxidase)	Other	GPX1	61330000	5211500	56119000	9350600	0	9350600	16110000	0	16110000	15200000	0	15200000	15459000	0	15459000
P55107	Growth/differentiation factor 10 (GDF-10) (Bone morphogenetic protein 3B) (BMP-3B) (Bone-inducing protein) (BIP)	Secreted Factors	GDF10	23908000	8467500	15441000	0	0	0	0	0	0	0	0	0	18327000	2886900	15441000	NaN	NaN	NaN	NaN	2.7	5.2	13	18.2	1	2	4	6	1	2	4	6	1	2	4	6	37.809
Q9H4G4	Golgi-associated plant pathogenesis-related protein 1 (GAPR-1) (Golgi-associated PR-1 protein) (Glioma pathogenesis-related protein 2) (GliPR 2)	Other	GAPR1	15399000	0	15399000	0	0	0	0	0	0	0	0	0	15399000	0	15399000
Q9Y2D5	A-kinase anchor protein 2 (AKAP-2) (AKAP-KL) (Protein kinase A-anchoring protein 2) (PRKA2)	Other	AKAP2	534260000	78434000	455820000	142460000	0	142460000	169150000	0	169150000	128950000	0	128950000	15263000	0	15263000
Q07021	Complement component 1 Q subcomponent-binding protein, mitochondrial (ASF/SF2-associated protein p32) (Glycoprotein gC1qBP) (C1qBP) (Hyaluronan-binding protein 1) (Mitochondrial matrix protein p32) (gC1q-R protein) (p33)	Other	C1QBP	296740000	6625200	290120000	130690000	5880700	124810000	99163000	0	99163000	50993000	0	50993000	15146000	0	15146000
P52815	39S ribosomal protein L12, mitochondrial (L12mt) (MRP-L12) (5c5-2)	Other	RM12	198870000	1822200	197050000	83483000	1822200	81661000	69729000	0	69729000	30529000	0	30529000	15126000	0	15126000
Q10567	AP-1 complex subunit beta-1 (Adaptor protein complex AP-1 subunit beta-1) (Adaptor-related protein complex 1 subunit beta-1) (Beta-1-adaptin) (Beta-adaptin 1) (Clathrin assembly protein complex 1 beta large chain) (Golgi adaptor HA1/AP1 adaptin beta subunit)	Other	AP1B1	92495000	16052000	76443000	21201000	0	21201000	35676000	0	35676000	4458400	0	4458400	15107000	0	15107000
P25325	3-mercaptopyruvate sulfurtransferase (MST) (EC 2.8.1.2)	Other	THTM	79207000	16404000	62803000	0	0	0	29400000	0	29400000	18357000	0	18357000	15046000	0	15046000
P02462	Collagen alpha-1(IV) chain [Cleaved into: Arresten]	Collagens	CO4A1	134090000000	134070000000	24859000	24986000000	24983000000	3593400	27951000000	27951000000	0	25856000000	25850000000	6234200	15668000000	15653000000	15032000	0.016267	NaN	0.022175	0.038856	9	9	9	9	14	15	14	14	14	15	14	14	12	13	12	12	323.31
Q13724	Mannosyl-oligosaccharide glucosidase (EC 3.2.1.106) (Processing A-glucosidase I)	Other	MOGS	14989000	0	14989000	0	0	0	0	0	0	0	0	0	14989000	0	14989000
O00622	Protein CYR61 (CCN family member 1) (Cysteine-rich angiogenic inducer 61) (Insulin-like growth factor-binding protein 10) (IBP-10) (IGF-binding protein 10) (IGFBP-10) (Protein GIG1)	ECM Glycoproteins	CYR61	27386000	0	27386000	0	0	0	0	0	0	12405000	0	12405000	14981000	0	14981000	NaN	NaN	NaN	NaN	11.5	10.5	5.2	5.2	2	2	2	2	2	2	2	2	2	2	2	2	22.488
Q13347	Eukaryotic translation initiation factor 3 subunit I (eIF3i) (Eukaryotic translation initiation factor 3 subunit 2) (TGF-beta receptor-interacting protein 1) (TRIP-1) (eIF-3-beta) (eIF3 p36)	Other	EIF3I	303580000	6675100	296910000	66807000	0	66807000	132580000	0	132580000	82588000	0	82588000	14935000	0	14935000
P62304	Small nuclear ribonucleoprotein E (snRNP-E) (Sm protein E) (Sm-E) (SmE)	Other	RUXE	122710000	53550000	69158000	5349300	0	5349300	23300000	0	23300000	25578000	0	25578000	14932000	0	14932000
P00846	ATP synthase subunit a (F-ATPase protein 6)	Other	ATP6	66371000	34692000	31678000	12423000	7137300	5285600	18054000	6536900	11517000	0	0	0	25237000	10361000	14876000
P46060	Ran GTPase-activating protein 1 (RanGAP1)	Other	RAGP1	154630000	49135000	105490000	38789000	6579600	32209000	40555000	6028100	34527000	23914000	0	23914000	28853000	14010000	14844000
P46939	Utrophin (Dystrophin-related protein 1) (DRP-1)	Other	UTRO	29374000	14703000	14671000	0	0	0	0	0	0	0	0	0	14671000	0	14671000
P61326	Protein mago nashi homolog	Other	MGN	101290000	717690	100570000	18774000	0	18774000	46596000	717690	45878000	21330000	0	21330000	14588000	0	14588000
Q6ZMP0	Thrombospondin type-1 domain-containing protein 4 (A disintegrin and metalloproteinase with thrombospondin motifs-like protein 6) (ADAMTS-like protein 6) (ADAMTSL-6)	ECM Glycoproteins	THSD4	14481000	0	14481000	0	0	0	0	0	0	0	0	0	14481000	0	14481000	NaN	NaN	NaN	NaN	0	0	1.2	8.1	0	0	1	6	0	0	1	6	0	0	1	6	11.079
Q13526	Peptidyl-prolyl cis-trans isomerase NIMA-interacting 1 (EC 5.2.1.8) (Peptidyl-prolyl cis-trans isomerase Pin1) (PPIase Pin1) (Rotamase Pin1)	Other	PIN1	62737000	0	62737000	14529000	0	14529000	15214000	0	15214000	18517000	0	18517000	14478000	0	14478000
Q9BZF1	Oxysterol-binding protein-related protein 8 (ORP-8) (OSBP-related protein 8)	Other	OSBL8	94636000	71318000	23319000	0	0	0	31861000	27004000	4857600	4144700	0	4144700	14316000	0	14316000
Q9NZN4	EH domain-containing protein 2 (PAST homolog 2)	Other	EHD2	615670000	458380000	157290000	61622000	20443000	41179000	55561000	10282000	45279000	75011000	18476000	56535000	33999000	19703000	14296000
Q15435	Protein phosphatase 1 regulatory subunit 7 (Protein phosphatase 1 regulatory subunit 22)	Other	PP1R7	50200000	0	50200000	0	0	0	23820000	0	23820000	12087000	0	12087000	14293000	0	14293000
Q13443	Disintegrin and metalloproteinase domain-containing protein 9 (ADAM 9) (EC 3.4.24.-) (Cellular disintegrin-related protein) (Meltrin-gamma) (Metalloprotease/disintegrin/cysteine-rich protein 9) (Myeloma cell metalloproteinase)	ECM Regulators	ADAM9	31647000	0	31647000	3916100	0	3916100	5806200	0	5806200	7657400	0	7657400	14268000	0	14268000	NaN	NaN	NaN	NaN	3.2	6.1	6.1	10.4	2	3	3	6	2	3	3	6	2	3	3	6	20.672
P60891	Ribose-phosphate pyrophosphokinase 1 (EC 2.7.6.1) (PPRibP) (Phosphoribosyl pyrophosphate synthase I) (PRS-I)	Other	PRPS1	70003000	25860000	44143000	2231400	0	2231400	10906000	1389700	9516400	18197000	0	18197000	14198000	0	14198000
Q7Z304	MAM domain-containing protein 2 (MAM domain-containing proteoglycan) (Mamcan)	Other	MAMC2	14173000	0	14173000	0	0	0	0	0	0	0	0	0	14173000	0	14173000
P61513	60S ribosomal protein L37a	Other	RL37A	134900000	3267400	131630000	36123000	2269400	33854000	60908000	0	60908000	22701000	0	22701000	14166000	0	14166000
P52895	Aldo-keto reductase family 1 member C2 (EC 1.-.-.-) (3-alpha-HSD3) (Chlordecone reductase homolog HAKRD) (Dihydrodiol dehydrogenase 2) (DD-2) (DD2) (Dihydrodiol dehydrogenase/bile acid-binding protein) (DD/BABP) (Trans-1,2-dihydrobenzene-1,2-diol dehydrogenase) (EC 1.3.1.20) (Type III 3-alpha-hydroxysteroid dehydrogenase) (EC 1.1.1.357)	Other	AK1C2	19734000	0	19734000	0	0	0	0	0	0	5621500	0	5621500	14112000	0	14112000
P61421	V-type proton ATPase subunit d 1 (V-ATPase subunit d 1) (32 kDa accessory protein) (V-ATPase 40 kDa accessory protein) (V-ATPase AC39 subunit) (p39) (Vacuolar proton pump subunit d 1)	Other	VA0D1	90649000	52133000	38516000	11812000	7138700	4673800	13569000	2305000	11264000	15193000	6641300	8551500	17498000	3471300	14027000
P61923	Coatomer subunit zeta-1 (Zeta-1-coat protein) (Zeta-1 COP)	Other	COPZ1	74784000	0	74784000	23277000	0	23277000	29381000	0	29381000	8249500	0	8249500	13877000	0	13877000
Q9NZJ7	Mitochondrial carrier homolog 1 (Presenilin-associated protein)	Other	MTCH1	109950000	71274000	38676000	18000000	14203000	3797200	14459000	5255700	9203700	32430000	20616000	11815000	29990000	16129000	13860000
Q96FQ6	Protein S100-A16 (Aging-associated gene 13 protein) (Protein S100-F) (S100 calcium-binding protein A16)	Secreted Factors	S10AG	155510000	15107000	140410000	25404000	0	25404000	72897000	0	72897000	28472000	0	28472000	13635000	0	13635000	NaN	NaN	NaN	NaN	51.5	67	51.5	51.5	4	6	4	4	4	6	4	4	4	6	4	4	27.254
Q16629	Serine/arginine-rich splicing factor 7 (Splicing factor 9G8) (Splicing factor, arginine/serine-rich 7)	Other	SRSF7	37589000	0	37589000	4419300	0	4419300	5304700	0	5304700	14238000	0	14238000	13627000	0	13627000
P26368	Splicing factor U2AF 65 kDa subunit (U2 auxiliary factor 65 kDa subunit) (hU2AF(65)) (hU2AF65) (U2 snRNP auxiliary factor large subunit)	Other	U2AF2	84887000	4475600	80411000	22684000	0	22684000	25273000	0	25273000	18859000	0	18859000	13595000	0	13595000
P05120	Plasminogen activator inhibitor 2 (PAI-2) (Monocyte Arg-serpin) (Placental plasminogen activator inhibitor) (Serpin B2) (Urokinase inhibitor)	ECM Regulators	PAI2	56393000	0	56393000	4707500	0	4707500	10706000	0	10706000	27398000	0	27398000	13581000	0	13581000	NaN	NaN	NaN	NaN	11.6	16.1	26	15.4	2	4	6	3	2	4	6	3	2	4	6	3	66.09
P13716	Delta-aminolevulinic acid dehydratase (ALADH) (EC 4.2.1.24) (Porphobilinogen synthase)	Other	HEM2	84232000	0	84232000	15031000	0	15031000	32246000	0	32246000	23443000	0	23443000	13512000	0	13512000
P11169	Solute carrier family 2, facilitated glucose transporter member 3 (Glucose transporter type 3, brain) (GLUT-3)	Other	GTR3	56273000	42790000	13483000	0	0	0	0	0	0	21021000	21021000	0	17697000	4214400	13483000
Q9UIJ7	GTP:AMP phosphotransferase AK3, mitochondrial (EC 2.7.4.10) (Adenylate kinase 3) (AK 3) (Adenylate kinase 3 alpha-like 1)	Other	KAD3	45236000	0	45236000	0	0	0	19407000	0	19407000	12386000	0	12386000	13443000	0	13443000
P62333	26S protease regulatory subunit 10B (26S proteasome AAA-ATPase subunit RPT4) (Proteasome 26S subunit ATPase 6) (Proteasome subunit p42)	Other	PRS10	103560000	0	103560000	25348000	0	25348000	40350000	0	40350000	24480000	0	24480000	13380000	0	13380000
Q14157	Ubiquitin-associated protein 2-like (Protein NICE-4)	Other	UBP2L	572690000	0	572690000	172400000	0	172400000	248860000	0	248860000	138080000	0	138080000	13355000	0	13355000
Q12846	Syntaxin-4 (Renal carcinoma antigen NY-REN-31)	Other	STX4	50951000	7170100	43781000	9427300	0	9427300	5234400	0	5234400	15764000	0	15764000	13355000	0	13355000
Q9GZQ8	Microtubule-associated proteins 1A/1B light chain 3B (Autophagy-related protein LC3 B) (Autophagy-related ubiquitin-like modifier LC3 B) (MAP1 light chain 3-like protein 2) (MAP1A/MAP1B light chain 3 B) (MAP1A/MAP1B LC3 B) (Microtubule-associated protein 1 light chain 3 beta)	Other	MLP3B	47892000	0	47892000	9165900	0	9165900	16686000	0	16686000	8769100	0	8769100	13271000	0	13271000
Q96N66	Lysophospholipid acyltransferase 7 (LPLAT 7) (EC 2.3.1.-) (1-acylglycerophosphatidylinositol O-acyltransferase) (EC 2.3.1.n4) (Bladder and breast carcinoma-overexpressed gene 1 protein) (Leukocyte receptor cluster member 4) (Lysophosphatidylinositol acyltransferase) (LPIAT) (Lyso-PI acyltransferase) (Membrane-bound O-acyltransferase domain-containing protein 7) (O-acyltransferase domain-containin…	Other	MBOA7	64677000	19000000	45677000	9069800	2533000	6536800	13863000	643500	13219000	13633000	966800	12666000	13255000	0	13255000
Q9NR12	PDZ and LIM domain protein 7 (LIM mineralization protein) (LMP) (Protein enigma)	Other	PDLI7	219040000	47313000	171730000	49582000	2810700	46771000	44873000	4218700	40654000	84764000	13700000	71064000	16812000	3570500	13242000
Q9UBT2	SUMO-activating enzyme subunit 2 (EC 6.3.2.-) (Anthracycline-associated resistance ARX) (Ubiquitin-like 1-activating enzyme E1B) (Ubiquitin-like modifier-activating enzyme 2)	Other	SAE2	99223000	45989000	53234000	28838000	16302000	12536000	33086000	12319000	20767000	6745800	0	6745800	30552000	17368000	13185000
P54920	Alpha-soluble NSF attachment protein (SNAP-alpha) (N-ethylmaleimide-sensitive factor attachment protein alpha)	Other	SNAA	88313000	0	88313000	16083000	0	16083000	32456000	0	32456000	26612000	0	26612000	13162000	0	13162000
Q9H910	Hematological and neurological expressed 1-like protein (HN1-like protein)	Other	HN1L	316890000	0	316890000	90997000	0	90997000	131470000	0	131470000	81404000	0	81404000	13025000	0	13025000
Q8WZA0	Protein LZIC (Leucine zipper and CTNNBIP1 domain-containing protein) (Leucine zipper and ICAT homologous domain-containing protein)	Other	LZIC	74197000	8977000	65221000	22439000	4641900	17797000	12213000	0	12213000	26539000	4335000	22204000	13007000	0	13007000
P29218	Inositol monophosphatase 1 (IMP 1) (IMPase 1) (EC 3.1.3.25) (D-galactose 1-phosphate phosphatase) (EC 3.1.3.94) (Inositol-1(or 4)-monophosphatase 1) (Lithium-sensitive myo-inositol monophosphatase A1)	Other	IMPA1	32071000	0	32071000	3926600	0	3926600	4109900	0	4109900	11108000	0	11108000	12926000	0	12926000
Q14520	Hyaluronan-binding protein 2 (EC 3.4.21.-) (Factor VII-activating protease) (Factor seven-activating protease) (FSAP) (Hepatocyte growth factor activator-like protein) (Plasma hyaluronan-binding protein) [Cleaved into: Hyaluronan-binding protein 2 50 kDa heavy chain; Hyaluronan-binding protein 2 50 kDa heavy chain alternate form; Hyaluronan-binding protein 2 27 kDa light chain; Hyaluronan-binding…	ECM Regulators	HABP2	320670000	307790000	12888000	9096600	9096600	0	0	0	0	16846000	16846000	0	12888000	0	12888000	NaN	NaN	NaN	NaN	1.8	0	1.8	1.6	1	0	1	1	1	0	1	1	1	0	1	1	5.5703
P55145	Mesencephalic astrocyte-derived neurotrophic factor (Arginine-rich protein) (Protein ARMET)	Other	MANF	178910000	0	178910000	38270000	0	38270000	74105000	0	74105000	53666000	0	53666000	12871000	0	12871000
Q02318	Sterol 26-hydroxylase, mitochondrial (EC 1.14.13.15) (5-beta-cholestane-3-alpha,7-alpha,12-alpha-triol 27-hydroxylase) (Cytochrome P-450C27/25) (Cytochrome P450 27) (Sterol 27-hydroxylase) (Vitamin D(3) 25-hydroxylase)	Other	CP27A	12807000	0	12807000	0	0	0	0	0	0	0	0	0	12807000	0	12807000
P11586	C-1-tetrahydrofolate synthase, cytoplasmic (C1-THF synthase) [Cleaved into: C-1-tetrahydrofolate synthase, cytoplasmic, N-terminally processed] [Includes: Methylenetetrahydrofolate dehydrogenase (EC 1.5.1.5); Methenyltetrahydrofolate cyclohydrolase (EC 3.5.4.9); Formyltetrahydrofolate synthetase (EC 6.3.4.3)]	Other	C1TC	224020000	23055000	200960000	59952000	0	59952000	96484000	0	96484000	31814000	0	31814000	12712000	0	12712000
O00499	Myc box-dependent-interacting protein 1 (Amphiphysin II) (Amphiphysin-like protein) (Box-dependent myc-interacting protein 1) (Bridging integrator 1)	Other	BIN1	73380000	5386100	67994000	0	0	0	34540000	0	34540000	20755000	0	20755000	12700000	0	12700000
Q9ULC4	Malignant T-cell-amplified sequence 1 (MCT-1) (Multiple copies T-cell malignancies)	Other	MCTS1	15853000	0	15853000	0	0	0	3168800	0	3168800	0	0	0	12684000	0	12684000
P29144	Tripeptidyl-peptidase 2 (TPP-2) (EC 3.4.14.10) (Tripeptidyl aminopeptidase) (Tripeptidyl-peptidase II) (TPP-II)	Other	TPP2	38464000	0	38464000	12575000	0	12575000	4175800	0	4175800	9040900	0	9040900	12673000	0	12673000
Q09028	Histone-binding protein RBBP4 (Chromatin assembly factor 1 subunit C) (CAF-1 subunit C) (Chromatin assembly factor I p48 subunit) (CAF-I 48 kDa subunit) (CAF-I p48) (Nucleosome-remodeling factor subunit RBAP48) (Retinoblastoma-binding protein 4) (RBBP-4) (Retinoblastoma-binding protein p48)	Other	RBBP4	166900000	0	166900000	70675000	0	70675000	57789000	0	57789000	25773000	0	25773000	12663000	0	12663000
P05198	Eukaryotic translation initiation factor 2 subunit 1 (Eukaryotic translation initiation factor 2 subunit alpha) (eIF-2-alpha) (eIF-2A) (eIF-2alpha)	Other	IF2A	38858000	0	38858000	10049000	0	10049000	3053000	0	3053000	13114000	0	13114000	12642000	0	12642000
Q92973	Transportin-1 (Importin beta-2) (Karyopherin beta-2) (M9 region interaction protein) (MIP)	Other	TNPO1	48297000	0	48297000	14100000	0	14100000	19017000	0	19017000	2561800	0	2561800	12618000	0	12618000
P62857	40S ribosomal protein S28	Other	RS28	30046000	0	30046000	0	0	0	10181000	0	10181000	7281700	0	7281700	12583000	0	12583000
Q9Y5X3	Sorting nexin-5	Other	SNX5	42863000	28072000	14791000	0	0	0	2242100	0	2242100	0	0	0	12549000	0	12549000
P36507	Dual specificity mitogen-activated protein kinase kinase 2 (MAP kinase kinase 2) (MAPKK 2) (EC 2.7.12.2) (ERK activator kinase 2) (MAPK/ERK kinase 2) (MEK 2)	Other	MP2K2	32711000	0	32711000	2731000	0	2731000	8746300	0	8746300	8729200	0	8729200	12505000	0	12505000
Q14344	Guanine nucleotide-binding protein subunit alpha-13 (G alpha-13) (G-protein subunit alpha-13)	Other	GNA13	12460000	0	12460000	0	0	0	0	0	0	0	0	0	12460000	0	12460000
Q53TN4	Cytochrome b reductase 1 (EC 1.-.-.-) (Duodenal cytochrome b) (Ferric-chelate reductase 3)	Other	CYBR1	51016000	29914000	21102000	4530400	4530400	0	18042000	10694000	7348500	2332200	897020	1435100	14542000	2223200	12319000
P15924	Desmoplakin (DP) (250/210 kDa paraneoplastic pemphigus antigen)	Other	DESP	92724000	26029000	66695000	27437000	4393600	23044000	28197000	4415100	23782000	8773700	1201700	7572000	12297000	0	12297000
P55263	Adenosine kinase (AK) (EC 2.7.1.20) (Adenosine 5'-phosphotransferase)	Other	ADK	341380000	226460000	114920000	26995000	11499000	15495000	57462000	7143700	50319000	38967000	2148500	36818000	13097000	805060	12292000
Q14554	Protein disulfide-isomerase A5 (EC 5.3.4.1) (Protein disulfide isomerase-related protein)	Other	PDIA5	41760000	16510000	25250000	0	0	0	6198700	0	6198700	7019700	0	7019700	12032000	0	12032000
P15848	Arylsulfatase B (ASB) (EC 3.1.6.12) (N-acetylgalactosamine-4-sulfatase) (G4S)	Other	ARSB	23222000	0	23222000	0	0	0	9539800	0	9539800	1773300	0	1773300	11909000	0	11909000
P00966	Argininosuccinate synthase (EC 6.3.4.5) (Citrulline--aspartate ligase)	Other	ASSY	156270000	144450000	11819000	0	0	0	5605500	5605500	0	0	0	0	11819000	0	11819000
O00469	Procollagen-lysine,2-oxoglutarate 5-dioxygenase 2 (EC 1.14.11.4) (Lysyl hydroxylase 2) (LH2)	ECM Regulators	PLOD2	62806000	0	62806000	23374000	0	23374000	10546000	0	10546000	17111000	0	17111000	11775000	0	11775000	NaN	NaN	NaN	NaN	14.5	10.4	12.1	10.3	8	7	7	5	8	7	7	5	8	7	7	5	23.034
Q9UK76	Hematological and neurological expressed 1 protein (Androgen-regulated protein 2) [Cleaved into: Hematological and neurological expressed 1 protein, N-terminally processed]	Other	HN1	709940000	0	709940000	307040000	0	307040000	275150000	0	275150000	116010000	0	116010000	11732000	0	11732000
Q6UW68	Transmembrane protein 205	Other	TM205	171120000	157650000	13476000	17376000	17376000	0	15393000	13531000	1861800	36054000	36054000	0	36717000	25102000	11614000
P62495	Eukaryotic peptide chain release factor subunit 1 (Eukaryotic release factor 1) (eRF1) (Protein Cl1) (TB3-1)	Other	ERF1	145760000	0	145760000	37408000	0	37408000	59739000	0	59739000	37008000	0	37008000	11602000	0	11602000
Q53QV2	Protein LBH (hLBH)	Other	LBH	57867000	0	57867000	15657000	0	15657000	19210000	0	19210000	11482000	0	11482000	11519000	0	11519000
P83881	60S ribosomal protein L36a (60S ribosomal protein L44) (Cell growth-inhibiting gene 15 protein) (Cell migration-inducing gene 6 protein)	Other	RL36A	71972000	917210	71055000	14013000	0	14013000	25622000	0	25622000	19921000	0	19921000	11498000	0	11498000
Q13445	Transmembrane emp24 domain-containing protein 1 (Interleukin-1 receptor-like 1 ligand) (Putative T1/ST2 receptor-binding protein) (p24 family protein gamma-1) (Tp24) (p24gamma1)	Other	TMED1	11497000	0	11497000	0	0	0	0	0	0	0	0	0	11497000	0	11497000
Q96FJ2	Dynein light chain 2, cytoplasmic (8 kDa dynein light chain b) (DLC8b) (Dynein light chain LC8-type 2)	Other	DYL2	41659000	0	41659000	0	0	0	18809000	0	18809000	11417000	0	11417000	11433000	0	11433000
Q9H0N0	Ras-related protein Rab-6C (Rab6-like protein WTH3)	Other	RAB6C	38408000	0	38408000	2409700	0	2409700	11508000	0	11508000	13118000	0	13118000	11372000	0	11372000
P31930	Cytochrome b-c1 complex subunit 1, mitochondrial (Complex III subunit 1) (Core protein I) (Ubiquinol-cytochrome-c reductase complex core protein 1)	Other	QCR1	180530000	75563000	104970000	28798000	4977100	23821000	49320000	6509400	42811000	46813000	19847000	26966000	11367000	0	11367000
Q92804	TATA-binding protein-associated factor 2N (68 kDa TATA-binding protein-associated factor) (TAF(II)68) (TAFII68) (RNA-binding protein 56)	Other	RBP56	143440000	245560	143200000	31803000	0	31803000	53540000	0	53540000	46507000	0	46507000	11347000	0	11347000
Q8NBJ7	Sulfatase-modifying factor 2 (C-alpha-formylglycine-generating enzyme 2)	Other	SUMF2	98458000	0	98458000	35825000	0	35825000	27859000	0	27859000	23429000	0	23429000	11345000	0	11345000
P02511	Alpha-crystallin B chain (Alpha(B)-crystallin) (Heat shock protein beta-5) (HspB5) (Renal carcinoma antigen NY-REN-27) (Rosenthal fiber component)	Other	CRYAB	106680000	84340000	22339000	10483000	6384900	4098300	9264000	2367400	6896600	0	0	0	11344000	0	11344000
P19883	Follistatin (FS) (Activin-binding protein)	Secreted Factors	FST	14933000	0	14933000	0	0	0	3640700	0	3640700	0	0	0	11292000	0	11292000	NaN	NaN	NaN	NaN	2.6	3.8	0	11.3	1	1	0	3	1	1	0	3	1	1	0	3	2.8844
Q15637	Splicing factor 1 (Mammalian branch point-binding protein) (BBP) (mBBP) (Transcription factor ZFM1) (Zinc finger gene in MEN1 locus) (Zinc finger protein 162)	Other	SF01	168650000	47622000	121030000	7933400	0	7933400	78483000	0	78483000	23327000	0	23327000	11285000	0	11285000
Q92882	Osteoclast-stimulating factor 1	Other	OSTF1	144890000	6432900	138450000	11574000	0	11574000	78478000	6127100	72351000	43293000	0	43293000	11235000	0	11235000
Q9UJU6	Drebrin-like protein (Cervical SH3P7) (Cervical mucin-associated protein) (Drebrin-F) (HPK1-interacting protein of 55 kDa) (HIP-55) (SH3 domain-containing protein 7)	Other	DBNL	252840000	9893300	242950000	43807000	0	43807000	112200000	0	112200000	75819000	0	75819000	11125000	0	11125000
O15372	Eukaryotic translation initiation factor 3 subunit H (eIF3h) (Eukaryotic translation initiation factor 3 subunit 3) (eIF-3-gamma) (eIF3 p40 subunit)	Other	EIF3H	89758000	11739000	78019000	18712000	0	18712000	32147000	0	32147000	16040000	0	16040000	11120000	0	11120000
P23219	Prostaglandin G/H synthase 1 (EC 1.14.99.1) (Cyclooxygenase-1) (COX-1) (Prostaglandin H2 synthase 1) (PGH synthase 1) (PGHS-1) (PHS 1) (Prostaglandin-endoperoxide synthase 1)	Other	PGH1	24035000	0	24035000	0	0	0	12921000	0	12921000	0	0	0	11114000	0	11114000
P35659	Protein DEK	Other	DEK	29869000	0	29869000	7911800	0	7911800	2313500	0	2313500	8537000	0	8537000	11106000	0	11106000
Q8IV08	Phospholipase D3 (PLD 3) (EC 3.1.4.4) (Choline phosphatase 3) (HindIII K4L homolog) (Hu-K4) (Phosphatidylcholine-hydrolyzing phospholipase D3)	Other	PLD3	14407000	3302800	11104000	0	0	0	0	0	0	0	0	0	11104000	0	11104000
Q9Y266	Nuclear migration protein nudC (Nuclear distribution protein C homolog)	Other	NUDC	342370000	157840000	184520000	16121000	0	16121000	182060000	73022000	109030000	106720000	58377000	48342000	11028000	0	11028000
Q96CS3	FAS-associated factor 2 (Protein ETEA) (UBX domain-containing protein 3B) (UBX domain-containing protein 8)	Other	FAF2	44176000	16116000	28061000	6521000	4923200	1597800	7721200	887120	6834000	13345000	4707300	8637300	12626000	1634700	10991000
Q07955	Serine/arginine-rich splicing factor 1 (Alternative-splicing factor 1) (ASF-1) (Splicing factor, arginine/serine-rich 1) (pre-mRNA-splicing factor SF2, P33 subunit)	Other	SRSF1	257400000	69278000	188120000	36403000	0	36403000	97662000	0	97662000	43121000	0	43121000	10932000	0	10932000
Q9P2T1	GMP reductase 2 (GMPR 2) (EC 1.7.1.7) (Guanosine 5'-monophosphate oxidoreductase 2) (Guanosine monophosphate reductase 2)	Other	GMPR2	26706000	15850000	10855000	0	0	0	0	0	0	0	0	0	10855000	0	10855000
Q6P2Q9	Pre-mRNA-processing-splicing factor 8 (220 kDa U5 snRNP-specific protein) (PRP8 homolog) (Splicing factor Prp8) (p220)	Other	PRP8	61629000	0	61629000	7139300	0	7139300	21606000	0	21606000	22040000	0	22040000	10844000	0	10844000
P14324	Farnesyl pyrophosphate synthase (FPP synthase) (FPS) (EC 2.5.1.10) ((2E,6E)-farnesyl diphosphate synthase) (Dimethylallyltranstransferase) (EC 2.5.1.1) (Farnesyl diphosphate synthase) (Geranyltranstransferase)	Other	FPPS	92330000	16430000	75900000	12870000	0	12870000	27855000	0	27855000	24343000	0	24343000	10832000	0	10832000
Q14061	Cytochrome c oxidase copper chaperone	Other	COX17	361740000	141050000	220690000	89328000	0	89328000	82517000	0	82517000	38065000	0	38065000	10783000	0	10783000
P08195	4F2 cell-surface antigen heavy chain (4F2hc) (4F2 heavy chain antigen) (Lymphocyte activation antigen 4F2 large subunit) (Solute carrier family 3 member 2) (CD antigen CD98)	Other	4F2	54789000	34897000	19892000	0	0	0	9135700	0	9135700	6606000	6606000	0	10756000	0	10756000
P43652	Afamin (Alpha-albumin) (Alpha-Alb)	Other	AFAM	123110000	97346000	25763000	0	0	0	0	0	0	15093000	0	15093000	10670000	0	10670000
O75629	Protein CREG1 (Cellular repressor of E1A-stimulated genes 1)	Other	CREG1	10602000	0	10602000	0	0	0	0	0	0	0	0	0	10602000	0	10602000
P30533	Alpha-2-macroglobulin receptor-associated protein (Alpha-2-MRAP) (Low density lipoprotein receptor-related protein-associated protein 1) (RAP)	Other	AMRP	212160000	165660000	46494000	0	0	0	25991000	0	25991000	9987600	0	9987600	176180000	165660000	10515000
Q6N022	Teneurin-4 (Ten-4) (Protein Odd Oz/ten-m homolog 4) (Tenascin-M4) (Ten-m4) (Teneurin transmembrane protein 4)	Other	TEN4	317900000	295770000	22134000	0	0	0	50399000	38742000	11657000	0	0	0	88693000	78215000	10478000
O00629	Importin subunit alpha-3 (Importin alpha Q1) (Qip1) (Karyopherin subunit alpha-4)	Other	IMA3	164950000	17994000	146950000	47221000	0	47221000	46441000	0	46441000	42849000	0	42849000	10443000	0	10443000
P0C0L5	Complement C4-B (Basic complement C4) (C3 and PZP-like alpha-2-macroglobulin domain-containing protein 3) [Cleaved into: Complement C4 beta chain; Complement C4-B alpha chain; C4a anaphylatoxin; C4b-B; C4d-B; Complement C4 gamma chain]	Other	CO4B	1134300000	1124000000	10378000	152370000	152370000	0	233490000	233490000	0	156890000	156890000	0	150830000	140450000	10378000
P42704	Leucine-rich PPR motif-containing protein, mitochondrial (130 kDa leucine-rich protein) (LRP 130) (GP130)	Other	LPPRC	89400000	0	89400000	24519000	0	24519000	45524000	0	45524000	9002600	0	9002600	10355000	0	10355000
Q9Y2W1	Thyroid hormone receptor-associated protein 3 (Thyroid hormone receptor-associated protein complex 150 kDa component) (Trap150)	Other	TR150	169490000	10227000	159260000	76192000	0	76192000	60692000	0	60692000	22253000	10227000	12026000	10351000	0	10351000
Q9Y3F4	Serine-threonine kinase receptor-associated protein (MAP activator with WD repeats) (UNR-interacting protein) (WD-40 repeat protein PT-WD)	Other	STRAP	280800000	46025000	234780000	63770000	0	63770000	89759000	0	89759000	70898000	0	70898000	10349000	0	10349000
Q04637	Eukaryotic translation initiation factor 4 gamma 1 (eIF-4-gamma 1) (eIF-4G 1) (eIF-4G1) (p220)	Other	IF4G1	207070000	31173000	175900000	68946000	0	68946000	62035000	0	62035000	34584000	0	34584000	10331000	0	10331000
P55795	Heterogeneous nuclear ribonucleoprotein H2 (hnRNP H2) (FTP-3) (Heterogeneous nuclear ribonucleoprotein H') (hnRNP H') [Cleaved into: Heterogeneous nuclear ribonucleoprotein H2, N-terminally processed]	Other	HNRH2	18134000	0	18134000	0	0	0	3740700	0	3740700	4087800	0	4087800	10306000	0	10306000
P22352	Glutathione peroxidase 3 (GPx-3) (GSHPx-3) (EC 1.11.1.9) (Extracellular glutathione peroxidase) (Plasma glutathione peroxidase) (GPx-P) (GSHPx-P)	Other	GPX3	101280000	66294000	34984000	8257700	8257700	0	21114000	7474100	13640000	18745000	7543000	11202000	35821000	25678000	10142000
P53680	AP-2 complex subunit sigma (Adaptor protein complex AP-2 subunit sigma) (Adaptor-related protein complex 2 subunit sigma) (Clathrin assembly protein 2 sigma small chain) (Clathrin coat assembly protein AP17) (Clathrin coat-associated protein AP17) (HA2 17 kDa subunit) (Plasma membrane adaptor AP-2 17 kDa protein) (Sigma2-adaptin)	Other	AP2S1	14868000	0	14868000	0	0	0	0	0	0	4914700	0	4914700	9953600	0	9953600
P05114	Non-histone chromosomal protein HMG-14 (High mobility group nucleosome-binding domain-containing protein 1)	Other	HMGN1	12427000	0	12427000	2549200	0	2549200	0	0	0	0	0	0	9877400	0	9877400
P08648	Integrin alpha-5 (CD49 antigen-like family member E) (Fibronectin receptor subunit alpha) (Integrin alpha-F) (VLA-5) (CD antigen CD49e) [Cleaved into: Integrin alpha-5 heavy chain; Integrin alpha-5 light chain]	Other	ITA5	53735000	2434000	51301000	16931000	0	16931000	17523000	2434000	15089000	9405700	0	9405700	9874800	0	9874800
Q16853	Membrane primary amine oxidase (EC 1.4.3.21) (Copper amine oxidase) (HPAO) (Semicarbazide-sensitive amine oxidase) (SSAO) (Vascular adhesion protein 1) (VAP-1)	Other	AOC3	4746900000	4732700000	14238000	892430000	892430000	0	983780000	983780000	0	1497200000	1492800000	4425600	661680000	651860000	9812100
Q9H8Y8	Golgi reassembly-stacking protein 2 (GRS2) (Golgi phosphoprotein 6) (GOLPH6) (Golgi reassembly-stacking protein of 55 kDa) (GRASP55) (p59)	Other	GORS2	78672000	11393000	67279000	12706000	0	12706000	21748000	0	21748000	23052000	0	23052000	9773000	0	9773000
Q9Y230	RuvB-like 2 (EC 3.6.4.12) (48 kDa TATA box-binding protein-interacting protein) (48 kDa TBP-interacting protein) (51 kDa erythrocyte cytosolic protein) (ECP-51) (INO80 complex subunit J) (Repressing pontin 52) (Reptin 52) (TIP49b) (TIP60-associated protein 54-beta) (TAP54-beta)	Other	RUVB2	65445000	13323000	52122000	8939100	0	8939100	24596000	2322100	22274000	11200000	0	11200000	9708700	0	9708700
P55001	Microfibrillar-associated protein 2 (MFAP-2) (Microfibril-associated glycoprotein 1) (MAGP) (MAGP-1)	ECM Glycoproteins	MFAP2	943370000	933750000	9617900	111210000	111210000	0	141110000	141110000	0	156200000	156200000	0	114270000	104650000	9617900	NaN	NaN	NaN	NaN	33.9	33.9	19.7	29	6	6	3	5	6	6	3	5	6	6	3	5	74.33
Q92930	Ras-related protein Rab-8B	Other	RAB8B	21375000	2503300	18871000	0	0	0	6236200	857930	5378300	3924400	0	3924400	11214000	1645300	9568700
O75955	Flotillin-1	Other	FLOT1	1673500000	1629900000	43517000	325390000	319710000	5675800	178300000	167890000	10411000	364530000	346660000	17869000	229150000	219590000	9561700
Q9UHB6	LIM domain and actin-binding protein 1 (Epithelial protein lost in neoplasm)	Other	LIMA1	274860000	13529000	261330000	91291000	0	91291000	85194000	0	85194000	75306000	0	75306000	9542500	0	9542500
Q9UBE0	SUMO-activating enzyme subunit 1 (Ubiquitin-like 1-activating enzyme E1A) [Cleaved into: SUMO-activating enzyme subunit 1, N-terminally processed]	Other	SAE1	51917000	0	51917000	7102100	0	7102100	25251000	0	25251000	10108000	0	10108000	9456000	0	9456000
O43493	Trans-Golgi network integral membrane protein 2 (TGN38 homolog) (TGN46) (TGN48) (Trans-Golgi network protein TGN51)	Other	TGON2	9430600	0	9430600	0	0	0	0	0	0	0	0	0	9430600	0	9430600
P61619	Protein transport protein Sec61 subunit alpha isoform 1 (Sec61 alpha-1)	Other	S61A1	315430000	110990000	204440000	59860000	10943000	48917000	88464000	12196000	76268000	130840000	60999000	69843000	19160000	9752700	9407500
P51570	Galactokinase (EC 2.7.1.6) (Galactose kinase)	Other	GALK1	63196000	50094000	13102000	8443900	7848300	595640	3195700	0	3195700	11218000	11218000	0	17036000	7725000	9310600
Q86X76	Nitrilase homolog 1 (EC 3.5.-.-)	Other	NIT1	66892000	32731000	34162000	2962500	0	2962500	7483400	0	7483400	14438000	0	14438000	9277900	0	9277900
Q92783	Signal transducing adapter molecule 1 (STAM-1)	Other	STAM1	7371700000	7330800000	40922000	1699400000	1699400000	0	1476500000	1476500000	0	845140000	837570000	7576200	659570000	650310000	9263800
O95674	Phosphatidate cytidylyltransferase 2 (EC 2.7.7.41) (CDP-DAG synthase 2) (CDP-DG synthase 2) (CDP-diacylglycerol synthase 2) (CDS 2) (CDP-diglyceride pyrophosphorylase 2) (CDP-diglyceride synthase 2) (CTP:phosphatidate cytidylyltransferase 2)	Other	CDS2	58467000	36264000	22203000	19549000	14290000	5259300	0	0	0	12674000	4979000	7695200	11400000	2151200	9248800
P31431	Syndecan-4 (SYND4) (Amphiglycan) (Ryudocan core protein)	ECM-affiliated Proteins	SDC4	114190000	0	114190000	15677000	0	15677000	48819000	0	48819000	40445000	0	40445000	9245200	0	9245200	NaN	NaN	NaN	NaN	12.1	11.1	11.1	6.1	2	2	2	1	2	2	2	1	2	2	2	1	8.7815
P14406	Cytochrome c oxidase subunit 7A2, mitochondrial (Cytochrome c oxidase subunit VIIa-liver/heart) (Cytochrome c oxidase subunit VIIa-L) (Cytochrome c oxidase subunit VIIaL)	Other	CX7A2	811030000	756400000	54631000	123730000	111940000	11785000	106350000	88253000	18095000	137810000	122300000	15509000	122360000	113120000	9241400
Q9UJZ1	Stomatin-like protein 2, mitochondrial (SLP-2) (EPB72-like protein 2) (Paraprotein target 7) (Paratarg-7)	Other	STML2	534480000	461330000	73148000	124120000	96728000	27391000	59660000	27113000	32547000	127750000	123700000	4046200	72144000	62981000	9163800
Q9P0K7	Ankycorbin (Ankyrin repeat and coiled-coil structure-containing protein) (Novel retinal pigment epithelial cell protein) (Retinoic acid-induced protein 14)	Other	RAI14	16328000	0	16328000	0	0	0	5016400	0	5016400	2263900	0	2263900	9047500	0	9047500
Q9NZB2	Constitutive coactivator of PPAR-gamma-like protein 1 (Oxidative stress-associated Src activator) (Protein FAM120A)	Other	F120A	125600000	0	125600000	46437000	0	46437000	53594000	0	53594000	16537000	0	16537000	9032200	0	9032200
P10316	HLA class I histocompatibility antigen, A-69 alpha chain (Aw-69) (HLA class I histocompatibility antigen, A-28 alpha chain) (MHC class I antigen A*69)	Other	1A69	29343000	0	29343000	3754400	0	3754400	9662600	0	9662600	6911100	0	6911100	9015000	0	9015000
P48556	26S proteasome non-ATPase regulatory subunit 8 (26S proteasome regulatory subunit RPN12) (26S proteasome regulatory subunit S14) (p31)	Other	PSMD8	11368000	0	11368000	0	0	0	0	0	0	2357700	0	2357700	9010100	0	9010100
P07093	Glia-derived nexin (GDN) (Peptidase inhibitor 7) (PI-7) (Protease nexin 1) (PN-1) (Protease nexin I) (Serpin E2)	ECM Regulators	GDN	15230000	0	15230000	1611000	0	1611000	4612200	0	4612200	0	0	0	9006600	0	9006600	NaN	NaN	NaN	NaN	3	2.3	3	11.3	1	1	1	4	1	1	1	4	1	1	1	4	9.4494
P11387	DNA topoisomerase 1 (EC 5.99.1.2) (DNA topoisomerase I)	Other	TOP1	82741000	19579000	63162000	7676400	0	7676400	26174000	3463000	22711000	35141000	11330000	23810000	13749000	4785800	8963600
Q9UHY7	Enolase-phosphatase E1 (EC 3.1.3.77) (2,3-diketo-5-methylthio-1-phosphopentane phosphatase) (MASA homolog)	Other	ENOPH	37600000	23425000	14175000	1778100	0	1778100	3438000	0	3438000	0	0	0	8958500	0	8958500
Q9H4M9	EH domain-containing protein 1 (PAST homolog 1) (hPAST1) (Testilin)	Other	EHD1	277570000	117430000	160140000	50288000	10473000	39815000	79253000	1268000	77985000	34910000	2950900	31959000	12499000	3605900	8893200
Q13185	Chromobox protein homolog 3 (HECH) (Heterochromatin protein 1 homolog gamma) (HP1 gamma) (Modifier 2 protein)	Other	CBX3	273870000	45136000	228740000	73012000	0	73012000	100720000	0	100720000	46184000	0	46184000	8814700	0	8814700
Q9UBY9	Heat shock protein beta-7 (HspB7) (Cardiovascular heat shock protein) (cvHsp)	Other	HSPB7	228000000	0	228000000	57553000	0	57553000	113690000	0	113690000	47959000	0	47959000	8796300	0	8796300
Q9NP97	Dynein light chain roadblock-type 1 (Bithoraxoid-like protein) (BLP) (Dynein light chain 2A, cytoplasmic) (Dynein-associated protein Km23) (Roadblock domain-containing protein 1)	Other	DLRB1	8692300	0	8692300	0	0	0	0	0	0	0	0	0	8692300	0	8692300
P42224	Signal transducer and activator of transcription 1-alpha/beta (Transcription factor ISGF-3 components p91/p84)	Other	STAT1	78916000	0	78916000	39414000	0	39414000	22502000	0	22502000	8309100	0	8309100	8691300	0	8691300
Q8N1F7	Nuclear pore complex protein Nup93 (93 kDa nucleoporin) (Nucleoporin Nup93)	Other	NUP93	20640000	0	20640000	4393000	0	4393000	4630800	0	4630800	3009200	0	3009200	8607200	0	8607200
O15212	Prefoldin subunit 6 (Protein Ke2)	Other	PFD6	57477000	0	57477000	15550000	0	15550000	18107000	0	18107000	15271000	0	15271000	8549500	0	8549500
P41208	Centrin-2 (Caltractin isoform 1)	Other	CETN2	14899000	0	14899000	0	0	0	0	0	0	6446100	0	6446100	8453200	0	8453200
O00303	Eukaryotic translation initiation factor 3 subunit F (eIF3f) (Deubiquitinating enzyme eIF3f) (EC 3.4.19.12) (Eukaryotic translation initiation factor 3 subunit 5) (eIF-3-epsilon) (eIF3 p47)	Other	EIF3F	43137000	0	43137000	12575000	0	12575000	5886300	0	5886300	16328000	0	16328000	8347500	0	8347500
Q6UX71	Plexin domain-containing protein 2 (Tumor endothelial marker 7-related protein)	ECM-affiliated Proteins	PXDC2	8258800	0	8258800	0	0	0	0	0	0	0	0	0	8258800	0	8258800	NaN	NaN	NaN	NaN	0	0	0	17	0	0	0	7	0	0	0	7	0	0	0	7	14.311
P47897	Glutamine--tRNA ligase (EC 6.1.1.18) (Glutaminyl-tRNA synthetase) (GlnRS)	Other	SYQ	35131000	0	35131000	6955300	0	6955300	12787000	0	12787000	7134600	0	7134600	8253700	0	8253700
Q9Y383	Putative RNA-binding protein Luc7-like 2	Other	LC7L2	104000000	66267000	37731000	1478800	0	1478800	18133000	0	18133000	9939800	0	9939800	8179200	0	8179200
Q99757	Thioredoxin, mitochondrial (MTRX) (Mt-Trx) (Thioredoxin-2)	Other	THIOM	195200000	10624000	184570000	74374000	0	74374000	70422000	0	70422000	31618000	0	31618000	8158100	0	8158100
P16435	NADPH--cytochrome P450 reductase (CPR) (P450R) (EC 1.6.2.4)	Other	NCPR	17678000	0	17678000	3207500	0	3207500	0	0	0	6449600	0	6449600	8020800	0	8020800
Q9ULZ3	Apoptosis-associated speck-like protein containing a CARD (hASC) (Caspase recruitment domain-containing protein 5) (PYD and CARD domain-containing protein) (Target of methylation-induced silencing 1)	Other	ASC	47682000	1452100	46230000	3091800	0	3091800	15749000	0	15749000	19398000	0	19398000	7992100	0	7992100
P33527	Multidrug resistance-associated protein 1 (ATP-binding cassette sub-family C member 1) (Leukotriene C(4) transporter) (LTC4 transporter)	Other	MRP1	60491000	0	60491000	8632500	0	8632500	28513000	0	28513000	15385000	0	15385000	7960300	0	7960300
Q8TBC4	NEDD8-activating enzyme E1 catalytic subunit (EC 6.3.2.-) (NEDD8-activating enzyme E1C) (Ubiquitin-activating enzyme E1C) (Ubiquitin-like modifier-activating enzyme 3) (Ubiquitin-activating enzyme 3)	Other	UBA3	7918100	0	7918100	0	0	0	0	0	0	0	0	0	7918100	0	7918100
P10155	60 kDa SS-A/Ro ribonucleoprotein (60 kDa Ro protein) (60 kDa ribonucleoprotein Ro) (RoRNP) (Ro 60 kDa autoantigen) (Sjoegren syndrome antigen A2) (Sjoegren syndrome type A antigen) (SS-A) (TROVE domain family member 2)	Other	RO60	32824000	14190000	18633000	1854100	0	1854100	8871900	0	8871900	0	0	0	7907200	0	7907200
Q15459	Splicing factor 3A subunit 1 (SF3a120) (Spliceosome-associated protein 114) (SAP 114)	Other	SF3A1	58366000	9630500	48735000	13769000	0	13769000	19639000	0	19639000	7456800	0	7456800	7870400	0	7870400
Q96P70	Importin-9 (Imp9) (Ran-binding protein 9) (RanBP9)	Other	IPO9	21139000	0	21139000	4789500	0	4789500	0	0	0	8555600	0	8555600	7794300	0	7794300
O00468	Agrin [Cleaved into: Agrin N-terminal 110 kDa subunit; Agrin C-terminal 110 kDa subunit; Agrin C-terminal 90 kDa fragment (C90); Agrin C-terminal 22 kDa fragment (C22)]	ECM Glycoproteins	AGRIN	32690000000	32634000000	55283000	7219700000	7219700000	0	7520300000	7490500000	29771000	7787300000	7769600000	17740000	6357700000	6349900000	7772200	NaN	0.037801	0.2019	NaN	39	37.5	33	31.3	54	54	48	49	54	54	48	49	54	54	48	49	323.31
Q8NI22	Multiple coagulation factor deficiency protein 2 (Neural stem cell-derived neuronal survival protein)	Other	MCFD2	101470000	0	101470000	74474000	0	74474000	13610000	0	13610000	5630200	0	5630200	7758000	0	7758000
Q86Y82	Syntaxin-12	Other	STX12	246170000	171240000	74930000	1193800	0	1193800	52752000	0	52752000	13263000	0	13263000	7720900	0	7720900
Q96S97	Myeloid-associated differentiation marker (Protein SB135)	Other	MYADM	196240000	173370000	22872000	16284000	16284000	0	12834000	10020000	2813900	76903000	64564000	12340000	54408000	46690000	7718000
Q13641	Trophoblast glycoprotein (5T4 oncofetal antigen) (5T4 oncofetal trophoblast glycoprotein) (5T4 oncotrophoblast glycoprotein) (M6P1) (Wnt-activated inhibitory factor 1) (WAIF1)	Other	TPBG	23096000	0	23096000	6188000	0	6188000	5668300	0	5668300	3535700	0	3535700	7703700	0	7703700
Q8NBN3	Transmembrane protein 87A	Other	TM87A	7679900	0	7679900	0	0	0	0	0	0	0	0	0	7679900	0	7679900
P30419	Glycylpeptide N-tetradecanoyltransferase 1 (EC 2.3.1.97) (Myristoyl-CoA:protein N-myristoyltransferase 1) (NMT 1) (Type I N-myristoyltransferase) (Peptide N-myristoyltransferase 1)	Other	NMT1	38348000	0	38348000	9335600	0	9335600	16354000	0	16354000	4994500	0	4994500	7664400	0	7664400
O95302	Peptidyl-prolyl cis-trans isomerase FKBP9 (PPIase FKBP9) (EC 5.2.1.8) (63 kDa FK506-binding protein) (63 kDa FKBP) (FKBP-63) (FK506-binding protein 9) (FKBP-9) (Rotamase)	Other	FKBP9	161930000	93789000	68137000	10955000	0	10955000	29467000	0	29467000	20099000	0	20099000	7616800	0	7616800
P55884	Eukaryotic translation initiation factor 3 subunit B (eIF3b) (Eukaryotic translation initiation factor 3 subunit 9) (Prt1 homolog) (hPrt1) (eIF-3-eta) (eIF3 p110) (eIF3 p116)	Other	EIF3B	117030000	0	117030000	30944000	0	30944000	54210000	0	54210000	24300000	0	24300000	7579700	0	7579700
Q9NSD9	Phenylalanine--tRNA ligase beta subunit (EC 6.1.1.20) (Phenylalanyl-tRNA synthetase beta subunit) (PheRS)	Other	SYFB	43118000	10489000	32629000	2489100	0	2489100	17614000	0	17614000	4949900	0	4949900	7575600	0	7575600
O95816	BAG family molecular chaperone regulator 2 (BAG-2) (Bcl-2-associated athanogene 2)	Other	BAG2	59795000	27289000	32506000	11350000	0	11350000	10429000	0	10429000	3152200	0	3152200	7575400	0	7575400
Q86U42	Polyadenylate-binding protein 2 (PABP-2) (Poly(A)-binding protein 2) (Nuclear poly(A)-binding protein 1) (Poly(A)-binding protein II) (PABII) (Polyadenylate-binding nuclear protein 1)	Other	PABP2	136620000	27036000	109580000	31212000	0	31212000	44419000	0	44419000	26476000	0	26476000	7476200	0	7476200
P03973	Antileukoproteinase (ALP) (BLPI) (HUSI-1) (Mucus proteinase inhibitor) (MPI) (Protease inhibitor WAP4) (Secretory leukocyte protease inhibitor) (Seminal proteinase inhibitor) (WAP four-disulfide core domain protein 4)	ECM Regulators	SLPI	43505000000	43498000000	7358800	7283600000	7283600000	0	9156600000	9156600000	0	6987600000	6987600000	0	7172100000	7164700000	7358800	NaN	NaN	NaN	NaN	62.1	59.8	59.8	59.8	11	10	9	10	11	10	9	10	11	10	9	10	94.125
P11177	Pyruvate dehydrogenase E1 component subunit beta, mitochondrial (PDHE1-B) (EC 1.2.4.1)	Other	ODPB	40497000	0	40497000	6779900	0	6779900	22144000	0	22144000	4229200	0	4229200	7344200	0	7344200
Q4G0F5	Vacuolar protein sorting-associated protein 26B (Vesicle protein sorting 26B)	Other	VP26B	22178000	0	22178000	0	0	0	9042200	0	9042200	5878300	0	5878300	7257300	0	7257300
O76003	Glutaredoxin-3 (PKC-interacting cousin of thioredoxin) (PICOT) (PKC-theta-interacting protein) (PKCq-interacting protein) (Thioredoxin-like protein 2)	Other	GLRX3	100630000	8460200	92169000	31193000	0	31193000	47835000	0	47835000	5963400	0	5963400	7178500	0	7178500
O15371	Eukaryotic translation initiation factor 3 subunit D (eIF3d) (Eukaryotic translation initiation factor 3 subunit 7) (eIF-3-zeta) (eIF3 p66)	Other	EIF3D	51329000	20741000	30588000	16553000	0	16553000	1724700	0	1724700	5170500	0	5170500	7899900	759970	7139900
Q9HB71	Calcyclin-binding protein (CacyBP) (hCacyBP) (S100A6-binding protein) (Siah-interacting protein)	Other	CYBP	113690000	5416000	108270000	33456000	0	33456000	53967000	0	53967000	13738000	0	13738000	7111100	0	7111100
Q96QR8	Transcriptional activator protein Pur-beta (Purine-rich element-binding protein B)	Other	PURB	149540000	142440000	7096900	0	0	0	0	0	0	0	0	0	149540000	142440000	7096900
Q9ULC3	Ras-related protein Rab-23	Other	RAB23	7058800	0	7058800	0	0	0	0	0	0	0	0	0	7058800	0	7058800
P15170	Eukaryotic peptide chain release factor GTP-binding subunit ERF3A (Eukaryotic peptide chain release factor subunit 3a) (eRF3a) (G1 to S phase transition protein 1 homolog)	Other	ERF3A	100140000	14265000	85876000	31368000	0	31368000	23564000	0	23564000	38222000	14265000	23958000	6986800	0	6986800
O94925	Glutaminase kidney isoform, mitochondrial (GLS) (EC 3.5.1.2) (K-glutaminase) (L-glutamine amidohydrolase)	Other	GLSK	60322000	0	60322000	16339000	0	16339000	19152000	0	19152000	17846000	0	17846000	6984700	0	6984700
P43034	Platelet-activating factor acetylhydrolase IB subunit alpha (Lissencephaly-1 protein) (LIS-1) (PAF acetylhydrolase 45 kDa subunit) (PAF-AH 45 kDa subunit) (PAF-AH alpha) (PAFAH alpha)	Other	LIS1	112040000	75761000	36278000	14077000	2302700	11775000	19592000	2025300	17566000	0	0	0	9124700	2187400	6937200
Q14258	E3 ubiquitin/ISG15 ligase TRIM25 (EC 6.3.2.n3) (Estrogen-responsive finger protein) (RING finger protein 147) (RING-type E3 ubiquitin transferase) (EC 2.3.2.27) (Tripartite motif-containing protein 25) (Ubiquitin/ISG15-conjugating enzyme TRIM25) (Zinc finger protein 147)	Other	TRI25	117650000	39448000	78197000	1675700	0	1675700	66278000	0	66278000	3312700	0	3312700	6930100	0	6930100
P49419	Alpha-aminoadipic semialdehyde dehydrogenase (Alpha-AASA dehydrogenase) (EC 1.2.1.31) (Aldehyde dehydrogenase family 7 member A1) (EC 1.2.1.3) (Antiquitin-1) (Betaine aldehyde dehydrogenase) (EC 1.2.1.8) (Delta1-piperideine-6-carboxylate dehydrogenase) (P6c dehydrogenase)	Other	AL7A1	68477000	0	68477000	10284000	0	10284000	23152000	0	23152000	28117000	0	28117000	6924000	0	6924000
Q7L5N1	COP9 signalosome complex subunit 6 (SGN6) (Signalosome subunit 6) (JAB1-containing signalosome subunit 6) (MOV34 homolog) (Vpr-interacting protein) (hVIP)	Other	CSN6	39997000	0	39997000	12143000	0	12143000	18408000	0	18408000	2580400	0	2580400	6865600	0	6865600
Q16585	Beta-sarcoglycan (Beta-SG) (43 kDa dystrophin-associated glycoprotein) (43DAG) (A3b)	Other	SGCB	78868000	69251000	9617100	8547000	8547000	0	14326000	14326000	0	8810700	6029700	2781000	14069000	7232700	6836100
Q96I99	Succinyl-CoA ligase [GDP-forming] subunit beta, mitochondrial (EC 6.2.1.4) (GTP-specific succinyl-CoA synthetase subunit beta) (Succinyl-CoA synthetase beta-G chain) (SCS-betaG)	Other	SUCB2	366630000	273700000	92926000	15815000	0	15815000	54019000	0	54019000	16257000	0	16257000	6835300	0	6835300
Q99873	Protein arginine N-methyltransferase 1 (EC 2.1.1.-) (Histone-arginine N-methyltransferase PRMT1) (EC 2.1.1.125) (Interferon receptor 1-bound protein 4)	Other	ANM1	359790000	26518000	333270000	112750000	0	112750000	139560000	0	139560000	74160000	0	74160000	6802400	0	6802400
P84095	Rho-related GTP-binding protein RhoG	Other	RHOG	33396000	12388000	21008000	2042300	0	2042300	1692300	0	1692300	10506000	0	10506000	6767800	0	6767800
P46109	Crk-like protein	Other	CRKL	102030000	12540000	89492000	30005000	0	30005000	25291000	0	25291000	27432000	0	27432000	6764500	0	6764500
Q9BWD1	Acetyl-CoA acetyltransferase, cytosolic (EC 2.3.1.9) (Acetyl-CoA transferase-like protein) (Cytosolic acetoacetyl-CoA thiolase)	Other	THIC	242810000	73271000	169540000	36550000	0	36550000	53346000	0	53346000	72882000	0	72882000	6762500	0	6762500
Q8TDQ7	Glucosamine-6-phosphate isomerase 2 (EC 3.5.99.6) (Glucosamine-6-phosphate deaminase 2) (GNPDA 2) (GlcN6P deaminase 2) (Glucosamine-6-phosphate isomerase SB52)	Other	GNPI2	51776000	0	51776000	19726000	0	19726000	25295000	0	25295000	0	0	0	6755100	0	6755100
P49458	Signal recognition particle 9 kDa protein (SRP9)	Other	SRP09	186380000	19534000	166840000	49595000	0	49595000	74994000	0	74994000	35517000	0	35517000	6737800	0	6737800
P31153	S-adenosylmethionine synthase isoform type-2 (AdoMet synthase 2) (EC 2.5.1.6) (Methionine adenosyltransferase 2) (MAT 2) (Methionine adenosyltransferase II) (MAT-II)	Other	METK2	68455000	17735000	50720000	2983300	0	2983300	41017000	0	41017000	0	0	0	6719400	0	6719400
Q9HBL0	Tensin-1	Other	TENS1	62560000	30866000	31694000	3063200	0	3063200	17887000	0	17887000	4060000	0	4060000	6683300	0	6683300
Q9H2U2	Inorganic pyrophosphatase 2, mitochondrial (EC 3.6.1.1) (Pyrophosphatase SID6-306) (Pyrophosphate phospho-hydrolase 2) (PPase 2)	Other	IPYR2	198670000	77706000	120960000	31731000	0	31731000	59758000	0	59758000	22841000	0	22841000	6633100	0	6633100
Q13425	Beta-2-syntrophin (59 kDa dystrophin-associated protein A1 basic component 2) (Syntrophin-3) (SNT3) (Syntrophin-like) (SNTL)	Other	SNTB2	7871200	0	7871200	0	0	0	0	0	0	1245300	0	1245300	6626000	0	6626000
P22748	Carbonic anhydrase 4 (EC 4.2.1.1) (Carbonate dehydratase IV) (Carbonic anhydrase IV) (CA-IV)	Other	CAH4	9665300000	9649900000	15384000	1862800000	1860600000	2194000	824280000	824280000	0	2658400000	2658400000	0	1514800000	1508200000	6618000
Q9Y2Z0	Protein SGT1 homolog (Protein 40-6-3) (Sgt1) (Suppressor of G2 allele of SKP1 homolog)	Other	SGT1	88242000	0	88242000	24024000	0	24024000	34683000	0	34683000	22953000	0	22953000	6580900	0	6580900
Q12768	WASH complex subunit strumpellin (Strumpellin)	Other	STRUM	6531100	0	6531100	0	0	0	0	0	0	0	0	0	6531100	0	6531100
P51608	Methyl-CpG-binding protein 2 (MeCp-2 protein) (MeCp2)	Other	MECP2	82126000	75603000	6522500	0	0	0	0	0	0	0	0	0	6522500	0	6522500
Q96JJ7	Protein disulfide-isomerase TMX3 (EC 5.3.4.1) (Thioredoxin domain-containing protein 10) (Thioredoxin-related transmembrane protein 3)	Other	TMX3	26939000	0	26939000	14409000	0	14409000	4713500	0	4713500	1363100	0	1363100	6453200	0	6453200
P05413	Fatty acid-binding protein, heart (Fatty acid-binding protein 3) (Heart-type fatty acid-binding protein) (H-FABP) (Mammary-derived growth inhibitor) (MDGI) (Muscle fatty acid-binding protein) (M-FABP)	Other	FABPH	67574000	34100000	33474000	0	0	0	24050000	0	24050000	3081900	0	3081900	6341200	0	6341200
Q15427	Splicing factor 3B subunit 4 (Pre-mRNA-splicing factor SF3b 49 kDa subunit) (SF3b50) (Spliceosome-associated protein 49) (SAP 49)	Other	SF3B4	99530000	9654200	89876000	19121000	0	19121000	38561000	0	38561000	25855000	0	25855000	6339000	0	6339000
O95817	BAG family molecular chaperone regulator 3 (BAG-3) (Bcl-2-associated athanogene 3) (Bcl-2-binding protein Bis) (Docking protein CAIR-1)	Other	BAG3	157790000	27508000	130280000	59236000	0	59236000	43537000	0	43537000	21177000	0	21177000	6334500	0	6334500
P42765	3-ketoacyl-CoA thiolase, mitochondrial (EC 2.3.1.16) (Acetyl-CoA acyltransferase) (Beta-ketothiolase) (Mitochondrial 3-oxoacyl-CoA thiolase) (T1)	Other	THIM	141800000	120050000	21753000	0	0	0	9284400	0	9284400	6140800	0	6140800	6327600	0	6327600
Q8NBQ5	Estradiol 17-beta-dehydrogenase 11 (EC 1.1.1.62) (17-beta-hydroxysteroid dehydrogenase 11) (17-beta-HSD 11) (17bHSD11) (17betaHSD11) (17-beta-hydroxysteroid dehydrogenase XI) (17-beta-HSD XI) (17betaHSDXI) (Cutaneous T-cell lymphoma-associated antigen HD-CL-03) (CTCL-associated antigen HD-CL-03) (Dehydrogenase/reductase SDR family member 8) (Retinal short-chain dehydrogenase/reductase 2) (retSDR2…	Other	DHB11	14312000	4761300	9550800	0	0	0	3236000	0	3236000	0	0	0	8089200	1774400	6314800
Q9NT62	Ubiquitin-like-conjugating enzyme ATG3 (EC 6.3.2.-) (Autophagy-related protein 3) (APG3-like) (hApg3) (Protein PC3-96)	Other	ATG3	6271900	0	6271900	0	0	0	0	0	0	0	0	0	6271900	0	6271900
A0FGR8	Extended synaptotagmin-2 (E-Syt2) (Chr2Syt)	Other	ESYT2	17626000	0	17626000	2828800	0	2828800	6880800	0	6880800	1649200	0	1649200	6267100	0	6267100
Q15029	116 kDa U5 small nuclear ribonucleoprotein component (Elongation factor Tu GTP-binding domain-containing protein 2) (SNU114 homolog) (hSNU114) (U5 snRNP-specific protein, 116 kDa) (U5-116 kDa)	Other	U5S1	34729000	0	34729000	4201200	0	4201200	6259900	0	6259900	18028000	0	18028000	6239100	0	6239100
P08621	U1 small nuclear ribonucleoprotein 70 kDa (U1 snRNP 70 kDa) (U1-70K) (snRNP70)	Other	RU17	20035000	2429800	17606000	4773600	2429800	2343800	9024800	0	9024800	0	0	0	6236900	0	6236900
Q9Y316	Protein MEMO1 (C21orf19-like protein) (Hepatitis C virus NS5A-transactivated protein 7) (HCV NS5A-transactivated protein 7) (Mediator of ErbB2-driven cell motility 1) (Mediator of cell motility 1) (Memo-1)	Other	MEMO1	194450000	0	194450000	47851000	0	47851000	91782000	0	91782000	48663000	0	48663000	6158400	0	6158400
Q9UDW1	Cytochrome b-c1 complex subunit 9 (Complex III subunit 9) (Complex III subunit X) (Cytochrome c1 non-heme 7 kDa protein) (Ubiquinol-cytochrome c reductase complex 7.2 kDa protein)	Other	QCR9	118810000	95323000	23484000	24612000	20691000	3921400	24010000	13198000	10813000	22116000	19515000	2601300	15210000	9060600	6149200
O60437	Periplakin (190 kDa paraneoplastic pemphigus antigen) (195 kDa cornified envelope precursor protein)	Other	PEPL	603280000	572470000	30810000	65137000	56496000	8641200	101650000	97582000	4063600	86922000	74950000	11972000	11546000	5412300	6133800
Q16563	Synaptophysin-like protein 1 (Pantophysin)	Other	SYPL1	87591000	74529000	13062000	13079000	10679000	2400000	11581000	10591000	990290	10577000	7028700	3548100	17589000	11466000	6123300
Q9BWM7	Sideroflexin-3	Other	SFXN3	163040000	144680000	18361000	31793000	31793000	0	7479400	2612800	4866500	51034000	43655000	7378800	9858400	3742400	6115900
Q16401	26S proteasome non-ATPase regulatory subunit 5 (26S protease subunit S5 basic) (26S proteasome subunit S5B)	Other	PSMD5	6054400	0	6054400	0	0	0	0	0	0	0	0	0	6054400	0	6054400
P12081	Histidine--tRNA ligase, cytoplasmic (EC 6.1.1.21) (Histidyl-tRNA synthetase) (HisRS)	Other	SYHC	51697000	0	51697000	10906000	0	10906000	10237000	0	10237000	24507000	0	24507000	6046100	0	6046100
Q96A33	Coiled-coil domain-containing protein 47	Other	CCD47	33045000	21607000	11438000	5822200	5822200	0	5409400	0	5409400	0	0	0	6028400	0	6028400
Q9C005	Protein dpy-30 homolog (Dpy-30-like protein) (Dpy-30L)	Other	DPY30	57431000	0	57431000	12028000	0	12028000	22627000	0	22627000	16754000	0	16754000	6022100	0	6022100
P21741	Midkine (MK) (Amphiregulin-associated protein) (ARAP) (Midgestation and kidney protein) (Neurite outgrowth-promoting factor 2) (Neurite outgrowth-promoting protein)	Secreted Factors	MK	6000900	0	6000900	0	0	0	0	0	0	0	0	0	6000900	0	6000900
O14617	AP-3 complex subunit delta-1 (AP-3 complex subunit delta) (Adaptor-related protein complex 3 subunit delta-1) (Delta-adaptin)	Other	AP3D1	23172000	0	23172000	3731100	0	3731100	1833900	0	1833900	11620000	0	11620000	5987300	0	5987300
P00167	Cytochrome b5 (Microsomal cytochrome b5 type A) (MCB5)	Other	CYB5	239590000	220480000	19118000	31475000	28547000	2927000	4426400	3372300	1054000	33026000	23863000	9163000	12257000	6283900	5973500
O14735	CDP-diacylglycerol--inositol 3-phosphatidyltransferase (EC 2.7.8.11) (Phosphatidylinositol synthase) (PI synthase) (PtdIns synthase)	Other	CDIPT	21392000	15455000	5936300	0	0	0	0	0	0	7208500	7208500	0	14183000	8246700	5936300
Q9BWT6	Meiotic nuclear division protein 1 homolog	Other	MND1	16020000	0	16020000	0	0	0	0	0	0	10166000	0	10166000	5854600	0	5854600
Q9H7C9	Mth938 domain-containing protein (Adipogenesis associated Mth938 domain-containing protein)	Other	AAMDC	38539000	0	38539000	0	0	0	9707100	0	9707100	22992000	0	22992000	5839800	0	5839800
Q01844	RNA-binding protein EWS (EWS oncogene) (Ewing sarcoma breakpoint region 1 protein)	Other	EWS	119730000	38305000	81425000	18297000	0	18297000	43424000	0	43424000	13874000	0	13874000	5829500	0	5829500
Q53H12	Acylglycerol kinase, mitochondrial (hAGK) (EC 2.7.1.107) (EC 2.7.1.94) (Multiple substrate lipid kinase) (HsMuLK) (MuLK) (Multi-substrate lipid kinase)	Other	AGK	8647600	0	8647600	2823200	0	2823200	0	0	0	0	0	0	5824300	0	5824300
Q9BPX5	Actin-related protein 2/3 complex subunit 5-like protein (Arp2/3 complex 16 kDa subunit 2) (ARC16-2)	Other	ARP5L	65883000	0	65883000	19279000	0	19279000	26374000	0	26374000	14468000	0	14468000	5761500	0	5761500
Q15393	Splicing factor 3B subunit 3 (Pre-mRNA-splicing factor SF3b 130 kDa subunit) (SF3b130) (STAF130) (Spliceosome-associated protein 130) (SAP 130)	Other	SF3B3	80157000	0	80157000	14954000	0	14954000	49087000	0	49087000	10374000	0	10374000	5741600	0	5741600
O60716	Catenin delta-1 (Cadherin-associated Src substrate) (CAS) (p120 catenin) (p120(ctn)) (p120(cas))	Other	CTND1	76864000	28798000	48067000	17870000	0	17870000	33688000	13522000	20166000	4292700	0	4292700	5737200	0	5737200
Q9GZX9	Twisted gastrulation protein homolog 1	Other	TWSG1	101520000	2425100	99099000	26975000	0	26975000	30617000	1277100	29340000	38206000	1147900	37058000	5726400	0	5726400
Q9Y4F1	FERM, RhoGEF and pleckstrin domain-containing protein 1 (Chondrocyte-derived ezrin-like protein) (Pleckstrin homology domain-containing family C member 2) (PH domain-containing family C member 2)	Other	FARP1	27601000	11034000	16568000	0	0	0	4404100	0	4404100	6478700	0	6478700	5684900	0	5684900
Q92747	Actin-related protein 2/3 complex subunit 1A (SOP2-like protein)	Other	ARC1A	22447000	8374700	14072000	8409200	0	8409200	0	0	0	0	0	0	5662800	0	5662800
Q9Y3A5	Ribosome maturation protein SBDS (Shwachman-Bodian-Diamond syndrome protein)	Other	SBDS	36143000	2850300	33293000	6313800	0	6313800	9862000	0	9862000	11459000	0	11459000	5657900	0	5657900
Q14031	Collagen alpha-6(IV) chain	Collagens	CO4A6	340680000	332860000	7817500	0	0	0	0	0	0	151280000	149080000	2200000	189400000	183780000	5617500	NaN	NaN	NaN	NaN	1.1	0	0.5	0.5	1	0	1	1	1	0	1	1	1	0	1	1	10.58
O94855	Protein transport protein Sec24D (SEC24-related protein D)	Other	SC24D	23925000	0	23925000	0	0	0	5512900	0	5512900	12862000	0	12862000	5550200	0	5550200
Q9NYU2	UDP-glucose:glycoprotein glucosyltransferase 1 (UGT1) (hUGT1) (EC 2.4.1.-) (UDP--Glc:glycoprotein glucosyltransferase) (UDP-glucose ceramide glucosyltransferase-like 1)	Other	UGGG1	132160000	6700700	125460000	26473000	0	26473000	60637000	0	60637000	39530000	6700700	32829000	5522100	0	5522100
O75844	CAAX prenyl protease 1 homolog (EC 3.4.24.84) (Farnesylated proteins-converting enzyme 1) (FACE-1) (Prenyl protein-specific endoprotease 1) (Zinc metalloproteinase Ste24 homolog)	Other	FACE1	104070000	54182000	49888000	13530000	5185900	8343800	20932000	874360	20058000	24813000	8824100	15989000	6265800	767990	5497800
Q9Y5M8	Signal recognition particle receptor subunit beta (SR-beta) (Protein APMCF1)	Other	SRPRB	70622000	0	70622000	23291000	0	23291000	41852000	0	41852000	0	0	0	5479200	0	5479200
Q9Y5S9	RNA-binding protein 8A (Binder of OVCA1-1) (BOV-1) (RNA-binding motif protein 8A) (RNA-binding protein Y14) (Ribonucleoprotein RBM8A)	Other	RBM8A	96353000	0	96353000	32627000	0	32627000	43825000	0	43825000	14435000	0	14435000	5465400	0	5465400
P30043	Flavin reductase (NADPH) (FR) (EC 1.5.1.30) (Biliverdin reductase B) (BVR-B) (EC 1.3.1.24) (Biliverdin-IX beta-reductase) (Green heme-binding protein) (GHBP) (NADPH-dependent diaphorase) (NADPH-flavin reductase) (FLR)	Other	BLVRB	7623700	2163400	5460300	0	0	0	0	0	0	0	0	0	5460300	0	5460300
Q16222	UDP-N-acetylhexosamine pyrophosphorylase (Antigen X) (AGX) (Sperm-associated antigen 2) [Includes: UDP-N-acetylgalactosamine pyrophosphorylase (EC 2.7.7.83) (AGX-1); UDP-N-acetylglucosamine pyrophosphorylase (EC 2.7.7.23) (AGX-2)]	Other	UAP1	73828000	6651400	67177000	33374000	551130	32823000	18804000	0	18804000	10095000	0	10095000	11555000	6100300	5455100
O75694	Nuclear pore complex protein Nup155 (155 kDa nucleoporin) (Nucleoporin Nup155)	Other	NU155	8241800	0	8241800	0	0	0	0	0	0	2819200	0	2819200	5422500	0	5422500
Q96IX5	Up-regulated during skeletal muscle growth protein 5 (Diabetes-associated protein in insulin-sensitive tissues) (HCV F-transactivated protein 2)	Other	USMG5	26812000	7781800	19030000	2737100	0	2737100	11973000	1089900	10883000	0	0	0	5409900	0	5409900
P41252	Isoleucine--tRNA ligase, cytoplasmic (EC 6.1.1.5) (Isoleucyl-tRNA synthetase) (IRS) (IleRS)	Other	SYIC	91325000	0	91325000	31805000	0	31805000	41300000	0	41300000	12812000	0	12812000	5408600	0	5408600
Q9UEY8	Gamma-adducin (Adducin-like protein 70)	Other	ADDG	5408600	0	5408600	0	0	0	0	0	0	0	0	0	5408600	0	5408600
P16671	Platelet glycoprotein 4 (Fatty acid translocase) (FAT) (Glycoprotein IIIb) (GPIIIB) (Leukocyte differentiation antigen CD36) (PAS IV) (PAS-4) (Platelet collagen receptor) (Platelet glycoprotein IV) (GPIV) (Thrombospondin receptor) (CD antigen CD36)	Other	CD36	1592000000	1584200000	7761500	230910000	229650000	1260300	148400000	148400000	0	389580000	388460000	1116300	252390000	247010000	5384900
P49589	Cysteine--tRNA ligase, cytoplasmic (EC 6.1.1.16) (Cysteinyl-tRNA synthetase) (CysRS)	Other	SYCC	42699000	0	42699000	7348000	0	7348000	14680000	0	14680000	15323000	0	15323000	5347100	0	5347100
Q9Y570	Protein phosphatase methylesterase 1 (PME-1) (EC 3.1.1.89)	Other	PPME1	6864000	0	6864000	0	0	0	0	0	0	1524700	0	1524700	5339300	0	5339300
Q96FV2	Secernin-2	Other	SCRN2	5332800	0	5332800	0	0	0	0	0	0	0	0	0	5332800	0	5332800
P52434	DNA-directed RNA polymerases I, II, and III subunit RPABC3 (RNA polymerases I, II, and III subunit ABC3) (DNA-directed RNA polymerase II subunit H) (DNA-directed RNA polymerases I, II, and III 17.1 kDa polypeptide) (RPB17) (RPB8 homolog) (hRPB8)	Other	RPAB3	16595000	0	16595000	4574200	0	4574200	6688600	0	6688600	0	0	0	5332400	0	5332400
P41221	Protein Wnt-5a	Secreted Factors	WNT5A	5310100	0	5310100	0	0	0	0	0	0	0	0	0	5310100	0	5310100
P31689	DnaJ homolog subfamily A member 1 (DnaJ protein homolog 2) (HSDJ) (Heat shock 40 kDa protein 4) (Heat shock protein J2) (HSJ-2) (Human DnaJ protein 2) (hDj-2)	Other	DNJA1	70349000	30069000	40280000	12747000	0	12747000	27951000	5711700	22239000	0	0	0	9193600	3900100	5293500
O75964	ATP synthase subunit g, mitochondrial (ATPase subunit g)	Other	ATP5L	65888000	38228000	27659000	16994000	6837500	10156000	14834000	2604700	12229000	0	0	0	7053700	1779400	5274200
P48059	LIM and senescent cell antigen-like-containing domain protein 1 (Particularly interesting new Cys-His protein 1) (PINCH-1) (Renal carcinoma antigen NY-REN-48)	Other	LIMS1	120200000	70992000	49204000	8837700	5185900	3651800	17998000	6286900	11711000	43165000	14577000	28588000	11223000	5970400	5252700
Q6IAA8	Ragulator complex protein LAMTOR1 (Late endosomal/lysosomal adaptor and MAPK and MTOR activator 1) (Lipid raft adaptor protein p18) (Protein associated with DRMs and endosomes) (p27Kip1-releasing factor from RhoA) (p27RF-Rho)	Other	LTOR1	9681400	0	9681400	0	0	0	2214100	0	2214100	2227200	0	2227200	5240200	0	5240200
Q9Y394	Dehydrogenase/reductase SDR family member 7 (EC 1.1.-.-) (Retinal short-chain dehydrogenase/reductase 4) (retSDR4) (Short chain dehydrogenase/reductase family 34C member 1)	Other	DHRS7	7942900	0	7942900	0	0	0	2723900	0	2723900	0	0	0	5219000	0	5219000
Q9H8S9	MOB kinase activator 1A (Mob1 alpha) (Mob1A) (Mob1 homolog 1B) (Mps one binder kinase activator-like 1B)	Other	MOB1A	9204800	1474100	7730800	2513600	0	2513600	0	0	0	0	0	0	5217200	0	5217200
O15162	Phospholipid scramblase 1 (PL scramblase 1) (Ca(2+)-dependent phospholipid scramblase 1) (Erythrocyte phospholipid scramblase) (MmTRA1b)	Other	PLS1	186020000	176430000	9593700	11975000	11975000	0	9500700	9500700	0	50145000	50145000	0	27807000	22600000	5207500
Q8NC56	LEM domain-containing protein 2 (hLEM2)	Other	LEMD2	326410000	310480000	15926000	72694000	61968000	10726000	48702000	48702000	0	59991000	59991000	0	70006000	64806000	5200100
Q9Y3B8	Oligoribonuclease, mitochondrial (EC 3.1.-.-) (RNA exonuclease 2 homolog) (Small fragment nuclease)	Other	ORN	9983900	0	9983900	0	0	0	4854900	0	4854900	0	0	0	5129000	0	5129000
Q92896	Golgi apparatus protein 1 (CFR-1) (Cysteine-rich fibroblast growth factor receptor) (E-selectin ligand 1) (ESL-1) (Golgi sialoglycoprotein MG-160)	Other	GSLG1	90692000	0	90692000	24365000	0	24365000	28556000	0	28556000	32743000	0	32743000	5027500	0	5027500
Q3KQV9	UDP-N-acetylhexosamine pyrophosphorylase-like protein 1 (EC 2.7.7.-)	Other	UAP1L	5001100	0	5001100	0	0	0	0	0	0	0	0	0	5001100	0	5001100
Q9HB90	Ras-related GTP-binding protein C (Rag C) (RagC) (GTPase-interacting protein 2) (TIB929)	Other	RRAGC	11896000	0	11896000	0	0	0	0	0	0	6972800	0	6972800	4923700	0	4923700
Q9NQP4	Prefoldin subunit 4 (Protein C-1)	Other	PFD4	123210000	0	123210000	51264000	0	51264000	48689000	0	48689000	18335000	0	18335000	4917500	0	4917500
Q6YHK3	CD109 antigen (150 kDa TGF-beta-1-binding protein) (C3 and PZP-like alpha-2-macroglobulin domain-containing protein 7) (Platelet-specific Gov antigen) (p180) (r150) (CD antigen CD109)	ECM Regulators	CD109	91724000	1718300	90006000	20702000	651010	20051000	38091000	758720	37333000	28027000	308610	27719000	4903600	0	4903600	NaN	NaN	NaN	NaN	9.3	11.4	12	7.4	9	11	11	7	9	11	11	7	9	11	11	7	92.472
P49023	Paxillin	Other	PAXI	169490000	5782100	163710000	46071000	0	46071000	65397000	0	65397000	47350000	0	47350000	4891100	0	4891100
P05155	Plasma protease C1 inhibitor (C1 Inh) (C1Inh) (C1 esterase inhibitor) (C1-inhibiting factor) (Serpin G1)	ECM Regulators	IC1	239940000	235050000	4889700	0	0	0	0	0	0	0	0	0	17233000	12344000	4889700	NaN	NaN	NaN	NaN	3.4	7.4	8.8	14.6	2	3	4	7	2	3	4	7	1	3	3	5	24.895
Q9H0U3	Magnesium transporter protein 1 (MagT1) (Implantation-associated protein) (IAP)	Other	MAGT1	98042000	85853000	12189000	0	0	0	5099600	2209800	2889800	11255000	6831900	4423500	21463000	16587000	4876200
P61006	Ras-related protein Rab-8A (Oncogene c-mel)	Other	RAB8A	10607000	3081700	7524800	0	0	0	2680400	0	2680400	0	0	0	4844400	0	4844400
P63220	40S ribosomal protein S21	Other	RS21	263660000	820290	262840000	72666000	0	72666000	120670000	0	120670000	64686000	0	64686000	4818700	0	4818700
Q13435	Splicing factor 3B subunit 2 (Pre-mRNA-splicing factor SF3b 145 kDa subunit) (SF3b145) (SF3b150) (Spliceosome-associated protein 145) (SAP 145)	Other	SF3B2	198790000	9000500	189790000	57661000	0	57661000	84531000	0	84531000	42790000	0	42790000	4805500	0	4805500
O75489	NADH dehydrogenase [ubiquinone] iron-sulfur protein 3, mitochondrial (EC 1.6.5.3) (EC 1.6.99.3) (Complex I-30kD) (CI-30kD) (NADH-ubiquinone oxidoreductase 30 kDa subunit)	Other	NDUS3	9176500	0	9176500	0	0	0	4384800	0	4384800	0	0	0	4791700	0	4791700
Q16775	Hydroxyacylglutathione hydrolase, mitochondrial (EC 3.1.2.6) (Glyoxalase II) (Glx II)	Other	GLO2	127780000	23881000	103890000	25248000	0	25248000	58956000	0	58956000	14904000	0	14904000	4786600	0	4786600
Q6XQN6	Nicotinate phosphoribosyltransferase (NAPRTase) (EC 6.3.4.21) (FHA-HIT-interacting protein) (Nicotinate phosphoribosyltransferase domain-containing protein 1)	Other	PNCB	13633000	2140200	11493000	0	0	0	6768500	0	6768500	0	0	0	4724400	0	4724400
P62837	Ubiquitin-conjugating enzyme E2 D2 (EC 2.3.2.23) ((E3-independent) E2 ubiquitin-conjugating enzyme D2) (EC 2.3.2.24) (E2 ubiquitin-conjugating enzyme D2) (Ubiquitin carrier protein D2) (Ubiquitin-conjugating enzyme E2(17)KB 2) (Ubiquitin-conjugating enzyme E2-17 kDa 2) (Ubiquitin-protein ligase D2) (p53-regulated ubiquitin-conjugating enzyme 1)	Other	UB2D2	30845000	0	30845000	0	0	0	0	0	0	26185000	0	26185000	4659500	0	4659500
O75352	Mannose-P-dolichol utilization defect 1 protein (Suppressor of Lec15 and Lec35 glycosylation mutation homolog) (SL15)	Other	MPU1	58151000	42058000	16093000	7626600	4297900	3328800	10371000	4967600	5403900	9188100	6444600	2743400	8917700	4300800	4616900
Q99613	Eukaryotic translation initiation factor 3 subunit C (eIF3c) (Eukaryotic translation initiation factor 3 subunit 8) (eIF3 p110)	Other	EIF3C	206840000	153130000	53713000	11683000	0	11683000	24425000	0	24425000	13030000	0	13030000	4574900	0	4574900
Q14699	Raftlin (Cell migration-inducing gene 2 protein) (Raft-linking protein)	Other	RFTN1	31684000	10925000	20759000	0	0	0	9136700	0	9136700	7054900	0	7054900	4567600	0	4567600
O43169	Cytochrome b5 type B (Cytochrome b5 outer mitochondrial membrane isoform)	Other	CYB5B	125500000	54429000	71072000	27473000	11763000	15710000	76966000	26165000	50801000	0	0	0	9311400	4751000	4560400
Q14683	Structural maintenance of chromosomes protein 1A (SMC protein 1A) (SMC-1-alpha) (SMC-1A) (Sb1.8)	Other	SMC1A	345310000	307320000	37996000	18973000	2138400	16834000	17813000	1204400	16609000	0	0	0	11333000	6780300	4552800
Q9NYF8	Bcl-2-associated transcription factor 1 (Btf)	Other	BCLF1	126400000	0	126400000	30622000	0	30622000	55803000	0	55803000	35439000	0	35439000	4539600	0	4539600
Q96EP5	DAZ-associated protein 1 (Deleted in azoospermia-associated protein 1)	Other	DAZP1	25939000	12525000	13414000	8916500	0	8916500	0	0	0	0	0	0	4497100	0	4497100
P61020	Ras-related protein Rab-5B	Other	RAB5B	20016000	4967800	15048000	0	0	0	0	0	0	10574000	0	10574000	4474000	0	4474000
Q4V9L6	Transmembrane protein 119 (Osteoblast induction factor) (OBIF)	Other	TM119	8439800	0	8439800	0	0	0	3971800	0	3971800	0	0	0	4467900	0	4467900
P24666	Low molecular weight phosphotyrosine protein phosphatase (LMW-PTP) (LMW-PTPase) (EC 3.1.3.48) (Adipocyte acid phosphatase) (Low molecular weight cytosolic acid phosphatase) (EC 3.1.3.2) (Red cell acid phosphatase 1)	Other	PPAC	29496000	0	29496000	8189500	0	8189500	9651900	0	9651900	7188900	0	7188900	4466000	0	4466000
P49593	Protein phosphatase 1F (EC 3.1.3.16) (Ca(2+)/calmodulin-dependent protein kinase phosphatase) (CaM-kinase phosphatase) (CaMKPase) (Partner of PIX 2) (Protein fem-2 homolog) (hFem-2)	Other	PPM1F	4461000	0	4461000	0	0	0	0	0	0	0	0	0	4461000	0	4461000
Q15424	Scaffold attachment factor B1 (SAF-B) (SAF-B1) (HSP27 estrogen response element-TATA box-binding protein) (HSP27 ERE-TATA-binding protein)	Other	SAFB1	207480000	22159000	185330000	51690000	0	51690000	73760000	0	73760000	55438000	0	55438000	4437900	0	4437900
Q6BCY4	NADH-cytochrome b5 reductase 2 (b5R.2) (EC 1.6.2.2)	Other	NB5R2	8059900	0	8059900	0	0	0	0	0	0	3635900	0	3635900	4424000	0	4424000
O75475	PC4 and SFRS1-interacting protein (CLL-associated antigen KW-7) (Dense fine speckles 70 kDa protein) (DFS 70) (Lens epithelium-derived growth factor) (Transcriptional coactivator p75/p52)	Other	PSIP1	25274000	0	25274000	8997400	0	8997400	6730400	0	6730400	5166300	0	5166300	4379700	0	4379700
Q12792	Twinfilin-1 (Protein A6) (Protein tyrosine kinase 9)	Other	TWF1	16907000	0	16907000	0	0	0	0	0	0	12550000	0	12550000	4356800	0	4356800
Q14376	UDP-glucose 4-epimerase (EC 5.1.3.2) (Galactowaldenase) (UDP-N-acetylgalactosamine 4-epimerase) (UDP-GalNAc 4-epimerase) (UDP-N-acetylglucosamine 4-epimerase) (UDP-GlcNAc 4-epimerase) (EC 5.1.3.7) (UDP-galactose 4-epimerase)	Other	GALE	24570000	2733100	21837000	3830000	1311700	2518300	0	0	0	16385000	1421400	14964000	4354800	0	4354800
Q9UHX1	Poly(U)-binding-splicing factor PUF60 (60 kDa poly(U)-binding-splicing factor) (FUSE-binding protein-interacting repressor) (FBP-interacting repressor) (Ro-binding protein 1) (RoBP1) (Siah-binding protein 1) (Siah-BP1)	Other	PUF60	63400000	7529600	55870000	16243000	0	16243000	28080000	0	28080000	7208700	0	7208700	4338600	0	4338600
O15067	Phosphoribosylformylglycinamidine synthase (FGAM synthase) (FGAMS) (EC 6.3.5.3) (Formylglycinamide ribonucleotide amidotransferase) (FGAR amidotransferase) (FGAR-AT) (Formylglycinamide ribotide amidotransferase)	Other	PUR4	7380700	0	7380700	0	0	0	3089500	0	3089500	0	0	0	4291200	0	4291200
Q13404	Ubiquitin-conjugating enzyme E2 variant 1 (UEV-1) (CROC-1) (TRAF6-regulated IKK activator 1 beta Uev1A)	Other	UB2V1	58174000	0	58174000	0	0	0	27042000	0	27042000	26842000	0	26842000	4290000	0	4290000
P67870	Casein kinase II subunit beta (CK II beta) (Phosvitin) (Protein G5a)	Other	CSK2B	8289900	0	8289900	0	0	0	0	0	0	4038800	0	4038800	4251100	0	4251100
P51665	26S proteasome non-ATPase regulatory subunit 7 (26S proteasome regulatory subunit RPN8) (26S proteasome regulatory subunit S12) (Mov34 protein homolog) (Proteasome subunit p40)	Other	PSMD7	66915000	0	66915000	14711000	0	14711000	33430000	0	33430000	14531000	0	14531000	4243000	0	4243000
P54802	Alpha-N-acetylglucosaminidase (EC 3.2.1.50) (N-acetyl-alpha-glucosaminidase) (NAG) [Cleaved into: Alpha-N-acetylglucosaminidase 82 kDa form; Alpha-N-acetylglucosaminidase 77 kDa form]	Other	ANAG	4237600	0	4237600	0	0	0	0	0	0	0	0	0	4237600	0	4237600
Q06136	3-ketodihydrosphingosine reductase (KDS reductase) (EC 1.1.1.102) (3-dehydrosphinganine reductase) (Follicular variant translocation protein 1) (FVT-1) (Short chain dehydrogenase/reductase family 35C member 1)	Other	KDSR	4236200	0	4236200	0	0	0	0	0	0	0	0	0	4236200	0	4236200
O96008	Mitochondrial import receptor subunit TOM40 homolog (Protein Haymaker) (Translocase of outer membrane 40 kDa subunit homolog) (p38.5)	Other	TOM40	280190000	243480000	36710000	50376000	43039000	7337300	39630000	26325000	13305000	64895000	53053000	11842000	39044000	34819000	4225500
Q71UM5	40S ribosomal protein S27-like	Other	RS27L	18796000	0	18796000	9334700	0	9334700	5248900	0	5248900	0	0	0	4212200	0	4212200
P62263	40S ribosomal protein S14	Other	RS14	546490000	209880000	336600000	82790000	0	82790000	101190000	0	101190000	148430000	0	148430000	4198800	0	4198800
Q53FT3	Protein Hikeshi	Other	HIKES	7939900	0	7939900	0	0	0	3762700	0	3762700	0	0	0	4177200	0	4177200
Q8WVM8	Sec1 family domain-containing protein 1 (SLY1 homolog) (Sly1p) (Syntaxin-binding protein 1-like 2)	Other	SCFD1	22138000	11281000	10857000	0	0	0	3738600	0	3738600	14237000	11281000	2955800	4162300	0	4162300
Q08257	Quinone oxidoreductase (EC 1.6.5.5) (NADPH:quinone reductase) (Zeta-crystallin)	Other	QOR	694830000	638120000	56706000	0	0	0	16972000	0	16972000	35609000	0	35609000	4125600	0	4125600
Q9NZL9	Methionine adenosyltransferase 2 subunit beta (Methionine adenosyltransferase II beta) (MAT II beta) (Putative dTDP-4-keto-6-deoxy-D-glucose 4-reductase)	Other	MAT2B	49256000	26765000	22491000	0	0	0	10948000	0	10948000	7426100	0	7426100	4116600	0	4116600
P62834	Ras-related protein Rap-1A (C21KG) (G-22K) (GTP-binding protein smg p21A) (Ras-related protein Krev-1)	Other	RAP1A	42883000	34287000	8595600	0	0	0	0	0	0	4488500	0	4488500	4107200	0	4107200
Q8WUM0	Nuclear pore complex protein Nup133 (133 kDa nucleoporin) (Nucleoporin Nup133)	Other	NU133	7725800	0	7725800	0	0	0	0	0	0	3626500	0	3626500	4099300	0	4099300
P38117	Electron transfer flavoprotein subunit beta (Beta-ETF)	Other	ETFB	138710000	87728000	50978000	8821200	0	8821200	26188000	0	26188000	11873000	0	11873000	4095800	0	4095800
Q5ZPR3	CD276 antigen (4Ig-B7-H3) (B7 homolog 3) (B7-H3) (Costimulatory molecule) (CD antigen CD276)	Other	CD276	4081700	0	4081700	0	0	0	0	0	0	0	0	0	4081700	0	4081700
O94826	Mitochondrial import receptor subunit TOM70 (Mitochondrial precursor proteins import receptor) (Translocase of outer membrane 70 kDa subunit)	Other	TOM70	23861000	19843000	4018000	0	0	0	0	0	0	0	0	0	4018000	0	4018000
O60884	DnaJ homolog subfamily A member 2 (Cell cycle progression restoration gene 3 protein) (Dnj3) (Dj3) (HIRA-interacting protein 4) (Renal carcinoma antigen NY-REN-14)	Other	DNJA2	61098000	0	61098000	25908000	0	25908000	20670000	0	20670000	10543000	0	10543000	3978100	0	3978100
O14494	Lipid phosphate phosphohydrolase 1 (EC 3.1.3.4) (PAP2-alpha) (Phosphatidate phosphohydrolase type 2a) (Phosphatidic acid phosphatase 2a) (PAP-2a) (PAP2a)	Other	LPP1	19382000	15412000	3969700	4903500	4903500	0	1005900	1005900	0	5060100	5060100	0	8412400	4442700	3969700
P30740	Leukocyte elastase inhibitor (LEI) (Monocyte/neutrophil elastase inhibitor) (EI) (M/NEI) (Peptidase inhibitor 2) (PI-2) (Serpin B1)	ECM Regulators	ILEU	27996000	11906000	16091000	3225200	802950	2422200	6297500	0	6297500	3406000	0	3406000	3965100	0	3965100	NaN	NaN	NaN	NaN	7.9	10.6	2.9	7.7	2	2	1	2	2	2	1	2	2	2	1	1	16.554
P06132	Uroporphyrinogen decarboxylase (UPD) (URO-D) (EC 4.1.1.37)	Other	DCUP	26801000	0	26801000	0	0	0	12633000	0	12633000	10225000	0	10225000	3942000	0	3942000
Q9UDT6	CAP-Gly domain-containing linker protein 2 (Cytoplasmic linker protein 115) (CLIP-115) (Cytoplasmic linker protein 2) (Williams-Beuren syndrome chromosomal region 3 protein) (Williams-Beuren syndrome chromosomal region 4 protein)	Other	CLIP2	748410000	42485000	705920000	55530000	11387000	44144000	632350000	31099000	601250000	56605000	0	56605000	3922900	0	3922900
P09038	Fibroblast growth factor 2 (FGF-2) (Basic fibroblast growth factor) (bFGF) (Heparin-binding growth factor 2) (HBGF-2)	Secreted Factors	FGF2	3906200	0	3906200	0	0	0	0	0	0	0	0	0	3906200	0	3906200
O94874	E3 UFM1-protein ligase 1 (EC 6.3.2.-) (Novel LZAP-binding protein) (Regulator of C53/LZAP and DDRGK1)	Other	UFL1	11766000	3850600	7915200	0	0	0	4028400	0	4028400	0	0	0	7737300	3850600	3886700
P63218	Guanine nucleotide-binding protein G(I)/G(S)/G(O) subunit gamma-5	Other	GBG5	43709000	39842000	3867300	0	0	0	0	0	0	0	0	0	3867300	0	3867300
O43676	NADH dehydrogenase [ubiquinone] 1 beta subcomplex subunit 3 (Complex I-B12) (CI-B12) (NADH-ubiquinone oxidoreductase B12 subunit)	Other	NDUB3	215500000	202170000	13330000	24442000	21441000	3000700	20508000	17049000	3459100	49923000	46903000	3020200	49887000	46038000	3849800
Q9P2J5	Leucine--tRNA ligase, cytoplasmic (EC 6.1.1.4) (Leucyl-tRNA synthetase) (LeuRS)	Other	SYLC	72460000	43714000	28746000	8585300	0	8585300	15374000	0	15374000	949700	0	949700	3837200	0	3837200
Q99961	Endophilin-A2 (EEN fusion partner of MLL) (Endophilin-2) (Extra eleven-nineteen leukemia fusion gene protein) (EEN) (SH3 domain protein 2B) (SH3 domain-containing GRB2-like protein 1)	Other	SH3G1	39435000	12859000	26576000	5095100	0	5095100	10033000	0	10033000	7712300	0	7712300	3736000	0	3736000
A1L0T0	Acetolactate synthase-like protein (EC 2.2.1.-) (IlvB-like protein)	Other	ILVBL	3731800	0	3731800	0	0	0	0	0	0	0	0	0	3731800	0	3731800
Q9Y680	Peptidyl-prolyl cis-trans isomerase FKBP7 (PPIase FKBP7) (EC 5.2.1.8) (23 kDa FK506-binding protein) (23 kDa FKBP) (FKBP-23) (FK506-binding protein 7) (FKBP-7) (Rotamase)	Other	FKBP7	15278000	0	15278000	0	0	0	3705500	0	3705500	7859700	0	7859700	3713100	0	3713100
O75718	Cartilage-associated protein	Other	CRTAP	3669900	0	3669900	0	0	0	0	0	0	0	0	0	3669900	0	3669900
Q6YP21	Kynurenine--oxoglutarate transaminase 3 (EC 2.6.1.7) (Cysteine-S-conjugate beta-lyase 2) (EC 4.4.1.13) (Kynurenine aminotransferase III) (KATIII) (Kynurenine--glyoxylate transaminase) (EC 2.6.1.63) (Kynurenine--oxoglutarate transaminase III)	Other	KAT3	21897000	0	21897000	0	0	0	9109500	0	9109500	9125200	0	9125200	3661800	0	3661800
O95372	Acyl-protein thioesterase 2 (APT-2) (EC 3.1.2.-) (Lysophospholipase II) (LPL-II) (LysoPLA II)	Other	LYPA2	30129000	4135300	25993000	0	0	0	26474000	4135300	22338000	0	0	0	3655100	0	3655100
P36406	E3 ubiquitin-protein ligase TRIM23 (EC 6.3.2.-) (ADP-ribosylation factor domain-containing protein 1) (GTP-binding protein ARD-1) (RING finger protein 46) (Tripartite motif-containing protein 23)	Other	TRI23	523980000	506160000	17817000	2263700	0	2263700	4592800	0	4592800	0	0	0	3644400	0	3644400
O60784	Target of Myb protein 1	Other	TOM1	17536000	5828600	11707000	0	0	0	3838600	0	3838600	4249500	0	4249500	3618900	0	3618900
Q07866	Kinesin light chain 1 (KLC 1)	Other	KLC1	58585000	13952000	44634000	15150000	0	15150000	23683000	1415200	22268000	3600100	0	3600100	3616000	0	3616000
Q8N163	Cell cycle and apoptosis regulator protein 2 (Cell division cycle and apoptosis regulator protein 2) (DBIRD complex subunit KIAA1967) (Deleted in breast cancer gene 1 protein) (DBC-1) (DBC.1) (NET35) (p30 DBC)	Other	CCAR2	30780000	6957200	23823000	1953200	0	1953200	18283000	0	18283000	0	0	0	3586800	0	3586800
P22102	Trifunctional purine biosynthetic protein adenosine-3 [Includes: Phosphoribosylamine--glycine ligase (EC 6.3.4.13) (Glycinamide ribonucleotide synthetase) (GARS) (Phosphoribosylglycinamide synthetase); Phosphoribosylformylglycinamidine cyclo-ligase (EC 6.3.3.1) (AIR synthase) (AIRS) (Phosphoribosyl-aminoimidazole synthetase); Phosphoribosylglycinamide formyltransferase (EC 2.1.2.2) (5'-phosphorib…	Other	PUR2	43576000	15266000	28310000	9710800	0	9710800	12300000	0	12300000	2743000	0	2743000	3556600	0	3556600
Q7Z7H5	Transmembrane emp24 domain-containing protein 4 (Endoplasmic reticulum stress-response protein 25) (ERS25) (GMP25iso) (Putative NF-kappa-B-activating protein 156) (p24 family protein alpha-3) (p24alpha3)	Other	TMED4	139550000	113850000	25698000	26458000	10717000	15741000	6410800	0	6410800	2756200	2756200	0	3546700	0	3546700
P61221	ATP-binding cassette sub-family E member 1 (2'-5'-oligoadenylate-binding protein) (HuHP68) (RNase L inhibitor) (Ribonuclease 4 inhibitor) (RNS4I)	Other	ABCE1	52496000	0	52496000	11294000	0	11294000	37658000	0	37658000	0	0	0	3543800	0	3543800
P03905	NADH-ubiquinone oxidoreductase chain 4 (EC 1.6.5.3) (NADH dehydrogenase subunit 4)	Other	NU4M	66478000	61284000	5194400	8939500	8939500	0	0	0	0	13981000	12314000	1666900	43557000	40030000	3527500
O75351	Vacuolar protein sorting-associated protein 4B (EC 3.6.4.6) (Cell migration-inducing gene 1 protein) (Suppressor of K(+) transport growth defect 1) (Protein SKD1)	Other	VPS4B	14784000	0	14784000	1655700	0	1655700	5375400	0	5375400	4245400	0	4245400	3507300	0	3507300
P08574	Cytochrome c1, heme protein, mitochondrial (Complex III subunit 4) (Complex III subunit IV) (Cytochrome b-c1 complex subunit 4) (Ubiquinol-cytochrome-c reductase complex cytochrome c1 subunit) (Cytochrome c-1)	Other	CY1	51232000	43899000	7332900	12184000	8357000	3826900	0	0	0	0	0	0	3506000	0	3506000
P52306	Rap1 GTPase-GDP dissociation stimulator 1 (Exchange factor smgGDS) (SMG GDS protein) (SMG P21 stimulatory GDP/GTP exchange protein)	Other	GDS1	11143000	0	11143000	0	0	0	6950400	0	6950400	759300	0	759300	3433700	0	3433700
P20290	Transcription factor BTF3 (Nascent polypeptide-associated complex subunit beta) (NAC-beta) (RNA polymerase B transcription factor 3)	Other	BTF3	225050000	0	225050000	86622000	0	86622000	81006000	0	81006000	54009000	0	54009000	3415500	0	3415500
Q99471	Prefoldin subunit 5 (C-Myc-binding protein Mm-1) (Myc modulator 1)	Other	PFD5	185280000	37198000	148080000	39111000	1690800	37421000	55405000	0	55405000	51854000	0	51854000	3400900	0	3400900
O43583	Density-regulated protein (DRP) (Protein DRP1) (Smooth muscle cell-associated protein 3) (SMAP-3)	Other	DENR	47860000	0	47860000	20700000	0	20700000	23761000	0	23761000	0	0	0	3397700	0	3397700
O43447	Peptidyl-prolyl cis-trans isomerase H (PPIase H) (EC 5.2.1.8) (Rotamase H) (Small nuclear ribonucleoprotein particle-specific cyclophilin H) (CypH) (U-snRNP-associated cyclophilin SnuCyp-20) (USA-CYP)	Other	PPIH	19331000	0	19331000	0	0	0	11630000	0	11630000	4323000	0	4323000	3378100	0	3378100
P55287	Cadherin-11 (OSF-4) (Osteoblast cadherin) (OB-cadherin)	Other	CAD11	19417000	9513100	9904300	0	0	0	0	0	0	6528200	0	6528200	8806900	5430900	3376100
Q9UMY4	Sorting nexin-12	Other	SNX12	6031600	0	6031600	0	0	0	2686000	0	2686000	0	0	0	3345600	0	3345600
O95831	Apoptosis-inducing factor 1, mitochondrial (EC 1.1.1.-) (Programmed cell death protein 8)	Other	AIFM1	35303000	2121000	33182000	6653000	2121000	4532100	25333000	0	25333000	0	0	0	3317500	0	3317500
Q8NDH3	Probable aminopeptidase NPEPL1 (EC 3.4.11.-) (Aminopeptidase-like 1)	Other	PEPL1	20930000	2450500	18480000	0	0	0	11878000	0	11878000	3286500	0	3286500	3315100	0	3315100
P45877	Peptidyl-prolyl cis-trans isomerase C (PPIase C) (EC 5.2.1.8) (Cyclophilin C) (Rotamase C)	Other	PPIC	7154300	0	7154300	0	0	0	0	0	0	3877500	0	3877500	3276800	0	3276800
O43684	Mitotic checkpoint protein BUB3	Other	BUB3	53816000	0	53816000	18655000	0	18655000	16711000	0	16711000	15188000	0	15188000	3261300	0	3261300
P31749	RAC-alpha serine/threonine-protein kinase (EC 2.7.11.1) (Protein kinase B) (PKB) (Protein kinase B alpha) (PKB alpha) (Proto-oncogene c-Akt) (RAC-PK-alpha)	Other	AKT1	3238000	0	3238000	0	0	0	0	0	0	0	0	0	3238000	0	3238000
Q96DG6	Carboxymethylenebutenolidase homolog (EC 3.1.-.-)	Other	CMBL	7165400	3945900	3219500	0	0	0	0	0	0	0	0	0	3219500	0	3219500
Q16795	NADH dehydrogenase [ubiquinone] 1 alpha subcomplex subunit 9, mitochondrial (Complex I-39kD) (CI-39kD) (NADH-ubiquinone oxidoreductase 39 kDa subunit)	Other	NDUA9	99924000	95720000	4203700	3256100	2130100	1126000	0	0	0	0	0	0	3077600	0	3077600
Q66K74	Microtubule-associated protein 1S (MAP-1S) (BPY2-interacting protein 1) (Microtubule-associated protein 8) (Variable charge Y chromosome 2-interacting protein 1) (VCY2-interacting protein 1) (VCY2IP-1) [Cleaved into: MAP1S heavy chain; MAP1S light chain]	Other	MAP1S	3042000	0	3042000	0	0	0	0	0	0	0	0	0	3042000	0	3042000
P21397	Amine oxidase [flavin-containing] A (EC 1.4.3.4) (Monoamine oxidase type A) (MAO-A)	Other	AOFA	1540800000	1536400000	4429500	342230000	342230000	0	247250000	245850000	1392300	314940000	314940000	0	83579000	80542000	3037200
P67775	Serine/threonine-protein phosphatase 2A catalytic subunit alpha isoform (PP2A-alpha) (EC 3.1.3.16) (Replication protein C) (RP-C)	Other	PP2AA	199550000	44919000	154630000	38654000	0	38654000	75816000	1295200	74521000	38418000	0	38418000	3035400	0	3035400
Q02790	Peptidyl-prolyl cis-trans isomerase FKBP4 (PPIase FKBP4) (EC 5.2.1.8) (51 kDa FK506-binding protein) (FKBP51) (52 kDa FK506-binding protein) (52 kDa FKBP) (FKBP-52) (59 kDa immunophilin) (p59) (FK506-binding protein 4) (FKBP-4) (FKBP59) (HSP-binding immunophilin) (HBI) (Immunophilin FKBP52) (Rotamase) [Cleaved into: Peptidyl-prolyl cis-trans isomerase FKBP4, N-terminally processed]	Other	FKBP4	206500000	62390000	144110000	29172000	0	29172000	73319000	0	73319000	38654000	0	38654000	2967900	0	2967900
Q96T51	RUN and FYVE domain-containing protein 1 (FYVE-finger protein EIP1) (La-binding protein 1) (Rab4-interacting protein) (Zinc finger FYVE domain-containing protein 12)	Other	RUFY1	2927700	0	2927700	0	0	0	0	0	0	0	0	0	2927700	0	2927700
Q15046	Lysine--tRNA ligase (EC 6.1.1.6) (Lysyl-tRNA synthetase) (LysRS)	Other	SYK	110260000	26722000	83539000	31991000	0	31991000	24508000	0	24508000	24116000	0	24116000	2923200	0	2923200
P61009	Signal peptidase complex subunit 3 (EC 3.4.-.-) (Microsomal signal peptidase 22/23 kDa subunit) (SPC22/23) (SPase 22/23 kDa subunit)	Other	SPCS3	164690000	135480000	29212000	36972000	28929000	8042700	25849000	11982000	13867000	44305000	39912000	4393800	20678000	17769000	2908800
Q8IWA5	Choline transporter-like protein 2 (Solute carrier family 44 member 2)	Other	CTL2	82548000	74642000	7906300	4075800	4075800	0	1336700	580300	756380	29016000	24770000	4246200	19320000	16416000	2903700
Q9Y3D6	Mitochondrial fission 1 protein (FIS1 homolog) (hFis1) (Tetratricopeptide repeat protein 11) (TPR repeat protein 11)	Other	FIS1	76995000	46433000	30563000	7817300	1552900	6264400	15263000	0	15263000	6180000	0	6180000	2854800	0	2854800
P62995	Transformer-2 protein homolog beta (TRA-2 beta) (TRA2-beta) (hTRA2-beta) (Splicing factor, arginine/serine-rich 10) (Transformer-2 protein homolog B)	Other	TRA2B	13161000	469820	12691000	0	0	0	6631800	0	6631800	3678800	469820	3209000	2850400	0	2850400
Q13310	Polyadenylate-binding protein 4 (PABP-4) (Poly(A)-binding protein 4) (Activated-platelet protein 1) (APP-1) (Inducible poly(A)-binding protein) (iPABP)	Other	PABP4	49538000	0	49538000	19847000	0	19847000	18736000	0	18736000	8111600	0	8111600	2843500	0	2843500
Q9NZ01	Very-long-chain enoyl-CoA reductase (EC 1.3.1.93) (Synaptic glycoprotein SC2) (Trans-2,3-enoyl-CoA reductase) (TER)	Other	TECR	168130000	104510000	63620000	36171000	18872000	17299000	34696000	9202700	25493000	32733000	14747000	17986000	7059100	4218200	2840800
Q9Y6E2	Basic leucine zipper and W2 domain-containing protein 2	Other	BZW2	16066000	0	16066000	4294100	0	4294100	8936900	0	8936900	0	0	0	2835300	0	2835300
Q9HD45	Transmembrane 9 superfamily member 3 (EP70-P-iso) (SM-11044-binding protein)	Other	TM9S3	79923000	24187000	55736000	20205000	1217700	18987000	35216000	7337000	27879000	16469000	10419000	6050200	4266400	1446900	2819500
P22612	cAMP-dependent protein kinase catalytic subunit gamma (PKA C-gamma) (EC 2.7.11.11)	Other	KAPCG	26095000	7456700	18638000	6127100	0	6127100	9707300	0	9707300	0	0	0	2804000	0	2804000
O43674	NADH dehydrogenase [ubiquinone] 1 beta subcomplex subunit 5, mitochondrial (Complex I-SGDH) (CI-SGDH) (NADH-ubiquinone oxidoreductase SGDH subunit)	Other	NDUB5	103110000	97478000	5635400	3313100	3313100	0	0	0	0	16789000	13901000	2888800	7015200	4268600	2746600
P09601	Heme oxygenase 1 (HO-1) (EC 1.14.99.3)	Other	HMOX1	53642000	0	53642000	10197000	0	10197000	24890000	0	24890000	15907000	0	15907000	2646800	0	2646800
Q32P28	Prolyl 3-hydroxylase 1 (EC 1.14.11.7) (Growth suppressor 1) (Leucine- and proline-enriched proteoglycan 1) (Leprecan-1)	ECM Regulators	P3H1	8109600	0	8109600	2738500	0	2738500	2731600	0	2731600	0	0	0	2639500	0	2639500
O76021	Ribosomal L1 domain-containing protein 1 (CATX-11) (Cellular senescence-inhibited gene protein) (Protein PBK1)	Other	RL1D1	21621000	2535200	19086000	6762600	2535200	4227300	6016100	0	6016100	6206700	0	6206700	2635600	0	2635600
Q15005	Signal peptidase complex subunit 2 (EC 3.4.-.-) (Microsomal signal peptidase 25 kDa subunit) (SPase 25 kDa subunit)	Other	SPCS2	43713000	38487000	5226400	0	0	0	4802600	2190100	2612500	0	0	0	7184400	4570500	2614000
Q7L576	Cytoplasmic FMR1-interacting protein 1 (Specifically Rac1-associated protein 1) (Sra-1) (p140sra-1)	Other	CYFP1	11193000	940090	10253000	0	0	0	8583300	940090	7643200	0	0	0	2610200	0	2610200
Q10471	Polypeptide N-acetylgalactosaminyltransferase 2 (EC 2.4.1.41) (Polypeptide GalNAc transferase 2) (GalNAc-T2) (pp-GaNTase 2) (Protein-UDP acetylgalactosaminyltransferase 2) (UDP-GalNAc:polypeptide N-acetylgalactosaminyltransferase 2) [Cleaved into: Polypeptide N-acetylgalactosaminyltransferase 2 soluble form]	Other	GALT2	35098000	0	35098000	9016600	0	9016600	21160000	0	21160000	2337900	0	2337900	2583500	0	2583500
O75116	Rho-associated protein kinase 2 (EC 2.7.11.1) (Rho kinase 2) (Rho-associated, coiled-coil-containing protein kinase 2) (Rho-associated, coiled-coil-containing protein kinase II) (ROCK-II) (p164 ROCK-2)	Other	ROCK2	51294000	42142000	9151800	0	0	0	6582600	0	6582600	0	0	0	2569200	0	2569200
Q9NUK0	Muscleblind-like protein 3 (Cys3His CCG1-required protein) (Muscleblind-like X-linked protein) (Protein HCHCR)	Other	MBNL3	8077400	0	8077400	2891100	0	2891100	0	0	0	2627000	0	2627000	2559300	0	2559300
O00425	Insulin-like growth factor 2 mRNA-binding protein 3 (IGF2 mRNA-binding protein 3) (IMP-3) (IGF-II mRNA-binding protein 3) (KH domain-containing protein overexpressed in cancer) (hKOC) (VICKZ family member 3)	Other	IF2B3	29126000	0	29126000	4635200	0	4635200	7730300	0	7730300	14206000	0	14206000	2554700	0	2554700
Q15020	Squamous cell carcinoma antigen recognized by T-cells 3 (SART-3) (Tat-interacting protein of 110 kDa) (Tip110) (p110 nuclear RNA-binding protein)	Other	SART3	83228000	2048800	81179000	21132000	0	21132000	46983000	2048800	44935000	12565000	0	12565000	2547500	0	2547500
O60762	Dolichol-phosphate mannosyltransferase subunit 1 (EC 2.4.1.83) (Dolichol-phosphate mannose synthase subunit 1) (DPM synthase subunit 1) (Dolichyl-phosphate beta-D-mannosyltransferase subunit 1) (Mannose-P-dolichol synthase subunit 1) (MPD synthase subunit 1)	Other	DPM1	23102000	8520700	14581000	1984500	0	1984500	8822800	337290	8485500	1570400	0	1570400	3290700	750150	2540500
Q8TAT6	Nuclear protein localization protein 4 homolog (Protein NPL4)	Other	NPL4	2495100	0	2495100	0	0	0	0	0	0	0	0	0	2495100	0	2495100
Q96C86	m7GpppX diphosphatase (EC 3.6.1.59) (DCS-1) (Decapping scavenger enzyme) (Hint-related 7meGMP-directed hydrolase) (Histidine triad nucleotide-binding protein 5) (Histidine triad protein member 5) (HINT-5) (Scavenger mRNA-decapping enzyme DcpS)	Other	DCPS	14146000	0	14146000	0	0	0	11661000	0	11661000	0	0	0	2485000	0	2485000
Q15758	Neutral amino acid transporter B(0) (ATB(0)) (Baboon M7 virus receptor) (RD114/simian type D retrovirus receptor) (Sodium-dependent neutral amino acid transporter type 2) (Solute carrier family 1 member 5)	Other	AAAT	11000000	2270700	8729300	1804100	0	1804100	4493400	0	4493400	0	0	0	2431800	0	2431800
P61758	Prefoldin subunit 3 (HIBBJ46) (Von Hippel-Lindau-binding protein 1) (VBP-1) (VHL-binding protein 1)	Other	PFD3	28893000	0	28893000	6500800	0	6500800	12786000	0	12786000	7175000	0	7175000	2431300	0	2431300
Q92626	Peroxidasin homolog (EC 1.11.1.7) (Melanoma-associated antigen MG50) (Vascular peroxidase 1) (p53-responsive gene 2 protein)	ECM Glycoproteins	PXDN	73545000	0	73545000	19216000	0	19216000	41113000	0	41113000	10792000	0	10792000	2423600	0	2423600	NaN	NaN	NaN	NaN	12.6	19.1	10.3	8.5	14	20	11	10	14	20	11	10	14	20	11	10	132.78
[truncated: 1,067 more rows]
