# Supplementary material for: Quantifying extracellular matrix turnover in human lung scaffold cultures
Source: Sci Rep. 2018 Apr 3;8:5409. doi: 10.1038/s41598-018-23702-x (PMC5882971; doi:10.1038/s41598-018-23702-x)
Supplement: Supplementary file 4 — Supplementary Table S4 [file 41598_2018_23702_MOESM4_ESM.xlsx]

## Sheet: Legend
Supplementary Table S4. List of the proteins identified in monolayer cultures of primary human lung fibroblasts after 6, 9, 12 an 25 days of culture. The false discovery rate were set to 0.01 at both peptide and protein levels. Proteins are listed in order of descending intensity at 25 days of culture.

## Sheet: Identified proteins
Uniprot ID	Protein names	Matrisome group	Gene names	Intensity (sum of all days)	Intensity day 6	Intensity day 9	Intensity day 12	Intensity day 25	Sequence coverage day 6 [%]	Sequence coverage day 9 [%]	Sequence coverage day 12 [%]	Sequence coverage day 25 [%]	Peptides	Razor + unique peptides	Unique peptides	Score
P63261	Actin, cytoplasmic 2 (Gamma-actin) [Cleaved into: Actin, cytoplasmic 2, N-terminally processed]	Other	ACTG	1441000000000	330050000000	369870000000	536180000000	204890000000	96.5	93.6	96	94.9	40	40	1	323.31
P08670	Vimentin	Other	VIME	1659500000000	376690000000	525670000000	574640000000	182510000000	89.5	91	91.6	89.5	72	72	65	323.31
P04406	Glyceraldehyde-3-phosphate dehydrogenase (GAPDH) (EC 1.2.1.12) (Peptidyl-cysteine S-nitrosylase GAPDH) (EC 2.6.99.-)	Other	G3P	974650000000	174890000000	258650000000	363890000000	177230000000	74.6	77	83.6	79.4	26	26	26	323.31
P14618	Pyruvate kinase PKM (EC 2.7.1.40) (Cytosolic thyroid hormone-binding protein) (CTHBP) (Opa-interacting protein 3) (OIP-3) (Pyruvate kinase 2/3) (Pyruvate kinase muscle isozyme) (Thyroid hormone-binding protein 1) (THBP1) (Tumor M2-PK) (p58)	Other	KPYM	692560000000	125420000000	213500000000	257960000000	95682000000	77.4	77.4	78.9	77	45	45	45	323.31
P35579	Myosin-9 (Cellular myosin heavy chain, type A) (Myosin heavy chain 9) (Myosin heavy chain, non-muscle IIa) (Non-muscle myosin heavy chain A) (NMMHC-A) (Non-muscle myosin heavy chain IIa) (NMMHC II-a) (NMMHC-IIA)	Other	MYH9	572230000000	93050000000	186710000000	224170000000	68303000000	63.7	67.5	65.3	63.3	191	191	161	323.31
P02751	Fibronectin (FN) (Cold-insoluble globulin) (CIG) [Cleaved into: Anastellin; Ugl-Y1; Ugl-Y2; Ugl-Y3]	ECM Glycoproteins	FINC	285860000000	22411000000	71162000000	127980000000	64303000000	51	54.3	54.5	55.2	99	99	99	323.31
P11021	78 kDa glucose-regulated protein (GRP-78) (Endoplasmic reticulum lumenal Ca(2+)-binding protein grp78) (Heat shock 70 kDa protein 5) (Immunoglobulin heavy chain-binding protein) (BiP)	Other	GRP78	212280000000	35220000000	50080000000	65372000000	61606000000	57.2	58.3	57	60.2	49	49	48	323.31
P62328	Thymosin beta-4 (T beta-4) (Fx) [Cleaved into: Hematopoietic system regulatory peptide (Seraspenide)]	Other	TYB4	312720000000	45487000000	71277000000	135930000000	60033000000	88.6	88.6	88.6	88.6	9	9	8	281.57
P21333	Filamin-A (FLN-A) (Actin-binding protein 280) (ABP-280) (Alpha-filamin) (Endothelial actin-binding protein) (Filamin-1) (Non-muscle filamin)	Other	FLNA	467680000000	80577000000	139680000000	190810000000	56604000000	63.4	68.3	69.3	65.1	147	147	135	323.31
P60174	Triosephosphate isomerase (TIM) (EC 5.3.1.1) (Triose-phosphate isomerase)	Other	TPIS	255270000000	33839000000	61896000000	106300000000	53238000000	79.4	79.4	80.1	75.5	22	22	22	280.81
P06733	Alpha-enolase (EC 4.2.1.11) (2-phospho-D-glycerate hydro-lyase) (C-myc promoter-binding protein) (Enolase 1) (MBP-1) (MPB-1) (Non-neural enolase) (NNE) (Phosphopyruvate hydratase) (Plasminogen-binding protein)	Other	ENOA	343850000000	65135000000	92570000000	133510000000	52637000000	75.6	74	76	72.1	36	36	33	323.31
P24821	Tenascin (TN) (Cytotactin) (GMEM) (GP 150-225) (Glioma-associated-extracellular matrix antigen) (Hexabrachion) (JI) (Myotendinous antigen) (Neuronectin) (Tenascin-C) (TN-C)	ECM Glycoproteins	TENA	138920000000	4053200000	22880000000	60217000000	51770000000	32.3	38	45.8	51.7	90	90	90	323.31
P68032	Actin, alpha cardiac muscle 1 (Alpha-cardiac actin)	Other	ACTC	361870000000	80968000000	105350000000	124470000000	51085000000	72.9	72.9	74.8	67.1	32	12	1	273.36
P12111	Collagen alpha-3(VI) chain	Collagens	CO6A3	148690000000	2615400000	27438000000	68110000000	50524000000	30.9	46.5	50.8	54.3	156	156	156	323.31
P68104	Elongation factor 1-alpha 1 (EF-1-alpha-1) (Elongation factor Tu) (EF-Tu) (Eukaryotic elongation factor 1 A-1) (eEF1A-1) (Leukocyte receptor cluster member 7)	Other	EF1A1	427070000000	102540000000	148860000000	126360000000	49311000000	72.5	68.8	67.3	67.3	29	29	29	323.31
P00338	L-lactate dehydrogenase A chain (LDH-A) (EC 1.1.1.27) (Cell proliferation-inducing gene 19 protein) (LDH muscle subunit) (LDH-M) (Renal carcinoma antigen NY-REN-59)	Other	LDHA	233740000000	35351000000	62029000000	88244000000	48119000000	83.4	83.7	83.7	83.7	27	27	26	323.31
P08758	Annexin A5 (Anchorin CII) (Annexin V) (Annexin-5) (Calphobindin I) (CBP-I) (Endonexin II) (Lipocortin V) (Placental anticoagulant protein 4) (PP4) (Placental anticoagulant protein I) (PAP-I) (Thromboplastin inhibitor) (Vascular anticoagulant-alpha) (VAC-alpha)	ECM-affiliated Proteins	ANXA5	194370000000	29821000000	52521000000	66145000000	45878000000	79.7	79.7	79.7	81.2	33	33	33	323.31
P07355	Annexin A2 (Annexin II) (Annexin-2) (Calpactin I heavy chain) (Calpactin-1 heavy chain) (Chromobindin-8) (Lipocortin II) (Placental anticoagulant protein IV) (PAP-IV) (Protein I) (p36)	ECM-affiliated Proteins	ANXA2	468320000000	104820000000	150220000000	169970000000	43307000000	79.9	77.9	79.9	75.5	36	36	36	323.31
P14625	Endoplasmin (94 kDa glucose-regulated protein) (GRP-94) (Heat shock protein 90 kDa beta member 1) (Tumor rejection antigen 1) (gp96 homolog)	Other	ENPL	147400000000	24490000000	35217000000	45602000000	42092000000	61.5	65.5	61.6	68.7	62	62	60	323.31
P02545	Prelamin-A/C [Cleaved into: Lamin-A/C (70 kDa lamin) (Renal carcinoma antigen NY-REN-32)]	Other	LMNA	274370000000	40295000000	89861000000	103040000000	41177000000	72	72.3	73.8	71.1	62	62	60	323.31
P27797	Calreticulin (CRP55) (Calregulin) (Endoplasmic reticulum resident protein 60) (ERp60) (HACBP) (grp60)	Other	CALR	232980000000	40248000000	66190000000	85745000000	40800000000	71	69.3	69.3	69.3	21	21	21	323.31
P62805	Histone H4	Other	H4	276820000000	37852000000	88187000000	110300000000	40482000000	59.2	59.2	59.2	59.2	15	15	15	120.03
P00558	Phosphoglycerate kinase 1 (EC 2.7.2.3) (Cell migration-inducing gene 10 protein) (Primer recognition protein 2) (PRP 2)	Other	PGK1	167590000000	19528000000	40908000000	67810000000	39340000000	75.3	81.1	81.8	79.1	36	36	36	323.31
P68363	Tubulin alpha-1B chain (Alpha-tubulin ubiquitous) (Tubulin K-alpha-1) (Tubulin alpha-ubiquitous chain)	Other	TBA1B	363270000000	78234000000	118440000000	127910000000	38697000000	82.5	81.6	77.8	76.9	33	33	0	323.31
P00325	Alcohol dehydrogenase 1B (EC 1.1.1.1) (Alcohol dehydrogenase subunit beta)	Other	ADH1B	119010000000	1555400000	24193000000	56573000000	36684000000	51.7	78.1	78.9	76.5	23	23	12	323.31
P07237	Protein disulfide-isomerase (PDI) (EC 5.3.4.1) (Cellular thyroid hormone-binding protein) (Prolyl 4-hydroxylase subunit beta) (p55)	Other	PDIA1	194050000000	30106000000	55705000000	73641000000	34598000000	67.7	69.5	65.4	72.4	43	43	43	323.31
P09382	Galectin-1 (Gal-1) (14 kDa laminin-binding protein) (HLBP14) (14 kDa lectin) (Beta-galactoside-binding lectin L-14-I) (Galaptin) (HBL) (HPL) (Lactose-binding lectin 1) (Lectin galactoside-binding soluble 1) (Putative MAPK-activating protein PM12) (S-Lac lectin 1)	ECM-affiliated Proteins	LEG1	366860000000	74457000000	115050000000	143640000000	33716000000	94.1	94.1	94.1	94.1	11	11	11	204.55
P68371	Tubulin beta-4B chain (Tubulin beta-2 chain) (Tubulin beta-2C chain)	Other	TBB4B	311870000000	69423000000	96542000000	113110000000	32797000000	75.7	75.7	75.7	72.6	30	30	1	323.31
Q09666	Neuroblast differentiation-associated protein AHNAK (Desmoyokin)	Other	AHNK	467580000000	97965000000	150220000000	187050000000	32343000000	71	71.4	71.5	54.2	308	308	308	323.31
P04075	Fructose-bisphosphate aldolase A (EC 4.1.2.13) (Lung cancer antigen NY-LU-1) (Muscle-type aldolase)	Other	ALDOA	202560000000	26667000000	58208000000	85895000000	31786000000	81.6	84.1	87.1	87.1	32	32	27	323.31
Q99880	Histone H2B type 1-L (Histone H2B.c) (H2B/c)	Other	H2B1L	191340000000	31790000000	62617000000	71270000000	25668000000	41.3	41.3	45.2	41.3	8	8	3	40.897
P30101	Protein disulfide-isomerase A3 (EC 5.3.4.1) (58 kDa glucose-regulated protein) (58 kDa microsomal protein) (p58) (Disulfide isomerase ER-60) (Endoplasmic reticulum resident protein 57) (ER protein 57) (ERp57) (Endoplasmic reticulum resident protein 60) (ER protein 60) (ERp60)	Other	PDIA3	115740000000	16601000000	29480000000	44012000000	25649000000	62	64.4	67.3	71.3	42	42	42	323.31
P23528	Cofilin-1 (18 kDa phosphoprotein) (p18) (Cofilin, non-muscle isoform)	Other	COF1	190050000000	46526000000	52617000000	66375000000	24534000000	84.3	77.1	77.1	74.1	21	21	16	248.03
P07900	Heat shock protein HSP 90-alpha (Heat shock 86 kDa) (HSP 86) (HSP86) (Lipopolysaccharide-associated protein 2) (LAP-2) (LPS-associated protein 2) (Renal carcinoma antigen NY-REN-38)	Other	HS90A	168440000000	45357000000	46151000000	54056000000	22877000000	63.9	68.4	66	64.8	58	58	37	323.31
Q71DI3	Histone H3.2 (Histone H3/m) (Histone H3/o)	Other	H32	173680000000	22425000000	57473000000	71684000000	22103000000	48.5	48.5	48.5	48.5	6	6	1	88.828
P43490	Nicotinamide phosphoribosyltransferase (NAmPRTase) (Nampt) (EC 2.4.2.12) (Pre-B-cell colony-enhancing factor 1) (Pre-B cell-enhancing factor) (Visfatin)	Other	NAMPT	29622000000	927580000	2420600000	4450200000	21824000000	27.7	45	54.4	68.8	31	31	31	323.31
Q15582	Transforming growth factor-beta-induced protein ig-h3 (Beta ig-h3) (Kerato-epithelin) (RGD-containing collagen-associated protein) (RGD-CAP)	ECM Glycoproteins	BGH3	56743000000	1310600000	9872700000	23768000000	21792000000	32.9	50.7	54.2	62.7	35	35	35	323.31
Q16777	Histone H2A type 2-C (Histone H2A-GL101) (Histone H2A/q)	Other	H2A2C	128610000000	15592000000	34960000000	57195000000	20863000000	58.1	58.1	58.9	58.1	9	9	1	87.686
Q00610	Clathrin heavy chain 1 (Clathrin heavy chain on chromosome 17) (CLH-17)	Other	CLH1	134280000000	27044000000	40422000000	46082000000	20733000000	66	67.3	63.8	63.1	96	96	96	323.31
Q06830	Peroxiredoxin-1 (EC 1.11.1.15) (Natural killer cell-enhancing factor A) (NKEF-A) (Proliferation-associated gene protein) (PAG) (Thioredoxin peroxidase 2) (Thioredoxin-dependent peroxide reductase 2)	Other	PRDX1	117820000000	23729000000	34581000000	39402000000	20113000000	71.4	75.9	79.4	75.9	19	19	15	133.75
P62258	14-3-3 protein epsilon (14-3-3E)	Other	1433E	107990000000	17656000000	30052000000	40600000000	19684000000	74.5	74.5	74.5	57.6	22	20	20	231.35
O43707	Alpha-actinin-4 (Non-muscle alpha-actinin 4)	Other	ACTN4	181020000000	39415000000	55107000000	67044000000	19452000000	73.1	74.6	73.3	67.1	73	73	48	323.31
P11142	Heat shock cognate 71 kDa protein (Heat shock 70 kDa protein 8) (Lipopolysaccharide-associated protein 1) (LAP-1) (LPS-associated protein 1)	Other	HSP7C	160320000000	41947000000	46162000000	52950000000	19262000000	64.6	65.9	68.3	62.7	43	42	28	323.31
P62937	Peptidyl-prolyl cis-trans isomerase A (PPIase A) (EC 5.2.1.8) (Cyclophilin A) (Cyclosporin A-binding protein) (Rotamase A) [Cleaved into: Peptidyl-prolyl cis-trans isomerase A, N-terminally processed]	Other	PPIA	142430000000	30533000000	37152000000	56067000000	18674000000	70.9	71.5	70.9	70.9	13	13	13	154.44
P63104	14-3-3 protein zeta/delta (Protein kinase C inhibitor protein 1) (KCIP-1)	Other	1433Z	123660000000	22837000000	35271000000	47452000000	18098000000	72.7	77.1	72.7	66.9	24	24	18	323.31
P13639	Elongation factor 2 (EF-2)	Other	EF2	152310000000	36085000000	48571000000	50890000000	16766000000	69.5	69.5	69.5	68.1	54	54	53	323.31
Q9Y490	Talin-1	Other	TLN1	140440000000	24454000000	40582000000	58966000000	16444000000	60.4	64.3	65	56.4	139	139	128	323.31
P29401	Transketolase (TK) (EC 2.2.1.1)	Other	TKT	89734000000	14391000000	25662000000	33273000000	16408000000	78	83.9	79.8	80.3	41	41	41	323.31
P07195	L-lactate dehydrogenase B chain (LDH-B) (EC 1.1.1.27) (LDH heart subunit) (LDH-H) (Renal carcinoma antigen NY-REN-46)	Other	LDHB	95518000000	17711000000	27039000000	34578000000	16189000000	55.4	54.8	56.9	54.8	24	23	23	226.85
P12814	Alpha-actinin-1 (Alpha-actinin cytoskeletal isoform) (F-actin cross-linking protein) (Non-muscle alpha-actinin-1)	Other	ACTN1	125570000000	24975000000	35555000000	48942000000	16098000000	75.8	79.3	74.2	78.1	69	45	45	323.31
P04179	Superoxide dismutase [Mn], mitochondrial (EC 1.15.1.1)	Other	SODM	29081000000	784770000	4296600000	8358900000	15641000000	47.3	52.3	64	73.9	16	16	16	193.63
P06576	ATP synthase subunit beta, mitochondrial (EC 3.6.3.14)	Other	ATPB	72236000000	12625000000	21256000000	23230000000	15126000000	73.5	73.5	73.7	75.4	28	28	28	323.31
P08133	Annexin A6 (67 kDa calelectrin) (Annexin VI) (Annexin-6) (Calphobindin-II) (CPB-II) (Chromobindin-20) (Lipocortin VI) (Protein III) (p68) (p70)	ECM-affiliated Proteins	ANXA6	101860000000	15751000000	33517000000	37553000000	15044000000	68.8	75.5	70.4	68.9	55	55	55	323.31
P67936	Tropomyosin alpha-4 chain (TM30p1) (Tropomyosin-4)	Other	TPM4	97563000000	12864000000	24343000000	46161000000	14194000000	71.8	74.6	77.8	74.2	38	38	24	323.31
P09211	Glutathione S-transferase P (EC 2.5.1.18) (GST class-pi) (GSTP1-1)	Other	GSTP1	57826000000	8799400000	15092000000	20013000000	13922000000	61	61	61	60.5	10	10	10	323.31
P09936	Ubiquitin carboxyl-terminal hydrolase isozyme L1 (UCH-L1) (EC 3.4.19.12) (EC 6.-.-.-) (Neuron cytoplasmic protein 9.5) (PGP 9.5) (PGP9.5) (Ubiquitin thioesterase L1)	Other	UCHL1	93248000000	20295000000	28272000000	30905000000	13776000000	90.1	88.3	88.3	88.3	19	19	19	323.31
P06703	Protein S100-A6 (Calcyclin) (Growth factor-inducible protein 2A9) (MLN 4) (Prolactin receptor-associated protein) (PRA) (S100 calcium-binding protein A6)	Secreted Factors	S10A6	139400000000	16936000000	70876000000	37895000000	13691000000	54.4	97.8	97.8	68.9	10	10	10	56.436
P50454	Serpin H1 (47 kDa heat shock protein) (Arsenic-transactivated protein 3) (AsTP3) (Cell proliferation-inducing gene 14 protein) (Collagen-binding protein) (Colligin) (Rheumatoid arthritis-related antigen RA-A47)	ECM Regulators	SERPH	84861000000	11001000000	25527000000	34645000000	13687000000	67.7	70.3	69.6	65.3	27	27	27	323.31
P07996	Thrombospondin-1	ECM Glycoproteins	TSP1	22157000000	1003400000	3184300000	4485000000	13484000000	22.3	25.2	24.6	37.5	46	46	44	323.31
P15121	Aldose reductase (AR) (EC 1.1.1.21) (Aldehyde reductase) (Aldo-keto reductase family 1 member B1)	Other	ALDR	40119000000	5081300000	9661600000	11949000000	13427000000	71.2	71.2	73.7	65.2	17	17	17	148.93
P07437	Tubulin beta chain (Tubulin beta-5 chain)	Other	TBB5	97585000000	21157000000	28077000000	35007000000	13344000000	71.6	71.6	71.6	68.5	28	5	5	132.11
P13667	Protein disulfide-isomerase A4 (EC 5.3.4.1) (Endoplasmic reticulum resident protein 70) (ER protein 70) (ERp70) (Endoplasmic reticulum resident protein 72) (ER protein 72) (ERp-72) (ERp72)	Other	PDIA4	45846000000	6198500000	11509000000	15223000000	12915000000	52.6	54	55.8	55.8	42	42	42	309.01
P06396	Gelsolin (AGEL) (Actin-depolymerizing factor) (ADF) (Brevin)	Other	GELS	60552000000	7296500000	14712000000	25742000000	12802000000	47.3	41.6	48.8	46.4	36	36	16	323.31
P10809	60 kDa heat shock protein, mitochondrial (60 kDa chaperonin) (Chaperonin 60) (CPN60) (Heat shock protein 60) (HSP-60) (Hsp60) (HuCHA60) (Mitochondrial matrix protein P1) (P60 lymphocyte protein)	Other	CH60	58129000000	13375000000	17109000000	14973000000	12673000000	66.8	66	61.1	59.5	34	34	34	309.35
P26038	Moesin (Membrane-organizing extension spike protein)	Other	MOES	113240000000	20259000000	36896000000	43484000000	12600000000	76.3	71.9	73	66	64	64	47	323.31
Q04828	Aldo-keto reductase family 1 member C1 (EC 1.1.1.-) (20-alpha-hydroxysteroid dehydrogenase) (20-alpha-HSD) (EC 1.1.1.149) (Chlordecone reductase homolog HAKRC) (Dihydrodiol dehydrogenase 1/2) (DD1/DD2) (High-affinity hepatic bile acid-binding protein) (HBAB) (Indanol dehydrogenase) (EC 1.1.1.112) (Trans-1,2-dihydrobenzene-1,2-diol dehydrogenase) (EC 1.3.1.20)	Other	AK1C1	41416000000	3405600000	10348000000	15094000000	12569000000	60.4	65	68.1	70.3	21	21	2	255.41
P18669	Phosphoglycerate mutase 1 (EC 3.1.3.13) (EC 5.4.2.11) (EC 5.4.2.4) (BPG-dependent PGAM 1) (Phosphoglycerate mutase isozyme B) (PGAM-B)	Other	PGAM1	80454000000	13708000000	22466000000	31719000000	12561000000	71.7	77.6	78	73.6	17	17	17	309.91
P08238	Heat shock protein HSP 90-beta (HSP 90) (Heat shock 84 kDa) (HSP 84) (HSP84)	Other	HS90B	83788000000	22022000000	22879000000	26622000000	12265000000	66.9	68.6	69.9	68	54	31	28	323.31
P40926	Malate dehydrogenase, mitochondrial (EC 1.1.1.37)	Other	MDHM	46430000000	8011600000	11385000000	15107000000	11926000000	59.2	51.5	60.4	62.7	17	17	17	166.07
P04083	Annexin A1 (Annexin I) (Annexin-1) (Calpactin II) (Calpactin-2) (Chromobindin-9) (Lipocortin I) (Phospholipase A2 inhibitory protein) (p35)	ECM-affiliated Proteins	ANXA1	99063000000	24326000000	29683000000	33389000000	11665000000	76.3	76.3	76.3	73.7	30	30	30	323.31
P23284	Peptidyl-prolyl cis-trans isomerase B (PPIase B) (EC 5.2.1.8) (CYP-S1) (Cyclophilin B) (Rotamase B) (S-cyclophilin) (SCYLP)	Other	PPIB	58891000000	8381700000	15830000000	23296000000	11384000000	47.2	50.5	50.9	50.5	14	14	14	77.01
P60660	Myosin light polypeptide 6 (17 kDa myosin light chain) (LC17) (Myosin light chain 3) (MLC-3) (Myosin light chain alkali 3) (Myosin light chain A3) (Smooth muscle and nonmuscle myosin light chain alkali 6)	Other	MYL6	91995000000	16558000000	29055000000	35158000000	11224000000	60.3	60.3	60.3	60.3	10	10	8	142.63
P35555	Fibrillin-1	ECM Glycoproteins	FBN1	26817000000	149940000	3913900000	11626000000	11127000000	9.4	27.6	32.9	36.2	84	84	84	323.31
P18206	Vinculin (Metavinculin) (MV)	Other	VINC	80330000000	12451000000	22935000000	33934000000	11011000000	56.1	61.2	61	58.9	69	69	69	323.31
P09651	Heterogeneous nuclear ribonucleoprotein A1 (hnRNP A1) (Helix-destabilizing protein) (Single-strand RNA-binding protein) (hnRNP core protein A1) [Cleaved into: Heterogeneous nuclear ribonucleoprotein A1, N-terminally processed]	Other	ROA1	65689000000	15294000000	19943000000	19526000000	10925000000	47	42.5	35.5	35.5	21	20	20	305.64
O43852	Calumenin (Crocalbin) (IEF SSP 9302)	Other	CALU	73533000000	14230000000	20279000000	28233000000	10790000000	69.5	65.7	64.4	64.4	22	22	22	302.4
P12109	Collagen alpha-1(VI) chain	Collagens	CO6A1	33544000000	1605300000	6454400000	14708000000	10776000000	35.3	37.5	46.1	46.4	40	40	40	323.31
P06748	Nucleophosmin (NPM) (Nucleolar phosphoprotein B23) (Nucleolar protein NO38) (Numatrin)	Other	NPM	62314000000	14781000000	17069000000	20105000000	10358000000	42.2	42.9	42.9	50	14	14	14	323.31
P35354	Prostaglandin G/H synthase 2 (EC 1.14.99.1) (Cyclooxygenase-2) (COX-2) (PHS II) (Prostaglandin H2 synthase 2) (PGH synthase 2) (PGHS-2) (Prostaglandin-endoperoxide synthase 2)	Other	PGH2	10378000000	0	0	25594000	10352000000	0	0	1.5	51.8	26	26	25	223.19
Q15149	Plectin (PCN) (PLTN) (Hemidesmosomal protein 1) (HD1) (Plectin-1)	Other	PLEC	109570000000	21963000000	37944000000	39586000000	10079000000	59.4	61.8	57.9	47.2	297	297	290	323.31
P78417	Glutathione S-transferase omega-1 (GSTO-1) (EC 2.5.1.18) (Glutathione S-transferase omega 1-1) (GSTO 1-1) (Glutathione-dependent dehydroascorbate reductase) (EC 1.8.5.1) (Monomethylarsonic acid reductase) (MMA(V) reductase) (EC 1.20.4.2) (S-(Phenacyl)glutathione reductase) (SPG-R)	Other	GSTO1	32791000000	5628700000	8456100000	8764100000	9942500000	61	71	62.2	72.6	19	19	19	105.8
Q07065	Cytoskeleton-associated protein 4 (63-kDa cytoskeleton-linking membrane protein) (Climp-63) (p63)	Other	CKAP4	53469000000	8732200000	16448000000	18548000000	9741800000	65.1	67.9	68.8	68.9	42	42	42	323.31
Q01518	Adenylyl cyclase-associated protein 1 (CAP 1)	Other	CAP1	80060000000	17632000000	24285000000	28521000000	9622100000	62.3	64.8	66.1	64.6	30	30	29	254.04
P00441	Superoxide dismutase [Cu-Zn] (EC 1.15.1.1) (Superoxide dismutase 1) (hSod1)	Other	SODC	29126000000	3845400000	6939700000	8754600000	9585900000	60.4	74	74	67.5	7	7	7	283.11
P62158	Calmodulin (CaM)	Other	CALM	78555000000	16379000000	23345000000	29293000000	9538000000	60.4	85.9	61.1	60.4	12	12	12	284.39
P55072	Transitional endoplasmic reticulum ATPase (TER ATPase) (EC 3.6.4.6) (15S Mg(2+)-ATPase p97 subunit) (Valosin-containing protein) (VCP)	Other	TERA	60344000000	13255000000	18542000000	19042000000	9505600000	66.4	66.5	61	59.8	56	56	56	323.31
P22626	Heterogeneous nuclear ribonucleoproteins A2/B1 (hnRNP A2/B1)	Other	ROA2	73948000000	11143000000	23968000000	29336000000	9500800000	56.4	60.1	57.5	57.2	26	26	25	316.1
P12110	Collagen alpha-2(VI) chain	Collagens	CO6A2	22352000000	213710000	3160300000	9503300000	9474500000	22.2	27.8	33.3	36	34	34	34	323.31
Q14204	Cytoplasmic dynein 1 heavy chain 1 (Cytoplasmic dynein heavy chain 1) (Dynein heavy chain, cytosolic)	Other	DYHC1	54904000000	9144200000	16657000000	19661000000	9441500000	40.6	45.7	45.5	42.2	207	207	207	323.31
P02795	Metallothionein-2 (MT-2) (Metallothionein-2A) (Metallothionein-II) (MT-II)	Other	MT2	83306000000	12642000000	22384000000	38871000000	9409300000	67.2	67.2	67.2	67.2	4	4	1	55.634
P37802	Transgelin-2 (Epididymis tissue protein Li 7e) (SM22-alpha homolog)	Other	TAGL2	66383000000	10061000000	19805000000	27132000000	9386100000	88.9	91	90.5	92	21	21	21	296.45
P19338	Nucleolin (Protein C23)	Other	NUCL	49882000000	10660000000	14896000000	15058000000	9267900000	33.8	31.7	31.7	32.5	27	27	27	295.07
P63241	Eukaryotic translation initiation factor 5A-1 (eIF-5A-1) (eIF-5A1) (Eukaryotic initiation factor 5A isoform 1) (eIF-5A) (Rev-binding factor) (eIF-4D)	Other	IF5A1	67038000000	14621000000	20063000000	23193000000	9161100000	83.8	83.8	83.8	83.8	16	16	16	323.31
P80723	Brain acid soluble protein 1 (22 kDa neuronal tissue-enriched acidic protein) (Neuronal axonal membrane protein NAP-22)	Other	BASP1	42763000000	6972500000	9950300000	16687000000	9152600000	73.1	73.1	77.5	74.4	17	17	17	197.1
P27824	Calnexin (IP90) (Major histocompatibility complex class I antigen-binding protein p88) (p90)	Other	CALX	39375000000	6228800000	10492000000	13676000000	8978600000	40.7	42.2	40.5	47.5	34	34	34	323.31
P51991	Heterogeneous nuclear ribonucleoprotein A3 (hnRNP A3)	Other	ROA3	45703000000	7745900000	14603000000	14446000000	8908300000	43.4	43.4	47.4	43.4	16	16	16	250.51
P10412	Histone H1.4 (Histone H1b) (Histone H1s-4)	Other	H14	66817000000	9636500000	18424000000	29894000000	8861900000	31.1	31.1	31.1	30.6	12	12	3	84.227
P52209	6-phosphogluconate dehydrogenase, decarboxylating (EC 1.1.1.44)	Other	6PGD	34386000000	5843000000	8439900000	11380000000	8722700000	67.9	63.1	62.3	74.7	30	30	30	287.96
P04843	Dolichyl-diphosphooligosaccharide--protein glycosyltransferase subunit 1 (EC 2.4.99.18) (Dolichyl-diphosphooligosaccharide--protein glycosyltransferase 67 kDa subunit) (Ribophorin I) (RPN-I) (Ribophorin-1)	Other	RPN1	32045000000	4273800000	8824100000	10395000000	8551300000	52.9	59.1	56.3	59.3	34	34	34	263.6
P31949	Protein S100-A11 (Calgizzarin) (Metastatic lymph node gene 70 protein) (MLN 70) (Protein S100-C) (S100 calcium-binding protein A11) [Cleaved into: Protein S100-A11, N-terminally processed]	Secreted Factors	S10AB	56413000000	13036000000	16192000000	18779000000	8406000000	86.7	86.7	86.7	86.7	9	9	9	133.81
O75083	WD repeat-containing protein 1 (Actin-interacting protein 1) (AIP1) (NORI-1)	Other	WDR1	69814000000	15861000000	20437000000	25150000000	8365200000	77.2	74.6	64.2	58.9	33	33	33	323.31
P21589	5'-nucleotidase (5'-NT) (EC 3.1.3.5) (Ecto-5'-nucleotidase) (CD antigen CD73)	Other	5NTD	43760000000	9159800000	13110000000	13304000000	8185700000	52.3	55.7	55.7	51.7	29	29	29	323.31
P07339	Cathepsin D (EC 3.4.23.5) [Cleaved into: Cathepsin D light chain; Cathepsin D heavy chain]	ECM Regulators	CATD	23884000000	2673200000	5212700000	7815600000	8182700000	43.4	39.8	38.3	52.4	19	19	19	192.19
P05556	Integrin beta-1 (Fibronectin receptor subunit beta) (Glycoprotein IIa) (GPIIA) (VLA-4 subunit beta) (CD antigen CD29)	Other	ITB1	65779000000	11815000000	20889000000	24894000000	8181400000	40	42.5	40.4	39.1	30	30	30	278.18
P22392	Nucleoside diphosphate kinase B (NDK B) (NDP kinase B) (EC 2.7.4.6) (C-myc purine-binding transcription factor PUF) (Histidine protein kinase NDKB) (EC 2.7.13.3) (nm23-H2)	Other	NDKB	67658000000	16531000000	20792000000	22222000000	8112900000	84.2	84.2	77.6	78.3	13	13	8	111.94
P55060	Exportin-2 (Exp2) (Cellular apoptosis susceptibility protein) (Chromosome segregation 1-like protein) (Importin-alpha re-exporter)	Other	XPO2	57001000000	7261100000	29931000000	11700000000	8108400000	30.7	27.4	27.2	12.5	25	25	25	145.78
P06744	Glucose-6-phosphate isomerase (GPI) (EC 5.3.1.9) (Autocrine motility factor) (AMF) (Neuroleukin) (NLK) (Phosphoglucose isomerase) (PGI) (Phosphohexose isomerase) (PHI) (Sperm antigen 36) (SA-36)	Other	G6PI	38366000000	6356800000	10447000000	13473000000	8089400000	41.9	43	58.1	49.1	29	29	22	254.96
Q14315	Filamin-C (FLN-C) (FLNc) (ABP-280-like protein) (ABP-L) (Actin-binding-like protein) (Filamin-2) (Gamma-filamin)	Other	FLNC	106600000000	33198000000	30877000000	34603000000	7923300000	59.6	54.2	54.4	39.5	121	111	107	323.31
P05387	60S acidic ribosomal protein P2 (Renal carcinoma antigen NY-REN-44)	Other	RLA2	59940000000	14713000000	17402000000	19911000000	7914400000	73.9	88.7	73.9	73.9	8	8	7	162.38
P07602	Prosaposin (Proactivator polypeptide) [Cleaved into: Saposin-A (Protein A); Saposin-B-Val; Saposin-B (Cerebroside sulfate activator) (CSAct) (Dispersin) (Sphingolipid activator protein 1) (SAP-1) (Sulfatide/GM1 activator); Saposin-C (A1 activator) (Co-beta-glucosidase) (Glucosylceramidase activator) (Sphingolipid activator protein 2) (SAP-2); Saposin-D (Component C) (Protein C)]	Other	SAP	32276000000	3538700000	9440500000	11412000000	7884900000	20.2	27.1	29.2	31.1	15	15	15	42.033
P05120	Plasminogen activator inhibitor 2 (PAI-2) (Monocyte Arg-serpin) (Placental plasminogen activator inhibitor) (Serpin B2) (Urokinase inhibitor)	ECM Regulators	PAI2	11095000000	1162400000	922030000	1233300000	7777600000	49.4	52.8	61	74.2	25	25	25	201.8
O60488	Long-chain-fatty-acid--CoA ligase 4 (EC 6.2.1.3) (Long-chain acyl-CoA synthetase 4) (LACS 4)	Other	ACSL4	20653000000	2491500000	6559800000	4027900000	7573700000	48	49.4	42.6	49.6	32	32	30	211.65
Q00839	Heterogeneous nuclear ribonucleoprotein U (hnRNP U) (Scaffold attachment factor A) (SAF-A) (p120) (pp120)	Other	HNRPU	49744000000	9092300000	14386000000	18733000000	7533100000	48	48.4	49.3	45.6	37	37	37	323.31
P21796	Voltage-dependent anion-selective channel protein 1 (VDAC-1) (hVDAC1) (Outer mitochondrial membrane protein porin 1) (Plasmalemmal porin) (Porin 31HL) (Porin 31HM)	Other	VDAC1	34563000000	6909900000	9616100000	10775000000	7261800000	65	66.1	58.7	54.4	17	17	17	123.9
P26641	Elongation factor 1-gamma (EF-1-gamma) (eEF-1B gamma)	Other	EF1G	44538000000	10761000000	12770000000	13781000000	7226100000	57.4	63.4	55.1	62.2	24	24	24	212.57
P09972	Fructose-bisphosphate aldolase C (EC 4.1.2.13) (Brain-type aldolase)	Other	ALDOC	39790000000	5269600000	12364000000	14956000000	7200500000	25.3	33.5	39	49.7	16	11	11	190.04
P61978	Heterogeneous nuclear ribonucleoprotein K (hnRNP K) (Transformation up-regulated nuclear protein) (TUNP)	Other	HNRPK	44196000000	8297600000	13941000000	14781000000	7176000000	57.9	62.6	57.9	61.8	29	29	29	264.31
P10599	Thioredoxin (Trx) (ATL-derived factor) (ADF) (Surface-associated sulphydryl protein) (SASP)	Other	THIO	38617000000	6773400000	10132000000	14649000000	7062800000	88.6	88.6	89.5	88.6	11	11	11	70.84
P21980	Protein-glutamine gamma-glutamyltransferase 2 (EC 2.3.2.13) (Tissue transglutaminase) (Transglutaminase C) (TG(C)) (TGC) (TGase C) (Transglutaminase H) (TGase H) (Transglutaminase-2) (TGase-2)	ECM Regulators	TGM2	54357000000	4061500000	17165000000	26126000000	7004800000	63.2	61.3	58.8	58.8	38	38	38	323.31
P31946	14-3-3 protein beta/alpha (Protein 1054) (Protein kinase C inhibitor protein 1) (KCIP-1) [Cleaved into: 14-3-3 protein beta/alpha, N-terminally processed]	Other	1433B	21171000000	3524200000	4290600000	6497800000	6858600000	62.2	70.3	48	60.6	20	12	12	273.16
P30086	Phosphatidylethanolamine-binding protein 1 (PEBP-1) (HCNPpp) (Neuropolypeptide h3) (Prostatic-binding protein) (Raf kinase inhibitor protein) (RKIP) [Cleaved into: Hippocampal cholinergic neurostimulating peptide (HCNP)]	Other	PEBP1	41488000000	8669400000	11755000000	14230000000	6833300000	80.2	82.4	80.2	82.4	13	13	13	178.81
Q99497	Protein deglycase DJ-1 (DJ-1) (EC 3.1.2.-) (EC 3.5.1.-) (Oncogene DJ1) (Parkinson disease protein 7)	Other	PARK7	35148000000	6411400000	9685300000	12271000000	6780200000	64	64	68.3	59.8	14	14	14	129.42
Q9P2E9	Ribosome-binding protein 1 (180 kDa ribosome receptor homolog) (RRp) (ES/130-related protein) (Ribosome receptor protein)	Other	RRBP1	45829000000	6541100000	13854000000	18691000000	6742300000	39.1	39.4	42.7	36.9	60	60	60	323.31
P46940	Ras GTPase-activating-like protein IQGAP1 (p195)	Other	IQGA1	52034000000	9698000000	16127000000	19498000000	6711200000	59.7	56.1	61.3	51.4	84	84	81	323.31
P40939	Trifunctional enzyme subunit alpha, mitochondrial (78 kDa gastrin-binding protein) (TP-alpha) [Includes: Long-chain enoyl-CoA hydratase (EC 4.2.1.17); Long chain 3-hydroxyacyl-CoA dehydrogenase (EC 1.1.1.211)]	Other	ECHA	23502000000	3115500000	6985200000	6715900000	6685700000	49.7	57.7	52.4	57.4	37	37	37	299.3
P27816	Microtubule-associated protein 4 (MAP-4)	Other	MAP4	52407000000	8711100000	15426000000	21598000000	6671600000	55.8	57.6	56.5	50.4	55	55	55	323.31
P52565	Rho GDP-dissociation inhibitor 1 (Rho GDI 1) (Rho-GDI alpha)	Other	GDIR1	57099000000	12704000000	15248000000	22545000000	6601200000	77.9	73.5	82.8	49	13	13	13	207.08
P27348	14-3-3 protein theta (14-3-3 protein T-cell) (14-3-3 protein tau) (Protein HS1)	Other	1433T	49384000000	12190000000	16565000000	14058000000	6571100000	53.5	53.5	56.3	53.5	20	16	15	323.31
P38646	Stress-70 protein, mitochondrial (75 kDa glucose-regulated protein) (GRP-75) (Heat shock 70 kDa protein 9) (Mortalin) (MOT) (Peptide-binding protein 74) (PBP74)	Other	GRP75	24449000000	5470900000	6232300000	6373400000	6372700000	45.4	42	38.3	47.9	41	40	40	252.66
P61981	14-3-3 protein gamma (Protein kinase C inhibitor protein 1) (KCIP-1) [Cleaved into: 14-3-3 protein gamma, N-terminally processed]	Other	1433G	25219000000	3743800000	5639900000	9527600000	6308000000	60.7	68.8	61.9	70.4	21	18	16	148.47
P25705	ATP synthase subunit alpha, mitochondrial	Other	ATPA	26270000000	3888500000	7526100000	8568200000	6286600000	59.7	61.1	52.8	54.8	31	31	31	323.31
P63244	Guanine nucleotide-binding protein subunit beta-2-like 1 (Cell proliferation-inducing gene 21 protein) (Guanine nucleotide-binding protein subunit beta-like protein 12.3) (Human lung cancer oncogene 7 protein) (HLC-7) (Receptor for activated C kinase) (Receptor of activated protein kinase C 1) (RACK1) [Cleaved into: Guanine nucleotide-binding protein subunit beta-2-like 1, N-terminally processed]	Other	GBLP	46511000000	11171000000	14487000000	14581000000	6272200000	85.5	87.4	87.7	82.3	24	24	24	323.31
P07858	Cathepsin B (EC 3.4.22.1) (APP secretase) (APPS) (Cathepsin B1) [Cleaved into: Cathepsin B light chain; Cathepsin B heavy chain]	ECM Regulators	CATB	27763000000	3946400000	6374300000	11224000000	6218400000	40.7	38.3	39.8	35.7	15	15	15	222.57
P22314	Ubiquitin-like modifier-activating enzyme 1 (Protein A1S9) (Ubiquitin-activating enzyme E1)	Other	UBA1	51699000000	11062000000	16176000000	18250000000	6210100000	59.6	59.7	51.8	51.5	45	45	45	323.31
P05386	60S acidic ribosomal protein P1	Other	RLA1	51002000000	12468000000	18992000000	13340000000	6202200000	80.7	95.6	80.7	80.7	6	5	5	190.42
P30041	Peroxiredoxin-6 (EC 1.11.1.15) (1-Cys peroxiredoxin) (1-Cys PRX) (24 kDa protein) (Acidic calcium-independent phospholipase A2) (aiPLA2) (EC 3.1.1.-) (Antioxidant protein 2) (Liver 2D page spot 40) (Non-selenium glutathione peroxidase) (NSGPx) (EC 1.11.1.9) (Red blood cells page spot 12)	Other	PRDX6	23880000000	3369200000	5257800000	9151900000	6100700000	72.3	72.3	77.7	77.2	20	20	20	210.5
P60903	Protein S100-A10 (Calpactin I light chain) (Calpactin-1 light chain) (Cellular ligand of annexin II) (S100 calcium-binding protein A10) (p10 protein) (p11)	Secreted Factors	S10AA	40936000000	5310300000	13688000000	15914000000	6024500000	44.3	63.9	62.9	52.6	8	8	8	88.761
P61604	10 kDa heat shock protein, mitochondrial (Hsp10) (10 kDa chaperonin) (Chaperonin 10) (CPN10) (Early-pregnancy factor) (EPF)	Other	CH10	28283000000	6313700000	7867100000	8129600000	5972500000	68.6	69.6	76.5	76.5	9	9	9	25.469
P62826	GTP-binding nuclear protein Ran (Androgen receptor-associated protein 24) (GTPase Ran) (Ras-like protein TC4) (Ras-related nuclear protein)	Other	RAN	44730000000	9318800000	13773000000	15726000000	5912200000	59.3	57.9	57.9	57.9	15	15	15	75.454
P45880	Voltage-dependent anion-selective channel protein 2 (VDAC-2) (hVDAC2) (Outer mitochondrial membrane protein porin 2)	Other	VDAC2	24866000000	4111100000	6424500000	8577100000	5753600000	52.7	52.7	52.7	57.1	13	13	13	164.09
P04844	Dolichyl-diphosphooligosaccharide--protein glycosyltransferase subunit 2 (EC 2.4.99.18) (Dolichyl-diphosphooligosaccharide--protein glycosyltransferase 63 kDa subunit) (RIBIIR) (Ribophorin II) (RPN-II) (Ribophorin-2)	Other	RPN2	25090000000	3464100000	7364700000	8556300000	5704900000	53.1	59.7	65.6	57.5	24	24	24	323.31
P62424	60S ribosomal protein L7a (PLA-X polypeptide) (Surfeit locus protein 3)	Other	RL7A	44761000000	8433700000	14527000000	16099000000	5702200000	54.5	59	54.5	51.5	22	22	22	142.56
P60842	Eukaryotic initiation factor 4A-I (eIF-4A-I) (eIF4A-I) (EC 3.6.4.13) (ATP-dependent RNA helicase eIF4A-1)	Other	IF4A1	58687000000	15657000000	17154000000	20232000000	5643800000	68	70	68.2	63.3	28	28	16	323.31
Q14103	Heterogeneous nuclear ribonucleoprotein D0 (hnRNP D0) (AU-rich element RNA-binding protein 1)	Other	HNRPD	39417000000	7675600000	11496000000	14649000000	5597200000	33.2	33	35.8	35.2	17	17	16	107.23
P09429	High mobility group protein B1 (High mobility group protein 1) (HMG-1)	Other	HMGB1	36659000000	5674100000	11464000000	13958000000	5563400000	43.7	46	43.7	50.2	13	13	8	140.82
P21291	Cysteine and glycine-rich protein 1 (Cysteine-rich protein 1) (CRP) (CRP1) (Epididymis luminal protein 141) (HEL-141)	Other	CSRP1	39407000000	6303900000	10423000000	17143000000	5537900000	56	56	56	56	9	9	9	211
Q9Y4L1	Hypoxia up-regulated protein 1 (150 kDa oxygen-regulated protein) (ORP-150) (170 kDa glucose-regulated protein) (GRP-170)	Other	HYOU1	15167000000	2604100000	2757400000	4320600000	5485400000	38.8	32.4	35.9	46.5	37	37	36	318.24
P16401	Histone H1.5 (Histone H1a) (Histone H1b) (Histone H1s-3)	Other	H15	39015000000	5046400000	13279000000	15241000000	5448000000	27.9	27.9	27.9	27.9	9	8	8	46.837
Q14697	Neutral alpha-glucosidase AB (EC 3.2.1.84) (Alpha-glucosidase 2) (Glucosidase II subunit alpha)	Other	GANAB	32674000000	6237600000	9594000000	11416000000	5426400000	70.1	65.9	67.3	69.1	52	52	52	323.31
P11766	Alcohol dehydrogenase class-3 (EC 1.1.1.1) (Alcohol dehydrogenase 5) (Alcohol dehydrogenase class chi chain) (Alcohol dehydrogenase class-III) (Glutathione-dependent formaldehyde dehydrogenase) (FALDH) (FDH) (GSH-FDH) (EC 1.1.1.-) (S-(hydroxymethyl)glutathione dehydrogenase) (EC 1.1.1.284)	Other	ADHX	29284000000	4292200000	8406100000	11211000000	5374800000	44.4	67.4	62.3	59.9	20	20	20	186.71
Q14764	Major vault protein (MVP) (Lung resistance-related protein)	Other	MVP	52697000000	8320400000	15808000000	23233000000	5335900000	63.2	66	64.9	54.1	54	54	54	323.31
P62979	Ubiquitin-40S ribosomal protein S27a (Ubiquitin carboxyl extension protein 80) [Cleaved into: Ubiquitin; 40S ribosomal protein S27a]	Other	RS27A	32997000000	7302700000	9143900000	11218000000	5333300000	50.6	55.8	51.9	55.8	10	10	10	79.173
P08865	40S ribosomal protein SA (37 kDa laminin receptor precursor) (37LRP) (37/67 kDa laminin receptor) (LRP/LR) (67 kDa laminin receptor) (67LR) (Colon carcinoma laminin-binding protein) (Laminin receptor 1) (LamR) (Laminin-binding protein precursor p40) (LBP/p40) (Multidrug resistance-associated protein MGr1-Ag) (NEM/1CHD4)	Other	RSSA	32493000000	6785200000	8986400000	11414000000	5307600000	63.4	63.4	63.4	63.4	13	13	13	282.09
P36578	60S ribosomal protein L4 (60S ribosomal protein L1)	Other	RL4	39604000000	7965200000	13366000000	12975000000	5298800000	44.3	50.4	44	39.8	29	29	29	288.59
P15559	NAD(P)H dehydrogenase [quinone] 1 (EC 1.6.5.2) (Azoreductase) (DT-diaphorase) (DTD) (Menadione reductase) (NAD(P)H:quinone oxidoreductase 1) (Phylloquinone reductase) (Quinone reductase 1) (QR1)	Other	NQO1	22799000000	3639200000	5771200000	8138600000	5249800000	37.2	44.2	39.8	44.5	14	14	14	107.92
P39023	60S ribosomal protein L3 (HIV-1 TAR RNA-binding protein B) (TARBP-B)	Other	RL3	37457000000	7942200000	11393000000	12957000000	5164000000	44.4	50.4	46.7	39.5	21	21	21	189.34
P15144	Aminopeptidase N (AP-N) (hAPN) (EC 3.4.11.2) (Alanyl aminopeptidase) (Aminopeptidase M) (AP-M) (Microsomal aminopeptidase) (Myeloid plasma membrane glycoprotein CD13) (gp150) (CD antigen CD13)	Other	AMPN	35313000000	3637900000	10529000000	16002000000	5143300000	42.4	43.6	44	38.7	46	46	46	321.42
Q15084	Protein disulfide-isomerase A6 (EC 5.3.4.1) (Endoplasmic reticulum protein 5) (ER protein 5) (ERp5) (Protein disulfide isomerase P5) (Thioredoxin domain-containing protein 7)	Other	PDIA6	27099000000	5568000000	6804000000	9701400000	5025500000	54.8	59.3	57	62.5	23	23	23	176.12
P98160	Basement membrane-specific heparan sulfate proteoglycan core protein (HSPG) (Perlecan) (PLC) [Cleaved into: Endorepellin; LG3 peptide]	Proteoglycans	PGBM	16708000000	998830000	3902000000	6845200000	4962300000	20.3	27.6	32.6	34	105	105	105	323.31
P13010	X-ray repair cross-complementing protein 5 (EC 3.6.4.-) (86 kDa subunit of Ku antigen) (ATP-dependent DNA helicase 2 subunit 2) (ATP-dependent DNA helicase II 80 kDa subunit) (CTC box-binding factor 85 kDa subunit) (CTC85) (CTCBF) (DNA repair protein XRCC5) (Ku80) (Ku86) (Lupus Ku autoantigen protein p86) (Nuclear factor IV) (Thyroid-lupus autoantigen) (TLAA) (X-ray repair complementing defective…	Other	XRCC5	31873000000	7317100000	9272800000	10379000000	4904000000	59.4	55.5	46.3	46	41	41	41	323.31
P49368	T-complex protein 1 subunit gamma (TCP-1-gamma) (CCT-gamma) (hTRiC5)	Other	TCPG	33518000000	8049700000	9501300000	11140000000	4826300000	58.7	60.7	57.2	51.2	28	28	28	230.36
O00299	Chloride intracellular channel protein 1 (Chloride channel ABP) (Nuclear chloride ion channel 27) (NCC27) (Regulatory nuclear chloride ion channel protein) (hRNCC)	Other	CLIC1	49179000000	13284000000	15230000000	15893000000	4772700000	80.9	84.6	85.5	83.8	20	20	20	255.98
P16615	Sarcoplasmic/endoplasmic reticulum calcium ATPase 2 (SERCA2) (SR Ca(2+)-ATPase 2) (EC 3.6.3.8) (Calcium pump 2) (Calcium-transporting ATPase sarcoplasmic reticulum type, slow twitch skeletal muscle isoform) (Endoplasmic reticulum class 1/2 Ca(2+) ATPase)	Other	AT2A2	15046000000	2004300000	4038500000	4241700000	4761400000	23.7	28	24.2	33.9	36	36	31	195.67
P05388	60S acidic ribosomal protein P0 (60S ribosomal protein L10E)	Other	RLA0	34133000000	7678500000	9548500000	12160000000	4746200000	49.5	49.5	49.5	49.5	15	15	15	132.69
P39019	40S ribosomal protein S19	Other	RS19	27638000000	6810400000	6680600000	9422300000	4724800000	50.3	43.4	43.4	50.3	10	10	10	46.057
Q04446	1,4-alpha-glucan-branching enzyme (EC 2.4.1.18) (Brancher enzyme) (Glycogen-branching enzyme)	Other	GLGB	14984000000	2065800000	3394300000	4896400000	4627300000	49.7	42.6	46.7	54.8	30	30	30	208.2
Q3ZCM7	Tubulin beta-8 chain	Other	TBB8	76143000000	18138000000	19662000000	33794000000	4549800000	24.5	24.5	24.5	21.4	11	2	2	177.2
P15880	40S ribosomal protein S2 (40S ribosomal protein S4) (Protein LLRep3)	Other	RS2	33894000000	6055400000	10681000000	12677000000	4480500000	40.6	40.6	49.8	40.6	12	12	12	48.356
P40925	Malate dehydrogenase, cytoplasmic (EC 1.1.1.37) (Cytosolic malate dehydrogenase) (Diiodophenylpyruvate reductase) (EC 1.1.1.96)	Other	MDHC	20852000000	3430300000	5815000000	7236800000	4370000000	42.5	59.3	42.5	51.2	15	15	15	95.578
P12956	X-ray repair cross-complementing protein 6 (EC 3.6.4.-) (EC 4.2.99.-) (5'-deoxyribose-5-phosphate lyase Ku70) (5'-dRP lyase Ku70) (70 kDa subunit of Ku antigen) (ATP-dependent DNA helicase 2 subunit 1) (ATP-dependent DNA helicase II 70 kDa subunit) (CTC box-binding factor 75 kDa subunit) (CTC75) (CTCBF) (DNA repair protein XRCC6) (Lupus Ku autoantigen protein p70) (Ku70) (Thyroid-lupus autoantige…	Other	XRCC6	29651000000	6249800000	8986500000	10114000000	4300300000	57.6	52.2	54.8	44.8	40	40	40	200.34
P40261	Nicotinamide N-methyltransferase (EC 2.1.1.1)	Other	NNMT	18879000000	1513500000	4511600000	8571200000	4282600000	53.4	56.4	59.5	56.4	11	11	11	126.75
P14866	Heterogeneous nuclear ribonucleoprotein L (hnRNP L)	Other	HNRPL	30112000000	5804400000	9364200000	10665000000	4278800000	59.3	61.8	52.5	57	23	23	23	317.78
Q9NQC3	Reticulon-4 (Foocen) (Neurite outgrowth inhibitor) (Nogo protein) (Neuroendocrine-specific protein) (NSP) (Neuroendocrine-specific protein C homolog) (RTN-x) (Reticulon-5)	Other	RTN4	27595000000	7418400000	8101100000	7824900000	4250200000	19.9	17.5	17.5	17.5	11	11	11	189.41
P0DMV9	Heat shock 70 kDa protein 1B (Heat shock 70 kDa protein 2) (HSP70-2) (HSP70.2)	Other	HS71B	19858000000	3103500000	4720200000	7834800000	4199900000	51.3	59	53.2	57.1	34	29	18	268.45
P61158	Actin-related protein 3 (Actin-like protein 3)	Other	ARP3	32213000000	6370500000	9864000000	11786000000	4193100000	71.1	73.4	65.6	68.4	22	22	20	198.67
Q15293	Reticulocalbin-1	Other	RCN1	19808000000	4110100000	5155800000	6391000000	4150600000	52.3	43.5	43.5	45.6	16	16	16	224.77
P34932	Heat shock 70 kDa protein 4 (HSP70RY) (Heat shock 70-related protein APG-2)	Other	HSP74	22303000000	5532300000	6135200000	6504000000	4131200000	55.5	53.1	55.7	53.5	43	43	42	323.31
P50395	Rab GDP dissociation inhibitor beta (Rab GDI beta) (Guanosine diphosphate dissociation inhibitor 2) (GDI-2)	Other	GDIB	32864000000	7436900000	9059800000	12263000000	4104700000	72.1	69.2	69.9	58.4	35	35	26	323.31
Q02878	60S ribosomal protein L6 (Neoplasm-related protein C140) (Tax-responsive enhancer element-binding protein 107) (TaxREB107)	Other	RL6	24876000000	4527000000	8749000000	7546200000	4053500000	38.2	38.5	38.2	38.2	15	15	15	126.67
P35580	Myosin-10 (Cellular myosin heavy chain, type B) (Myosin heavy chain 10) (Myosin heavy chain, non-muscle IIb) (Non-muscle myosin heavy chain B) (NMMHC-B) (Non-muscle myosin heavy chain IIb) (NMMHC II-b) (NMMHC-IIB)	Other	MYH10	19666000000	1355900000	4456300000	9804800000	4048600000	38.5	43.2	47.1	43.4	99	78	74	323.31
P17931	Galectin-3 (Gal-3) (35 kDa lectin) (Carbohydrate-binding protein 35) (CBP 35) (Galactose-specific lectin 3) (Galactoside-binding protein) (GALBP) (IgE-binding protein) (L-31) (Laminin-binding protein) (Lectin L-29) (Mac-2 antigen)	ECM-affiliated Proteins	LEG3	39557000000	4118100000	14263000000	17169000000	4006900000	44.8	44.8	42.4	35.2	12	12	12	66.2
P25398	40S ribosomal protein S12	Other	RS12	30360000000	6623100000	8592000000	11175000000	3969700000	67.4	62.9	70.5	62.9	10	10	10	87.818
P05023	Sodium/potassium-transporting ATPase subunit alpha-1 (Na(+)/K(+) ATPase alpha-1 subunit) (EC 3.6.3.9) (Sodium pump subunit alpha-1)	Other	AT1A1	14117000000	2482900000	3334200000	4337500000	3962800000	32.6	32.4	33.1	37.8	37	37	37	249.37
P52907	F-actin-capping protein subunit alpha-1 (CapZ alpha-1)	Other	CAZA1	24179000000	4727200000	8673100000	6829700000	3949300000	68.9	63.6	57.3	58.7	15	15	13	200.71
P49411	Elongation factor Tu, mitochondrial (EF-Tu) (P43)	Other	EFTU	18643000000	2547700000	5715100000	6443900000	3936700000	54.6	59.7	56.6	63.5	24	24	24	197.61
P07910	Heterogeneous nuclear ribonucleoproteins C1/C2 (hnRNP C1/C2)	Other	HNRPC	24770000000	4803600000	7107900000	8950000000	3908500000	35.6	34.6	39.2	31	15	15	15	89.636
O60506	Heterogeneous nuclear ribonucleoprotein Q (hnRNP Q) (Glycine- and tyrosine-rich RNA-binding protein) (GRY-RBP) (NS1-associated protein 1) (Synaptotagmin-binding, cytoplasmic RNA-interacting protein)	Other	HNRPQ	23104000000	4063100000	7198900000	7937600000	3904700000	35.5	38.7	39.8	37.1	29	29	21	203.27
Q01995	Transgelin (22 kDa actin-binding protein) (Protein WS3-10) (Smooth muscle protein 22-alpha) (SM22-alpha)	Other	TAGL	90068000000	16355000000	25921000000	43900000000	3892100000	82.6	82.6	86.1	72.1	23	23	23	153.32
Q99832	T-complex protein 1 subunit eta (TCP-1-eta) (CCT-eta) (HIV-1 Nef-interacting protein) [Cleaved into: T-complex protein 1 subunit eta, N-terminally processed]	Other	TCPH	19066000000	3980900000	5586200000	5668400000	3830600000	68.9	63.7	61.5	61	29	29	29	258.03
Q15365	Poly(rC)-binding protein 1 (Alpha-CP1) (Heterogeneous nuclear ribonucleoprotein E1) (hnRNP E1) (Nucleic acid-binding protein SUB2.3)	Other	PCBP1	26004000000	4280600000	7525600000	10371000000	3826100000	80.1	77.5	75	71.9	16	16	12	222.06
P19105	Myosin regulatory light chain 12A (Epididymis secretory protein Li 24) (HEL-S-24) (MLC-2B) (Myosin RLC) (Myosin regulatory light chain 2, nonsarcomeric) (Myosin regulatory light chain MRLC3)	Other	ML12A	26326000000	3963300000	8272600000	10308000000	3782000000	39.8	55	66.7	66.1	15	15	8	226.54
Q16881	Thioredoxin reductase 1, cytoplasmic (TR) (EC 1.8.1.9) (Gene associated with retinoic and interferon-induced mortality 12 protein) (GRIM-12) (Gene associated with retinoic and IFN-induced mortality 12 protein) (KM-102-derived reductase-like factor) (Thioredoxin reductase TR1)	Other	TRXR1	21780000000	4540700000	6036900000	7445900000	3756400000	55.2	49.6	51.6	50.1	26	26	25	297.32
P78527	DNA-dependent protein kinase catalytic subunit (DNA-PK catalytic subunit) (DNA-PKcs) (EC 2.7.11.1) (DNPK1) (p460)	Other	PRKDC	22381000000	3213700000	7481800000	7944000000	3741400000	26	32.1	29.7	25.3	129	129	129	323.31
P84243	Histone H3.3	Other	H33	27393000000	2240300000	7744700000	13707000000	3701400000	48.5	48.5	48.5	48.5	6	1	1	52.443
P18124	60S ribosomal protein L7	Other	RL7	21308000000	3429500000	5722700000	8454900000	3700700000	49.6	52.4	52.8	49.2	20	20	20	130.17
Q05682	Caldesmon (CDM)	Other	CALD1	26868000000	4121300000	7413200000	11694000000	3639500000	32.3	28.6	29.3	26.7	30	30	30	274.41
P11413	Glucose-6-phosphate 1-dehydrogenase (G6PD) (EC 1.1.1.49)	Other	G6PD	27109000000	3507900000	8720300000	11258000000	3622800000	74.4	76.7	77.3	74.4	39	39	39	312.74
P46777	60S ribosomal protein L5	Other	RL5	27771000000	6026500000	8182100000	9958100000	3604800000	42.1	43.1	46.1	45.8	16	16	16	75.298
P24534	Elongation factor 1-beta (EF-1-beta)	Other	EF1B	24737000000	6546200000	6068300000	8524200000	3598200000	47.1	44.4	64.4	44.4	9	9	9	124.78
P07686	Beta-hexosaminidase subunit beta (EC 3.2.1.52) (Beta-N-acetylhexosaminidase subunit beta) (Hexosaminidase subunit B) (Cervical cancer proto-oncogene 7 protein) (HCC-7) (N-acetyl-beta-glucosaminidase subunit beta) [Cleaved into: Beta-hexosaminidase subunit beta chain B; Beta-hexosaminidase subunit beta chain A]	Other	HEXB	11730000000	1361800000	2771800000	4013500000	3582600000	33.1	35.1	37.2	33.6	18	18	18	70.993
P37837	Transaldolase (EC 2.2.1.2)	Other	TALDO	19078000000	3392800000	5882200000	6305200000	3497300000	40.9	47.2	46.9	38	17	17	17	51.233
P23396	40S ribosomal protein S3 (EC 4.2.99.18)	Other	RS3	25131000000	5365000000	6796600000	9506800000	3462300000	71.6	72	75.3	67.5	20	20	20	138.93
P13693	Translationally-controlled tumor protein (TCTP) (Fortilin) (Histamine-releasing factor) (HRF) (p23)	Other	TCTP	24366000000	6343500000	6917500000	7648100000	3457000000	52.9	48.8	51.7	44.2	10	10	10	35.726
P62241	40S ribosomal protein S8	Other	RS8	23490000000	4409400000	6873200000	8767100000	3440700000	59.1	59.1	58.7	59.1	14	14	14	127.47
P62906	60S ribosomal protein L10a (CSA-19) (Neural precursor cell expressed developmentally down-regulated protein 6) (NEDD-6)	Other	RL10A	22534000000	5159000000	5718400000	8287300000	3369300000	44.2	49.8	43.8	40.1	13	13	13	71.312
P32119	Peroxiredoxin-2 (EC 1.11.1.15) (Natural killer cell-enhancing factor B) (NKEF-B) (PRP) (Thiol-specific antioxidant protein) (TSA) (Thioredoxin peroxidase 1) (Thioredoxin-dependent peroxide reductase 1)	Other	PRDX2	16455000000	3044700000	4076500000	5980900000	3352700000	64.1	60.1	64.1	64.1	11	10	10	71.304
P62942	Peptidyl-prolyl cis-trans isomerase FKBP1A (PPIase FKBP1A) (EC 5.2.1.8) (12 kDa FK506-binding protein) (12 kDa FKBP) (FKBP-12) (Calstabin-1) (FK506-binding protein 1A) (FKBP-1A) (Immunophilin FKBP12) (Rotamase)	Other	FKB1A	15262000000	2925500000	3429100000	5556900000	3350900000	73.1	73.1	73.1	73.1	7	7	7	67.953
P04792	Heat shock protein beta-1 (HspB1) (28 kDa heat shock protein) (Estrogen-regulated 24 kDa protein) (Heat shock 27 kDa protein) (HSP 27) (Stress-responsive protein 27) (SRP27)	Other	HSPB1	44731000000	4836700000	15534000000	21017000000	3344600000	90.7	90.7	90.7	82.9	21	21	21	323.31
Q9NVA2	Septin-11	Other	SEP11	20617000000	2877100000	5685600000	8719800000	3334700000	53.6	49.2	53.8	53.1	22	22	14	282.52
P48643	T-complex protein 1 subunit epsilon (TCP-1-epsilon) (CCT-epsilon)	Other	TCPE	27670000000	7641900000	7663600000	9052100000	3312300000	71	76.7	71.9	61.7	34	34	34	323.31
P62917	60S ribosomal protein L8	Other	RL8	26781000000	4343500000	8397900000	10737000000	3302000000	36.2	47.1	50.6	42.4	13	13	13	158.19
P49257	Protein ERGIC-53 (ER-Golgi intermediate compartment 53 kDa protein) (Gp58) (Intracellular mannose-specific lectin MR60) (Lectin mannose-binding 1)	ECM-affiliated Proteins	LMAN1	10412000000	984870000	2741000000	3394200000	3292100000	25.7	30.6	30	34.7	17	17	17	125.71
P31948	Stress-induced-phosphoprotein 1 (STI1) (Hsc70/Hsp90-organizing protein) (Hop) (Renal carcinoma antigen NY-REN-11) (Transformation-sensitive protein IEF SSP 3521)	Other	STIP1	20545000000	4995400000	5743600000	6576500000	3229000000	56.5	49.7	48.8	43.6	39	39	39	189.67
P61247	40S ribosomal protein S3a (v-fos transformation effector protein) (Fte-1)	Other	RS3A	30319000000	5635200000	9917500000	11547000000	3219700000	54.9	54.9	58	54.9	17	17	17	114.54
Q7KZF4	Staphylococcal nuclease domain-containing protein 1 (100 kDa coactivator) (EBNA2 coactivator p100) (Tudor domain-containing protein 11) (p100 co-activator)	Other	SND1	22793000000	4767000000	6804200000	8009100000	3212600000	56.3	54.2	52.4	47.3	46	46	46	323.31
Q71U36	Tubulin alpha-1A chain (Alpha-tubulin 3) (Tubulin B-alpha-1) (Tubulin alpha-3 chain)	Other	TBA1A	26642000000	5447900000	8639000000	9348600000	3206500000	82.5	81.6	77.8	76.9	33	3	1	31.114
P78371	T-complex protein 1 subunit beta (TCP-1-beta) (CCT-beta)	Other	TCPB	22410000000	5657300000	5930000000	7620600000	3202300000	67.7	69.7	68.4	68.4	34	34	34	259.41
P53621	Coatomer subunit alpha (Alpha-coat protein) (Alpha-COP) (HEP-COP) (HEPCOP) [Cleaved into: Xenin (Xenopsin-related peptide); Proxenin]	Other	COPA	21828000000	3915300000	6662500000	8052100000	3198300000	47.5	53.2	46.2	43.1	56	56	56	315.11
P50990	T-complex protein 1 subunit theta (TCP-1-theta) (CCT-theta) (Renal carcinoma antigen NY-REN-15)	Other	TCPQ	27960000000	7129400000	8169900000	9485300000	3175800000	74.3	75.9	72.3	55.7	41	41	41	171.48
P38606	V-type proton ATPase catalytic subunit A (V-ATPase subunit A) (EC 3.6.3.14) (V-ATPase 69 kDa subunit) (Vacuolar ATPase isoform VA68) (Vacuolar proton pump subunit alpha)	Other	VATA	11306000000	1530600000	2886200000	3754700000	3134400000	50.9	47	45.1	49.9	28	28	28	249.05
P00326	Alcohol dehydrogenase 1C (EC 1.1.1.1) (Alcohol dehydrogenase subunit gamma)	Other	ADH1G	16135000000	287090000	2208100000	10523000000	3116500000	22.4	32.3	33.1	30.7	12	1	1	72.858
P47756	F-actin-capping protein subunit beta (CapZ beta)	Other	CAPZB	23037000000	4214400000	6309300000	9411700000	3102000000	62.8	63.5	62.8	58.1	15	15	15	176.22
P13797	Plastin-3 (T-plastin)	Other	PLST	25816000000	4946300000	7004800000	10804000000	3060800000	59.2	64.3	68.1	62.4	44	44	39	323.31
P17655	Calpain-2 catalytic subunit (EC 3.4.22.53) (Calcium-activated neutral proteinase 2) (CANP 2) (Calpain M-type) (Calpain large polypeptide L2) (Calpain-2 large subunit) (Millimolar-calpain) (M-calpain)	Other	CAN2	32923000000	7281200000	10954000000	11628000000	3060300000	59.3	60.9	60.6	56.3	40	40	40	323.31
P62081	40S ribosomal protein S7	Other	RS7	20143000000	3095200000	6155100000	7909700000	2982700000	43.8	43.8	47.4	43.8	14	14	14	84.595
P17096	High mobility group protein HMG-I/HMG-Y (HMG-I(Y)) (High mobility group AT-hook protein 1) (High mobility group protein A1) (High mobility group protein R)	Other	HMGA1	16840000000	2389900000	5553200000	5926600000	2969900000	41.1	48.6	48.6	41.1	6	6	6	167.01
P18621	60S ribosomal protein L17 (60S ribosomal protein L23) (PD-1)	Other	RL17	21411000000	3102800000	6450300000	8901400000	2956200000	48.9	53.8	49.5	49.5	12	12	12	60.59
Q16181	Septin-7 (CDC10 protein homolog)	Other	SEP7	22399000000	3370600000	7204800000	8931400000	2892300000	43.7	46.5	48.3	41.2	21	21	21	274.28
P61586	Transforming protein RhoA (Rho cDNA clone 12) (h12)	Other	RHOA	22016000000	4319100000	6315200000	8506200000	2875800000	55.4	69.9	69.9	50.8	12	12	4	86.052
P84077	ADP-ribosylation factor 1	Other	ARF1	13741000000	2754900000	3683100000	4444400000	2858900000	80.1	80.1	80.1	74	14	14	10	144.17
P11940	Polyadenylate-binding protein 1 (PABP-1) (Poly(A)-binding protein 1)	Other	PABP1	21411000000	5840100000	6403200000	6317900000	2850000000	51.1	49.1	50.8	47.3	27	27	17	234.87
P31947	14-3-3 protein sigma (Epithelial cell marker protein 1) (Stratifin)	Other	1433S	21519000000	3926400000	6226400000	8539800000	2826100000	12.9	12.9	12.9	10.1	4	1	1	1.8482
P62820	Ras-related protein Rab-1A (YPT1-related protein)	Other	RAB1A	16192000000	2871500000	4917600000	5585700000	2817400000	49.8	43.9	43.9	54.1	11	11	7	53.61
Q16555	Dihydropyrimidinase-related protein 2 (DRP-2) (Collapsin response mediator protein 2) (CRMP-2) (N2A3) (Unc-33-like phosphoprotein 2) (ULIP-2)	Other	DPYL2	22019000000	2093000000	5992000000	11117000000	2817200000	51.7	58.6	60.7	46.7	26	26	23	289.76
P62750	60S ribosomal protein L23a	Other	RL23A	18926000000	4226800000	5263100000	6636500000	2800000000	38.5	33.3	33.3	33.3	8	8	8	30.292
P23246	Splicing factor, proline- and glutamine-rich (100 kDa DNA-pairing protein) (hPOMp100) (DNA-binding p52/p100 complex, 100 kDa subunit) (Polypyrimidine tract-binding protein-associated-splicing factor) (PSF) (PTB-associated-splicing factor)	Other	SFPQ	21273000000	3456600000	6784300000	8233900000	2797900000	34.9	38	39	36.2	29	29	28	253.1
P62913	60S ribosomal protein L11 (CLL-associated antigen KW-12)	Other	RL11	19468000000	4275500000	5842900000	6572800000	2776800000	54.5	38.8	50	27.5	9	9	9	41.753
Q14108	Lysosome membrane protein 2 (85 kDa lysosomal membrane sialoglycoprotein) (LGP85) (CD36 antigen-like 2) (Lysosome membrane protein II) (LIMP II) (Scavenger receptor class B member 2) (CD antigen CD36)	Other	SCRB2	9643200000	550580000	2026200000	4291600000	2774800000	25.1	25.1	27.6	36.2	14	14	14	107.17
P55145	Mesencephalic astrocyte-derived neurotrophic factor (Arginine-rich protein) (Protein ARMET)	Other	MANF	6675400000	725870000	1343300000	1854300000	2751900000	46.7	48.4	46.7	52.2	13	13	13	47.462
P26599	Polypyrimidine tract-binding protein 1 (PTB) (57 kDa RNA-binding protein PPTB-1) (Heterogeneous nuclear ribonucleoprotein I) (hnRNP I)	Other	PTBP1	17304000000	3420000000	4970600000	6167300000	2746300000	52.5	50.5	50.7	51.6	18	18	16	280.4
Q14974	Importin subunit beta-1 (Importin-90) (Karyopherin subunit beta-1) (Nuclear factor p97) (Pore targeting complex 97 kDa subunit) (PTAC97)	Other	IMB1	25395000000	5694800000	7458800000	9518000000	2723300000	55.1	52.3	57	47.3	41	41	41	323.31
P30048	Thioredoxin-dependent peroxide reductase, mitochondrial (EC 1.11.1.15) (Antioxidant protein 1) (AOP-1) (HBC189) (Peroxiredoxin III) (Prx-III) (Peroxiredoxin-3) (Protein MER5 homolog)	Other	PRDX3	12494000000	2557700000	3470000000	3746600000	2719200000	50.8	50.8	50.8	56.6	9	9	9	80.017
P16152	Carbonyl reductase [NADPH] 1 (EC 1.1.1.184) (15-hydroxyprostaglandin dehydrogenase [NADP(+)]) (EC 1.1.1.197) (NADPH-dependent carbonyl reductase 1) (Prostaglandin 9-ketoreductase) (Prostaglandin-E(2) 9-reductase) (EC 1.1.1.189) (Short chain dehydrogenase/reductase family 21C member 1)	Other	CBR1	14559000000	2344300000	4376200000	5120700000	2718100000	56.3	70	75.1	68.6	17	17	14	150.33
Q16658	Fascin (55 kDa actin-bundling protein) (Singed-like protein) (p55)	Other	FSCN1	24538000000	4355500000	7907700000	9572000000	2702400000	43.8	55.4	53.3	42.2	24	24	24	282.9
P07814	Bifunctional glutamate/proline--tRNA ligase (Bifunctional aminoacyl-tRNA synthetase) (Cell proliferation-inducing gene 32 protein) (Glutamatyl-prolyl-tRNA synthetase) [Includes: Glutamate--tRNA ligase (EC 6.1.1.17) (Glutamyl-tRNA synthetase) (GluRS); Proline--tRNA ligase (EC 6.1.1.15) (Prolyl-tRNA synthetase)]	Other	SYEP	17756000000	4238000000	5590300000	5240800000	2687200000	42	42.1	38	42.9	64	64	64	307.63
P14314	Glucosidase 2 subunit beta (80K-H protein) (Glucosidase II subunit beta) (Protein kinase C substrate 60.1 kDa protein heavy chain) (PKCSH)	Other	GLU2B	18597000000	3492900000	5306200000	7129500000	2668100000	24.6	26.5	30.1	24.4	17	17	17	121.95
P60033	CD81 antigen (26 kDa cell surface protein TAPA-1) (Target of the antiproliferative antibody 1) (Tetraspanin-28) (Tspan-28) (CD antigen CD81)	Other	CD81	13303000000	1185900000	4768700000	4693400000	2654600000	25	25	27.5	25	4	4	4	217.68
Q99536	Synaptic vesicle membrane protein VAT-1 homolog (EC 1.-.-.-)	Other	VAT1	16529000000	1847600000	4768100000	7296900000	2616700000	63.9	60.8	57	57	20	20	20	202.85
Q15366	Poly(rC)-binding protein 2 (Alpha-CP2) (Heterogeneous nuclear ribonucleoprotein E2) (hnRNP E2)	Other	PCBP2	19274000000	3793300000	5760000000	7107900000	2612500000	62.5	52.3	51	52.3	13	9	8	133.7
P55084	Trifunctional enzyme subunit beta, mitochondrial (TP-beta) [Includes: 3-ketoacyl-CoA thiolase (EC 2.3.1.16) (Acetyl-CoA acyltransferase) (Beta-ketothiolase)]	Other	ECHB	11351000000	1705200000	3176100000	3873700000	2595900000	52.5	52.5	49.4	55.5	24	24	24	148.82
Q99715	Collagen alpha-1(XII) chain	Collagens	COCA1	5524400000	259350000	639900000	2048600000	2576600000	7.1	9.6	14.1	25	59	59	59	323.31
P49755	Transmembrane emp24 domain-containing protein 10 (21 kDa transmembrane-trafficking protein) (S31III125) (S31I125) (Tmp-21-I) (Transmembrane protein Tmp21) (p23) (p24 family protein delta-1) (p24delta1) (p24delta)	Other	TMEDA	12530000000	1797800000	3684900000	4475800000	2571300000	29.7	42.9	29.7	42.9	9	9	9	61.238
Q13813	Spectrin alpha chain, non-erythrocytic 1 (Alpha-II spectrin) (Fodrin alpha chain) (Spectrin, non-erythroid alpha subunit)	Other	SPTN1	34540000000	7547100000	11380000000	13043000000	2569000000	49.9	47.5	48.6	34.3	117	117	116	323.31
P10619	Lysosomal protective protein (EC 3.4.16.5) (Carboxypeptidase C) (Carboxypeptidase L) (Cathepsin A) (Protective protein cathepsin A) (PPCA) (Protective protein for beta-galactosidase) [Cleaved into: Lysosomal protective protein 32 kDa chain; Lysosomal protective protein 20 kDa chain]	ECM Regulators	PPGB	13736000000	1351000000	3355000000	6470500000	2559700000	22.9	24.4	25.8	24.4	11	11	11	149.62
P00367	Glutamate dehydrogenase 1, mitochondrial (GDH 1) (EC 1.4.1.3)	Other	DHE3	15226000000	2347900000	4923400000	5405400000	2549400000	45.9	48.4	49.8	49.5	24	24	9	187.59
Q96AG4	Leucine-rich repeat-containing protein 59 (Ribosome-binding protein p34) (p34)	Other	LRC59	19406000000	3846900000	5864300000	7149300000	2545600000	41	38.4	41.7	40.1	14	14	14	69.18
P67809	Nuclease-sensitive element-binding protein 1 (CCAAT-binding transcription factor I subunit A) (CBF-A) (DNA-binding protein B) (DBPB) (Enhancer factor I subunit A) (EFI-A) (Y-box transcription factor) (Y-box-binding protein 1) (YB-1)	Other	YBOX1	20518000000	5536500000	5405500000	7041500000	2534100000	66	63.6	63.6	63.6	17	17	11	323.31
P13987	CD59 glycoprotein (1F5 antigen) (20 kDa homologous restriction factor) (HRF-20) (HRF20) (MAC-inhibitory protein) (MAC-IP) (MEM43 antigen) (Membrane attack complex inhibition factor) (MACIF) (Membrane inhibitor of reactive lysis) (MIRL) (Protectin) (CD antigen CD59)	Other	CD59	17208000000	3247300000	5539600000	5887600000	2533500000	25	25	25	25	4	4	4	19.514
O15143	Actin-related protein 2/3 complex subunit 1B (Arp2/3 complex 41 kDa subunit) (p41-ARC)	Other	ARC1B	18077000000	3464100000	5441000000	6646200000	2525600000	54.3	51.3	47	43.5	18	18	17	148.88
P00387	NADH-cytochrome b5 reductase 3 (B5R) (Cytochrome b5 reductase) (EC 1.6.2.2) (Diaphorase-1) [Cleaved into: NADH-cytochrome b5 reductase 3 membrane-bound form; NADH-cytochrome b5 reductase 3 soluble form]	Other	NB5R3	16413000000	2528900000	5892500000	5496100000	2495900000	68.4	68.4	68.8	68.4	15	15	15	145.23
P51659	Peroxisomal multifunctional enzyme type 2 (MFE-2) (17-beta-hydroxysteroid dehydrogenase 4) (17-beta-HSD 4) (D-bifunctional protein) (DBP) (Multifunctional protein 2) (MPF-2) (Short chain dehydrogenase/reductase family 8C member 1) [Cleaved into: (3R)-hydroxyacyl-CoA dehydrogenase (EC 1.1.1.n12); Enoyl-CoA hydratase 2 (EC 4.2.1.107) (EC 4.2.1.119) (3-alpha,7-alpha,12-alpha-trihydroxy-5-beta-choles…	Other	DHB4	10283000000	918380000	2623000000	4271600000	2469600000	35.6	44.6	46.2	48.5	23	23	23	242.52
Q01082	Spectrin beta chain, non-erythrocytic 1 (Beta-II spectrin) (Fodrin beta chain) (Spectrin, non-erythroid beta chain 1)	Other	SPTB2	32207000000	7656900000	9562200000	12559000000	2428500000	50.7	52.2	49.9	37.1	103	103	96	323.31
P46781	40S ribosomal protein S9	Other	RS9	16413000000	3150900000	5601000000	5234300000	2426600000	40.7	44.8	44.8	40.7	12	12	12	31.228
P02794	Ferritin heavy chain (Ferritin H subunit) (EC 1.16.3.1) (Cell proliferation-inducing gene 15 protein) [Cleaved into: Ferritin heavy chain, N-terminally processed]	Other	FRIH	5028900000	92525000	947800000	1570200000	2418400000	29	48.1	48.1	67.2	10	10	10	40.692
P35754	Glutaredoxin-1 (Thioltransferase-1) (TTase-1)	Other	GLRX1	8343300000	926900000	1846100000	3152000000	2418300000	70.8	50.9	50.9	70.8	5	5	5	131.67
P00505	Aspartate aminotransferase, mitochondrial (mAspAT) (EC 2.6.1.1) (EC 2.6.1.7) (Fatty acid-binding protein) (FABP-1) (Glutamate oxaloacetate transaminase 2) (Kynurenine aminotransferase 4) (Kynurenine aminotransferase IV) (Kynurenine--oxoglutarate transaminase 4) (Kynurenine--oxoglutarate transaminase IV) (Plasma membrane-associated fatty acid-binding protein) (FABPpm) (Transaminase A)	Other	AATM	11759000000	2261200000	3582900000	3510900000	2403800000	46.5	50	53.5	53.5	20	20	20	119.46
P28066	Proteasome subunit alpha type-5 (EC 3.4.25.1) (Macropain zeta chain) (Multicatalytic endopeptidase complex zeta chain) (Proteasome zeta chain)	Other	PSA5	11163000000	2008900000	3066900000	3696000000	2391600000	44	44	44	44	8	8	8	68.376
Q15746	Myosin light chain kinase, smooth muscle (MLCK) (smMLCK) (EC 2.7.11.18) (Kinase-related protein) (KRP) (Telokin) [Cleaved into: Myosin light chain kinase, smooth muscle, deglutamylated form]	Other	MYLK	23019000000	1775900000	7689900000	11176000000	2377200000	27.5	36.3	41.3	29.9	62	62	62	323.31
P63010	AP-2 complex subunit beta (AP105B) (Adaptor protein complex AP-2 subunit beta) (Adaptor-related protein complex 2 subunit beta) (Beta-2-adaptin) (Beta-adaptin) (Clathrin assembly protein complex 2 beta large chain) (Plasma membrane adaptor HA2/AP2 adaptin beta subunit)	Other	AP2B1	18720000000	3195900000	5826200000	7326000000	2371800000	36	40.6	37.5	31.4	37	37	21	189.42
P13674	Prolyl 4-hydroxylase subunit alpha-1 (4-PH alpha-1) (EC 1.14.11.2) (Procollagen-proline,2-oxoglutarate-4-dioxygenase subunit alpha-1)	ECM Regulators	P4HA1	10028000000	1100800000	2486900000	4069400000	2371300000	35.4	36.5	39.9	45.9	22	22	22	128.3
O43399	Tumor protein D54 (hD54) (Tumor protein D52-like 2)	Other	TPD54	14232000000	2377200000	4074200000	5420400000	2359800000	57.8	54.9	54.9	54.9	12	12	12	177.31
P06753	Tropomyosin alpha-3 chain (Gamma-tropomyosin) (Tropomyosin-3) (Tropomyosin-5) (hTM5)	Other	TPM3	21062000000	4718700000	5576300000	8417200000	2350000000	40	42.8	43.2	42.8	23	12	10	123.97
P23141	Liver carboxylesterase 1 (Acyl-coenzyme A:cholesterol acyltransferase) (ACAT) (Brain carboxylesterase hBr1) (Carboxylesterase 1) (CE-1) (hCE-1) (EC 3.1.1.1) (Cocaine carboxylesterase) (Egasyn) (HMSE) (Methylumbelliferyl-acetate deacetylase 1) (EC 3.1.1.56) (Monocyte/macrophage serine esterase) (Retinyl ester hydrolase) (REH) (Serine esterase 1) (Triacylglycerol hydrolase) (TGH)	Other	EST1	4186200000	118890000	306470000	1420300000	2340500000	12	23.1	41.3	55.4	22	22	22	88.055
P51858	Hepatoma-derived growth factor (HDGF) (High mobility group protein 1-like 2) (HMG-1L2)	Other	HDGF	10668000000	2223500000	2610900000	3498600000	2334900000	59.6	62.5	50.8	64.2	14	14	13	138.42
O75396	Vesicle-trafficking protein SEC22b (ER-Golgi SNARE of 24 kDa) (ERS-24) (ERS24) (SEC22 vesicle-trafficking protein homolog B) (SEC22 vesicle-trafficking protein-like 1)	Other	SC22B	8437400000	1161600000	2084100000	2857500000	2334100000	43.7	43.7	47.9	47.4	12	12	12	143.68
Q9UHD8	Septin-9 (MLL septin-like fusion protein MSF-A) (MLL septin-like fusion protein) (Ovarian/Breast septin) (Ov/Br septin) (Septin D1)	Other	SEP9	25717000000	4011700000	8727800000	10656000000	2321100000	56.7	53.8	53.8	48.6	28	28	28	251.03
P62753	40S ribosomal protein S6 (Phosphoprotein NP33)	Other	RS6	16606000000	3544300000	4999400000	5750700000	2311800000	34.5	40.6	38.2	37.3	15	15	15	105.99
P40227	T-complex protein 1 subunit zeta (TCP-1-zeta) (Acute morphine dependence-related protein 2) (CCT-zeta-1) (HTR3) (Tcp20)	Other	TCPZ	17100000000	5152300000	3355100000	6294700000	2298000000	47.1	51.8	48.6	45.6	25	25	20	144.96
P35232	Prohibitin	Other	PHB	12520000000	1845400000	4073800000	4323800000	2276700000	71	72.4	71.3	71.3	17	17	17	99.913
Q12906	Interleukin enhancer-binding factor 3 (Double-stranded RNA-binding protein 76) (DRBP76) (M-phase phosphoprotein 4) (MPP4) (Nuclear factor associated with dsRNA) (NFAR) (Nuclear factor of activated T-cells 90 kDa) (NF-AT-90) (Translational control protein 80) (TCP80)	Other	ILF3	14166000000	2293900000	4388800000	5224300000	2259300000	37.4	39.5	39.4	33.6	29	29	25	310.51
P14550	Alcohol dehydrogenase [NADP(+)] (EC 1.1.1.2) (Aldehyde reductase) (Aldo-keto reductase family 1 member A1)	Other	AK1A1	9952200000	1391900000	2632800000	3673400000	2254100000	60.6	62.5	62.8	61.2	16	16	16	101.63
Q71UI9	Histone H2A.V (H2A.F/Z)	Other	H2AV	15532000000	2222300000	5008400000	6053700000	2247100000	53.9	53.9	53.9	53.9	6	4	4	80.692
Q16778	Histone H2B type 2-E (Histone H2B-GL105) (Histone H2B.q) (H2B/q)	Other	H2B2E	15809000000	2956000000	5988000000	4619500000	2245900000	41.3	41.3	43.7	41.3	7	2	2	7.0439
O60701	UDP-glucose 6-dehydrogenase (UDP-Glc dehydrogenase) (UDP-GlcDH) (UDPGDH) (EC 1.1.1.22)	Other	UGDH	17069000000	3919600000	4530000000	6374500000	2244500000	71.5	68	68	67.8	28	28	28	251.03
Q14766	Latent-transforming growth factor beta-binding protein 1 (LTBP-1) (Transforming growth factor beta-1-binding protein 1) (TGF-beta1-BP-1)	ECM Glycoproteins	LTBP1	6153600000	206000000	905710000	2798900000	2243000000	7.9	13.5	15.2	15.6	22	22	22	148.5
Q9UQ80	Proliferation-associated protein 2G4 (Cell cycle protein p38-2G4 homolog) (hG4-1) (ErbB3-binding protein 1)	Other	PA2G4	19287000000	4956200000	5803700000	6288800000	2238400000	63.5	60.7	57.1	59.9	24	24	24	157.36
P39656	Dolichyl-diphosphooligosaccharide--protein glycosyltransferase 48 kDa subunit (DDOST 48 kDa subunit) (Oligosaccharyl transferase 48 kDa subunit) (EC 2.4.99.18)	Other	OST48	11687000000	1730100000	3508300000	4226900000	2221700000	40.8	50.2	39.3	43.9	14	14	14	137.77
P48047	ATP synthase subunit O, mitochondrial (Oligomycin sensitivity conferral protein) (OSCP)	Other	ATPO	9102000000	1322200000	2705800000	2853600000	2220400000	48.4	53.1	66.7	53.1	11	11	11	62.7
Q8NBS9	Thioredoxin domain-containing protein 5 (Endoplasmic reticulum resident protein 46) (ER protein 46) (ERp46) (Thioredoxin-like protein p46)	Other	TXND5	17014000000	2835200000	5353500000	6625700000	2199300000	40.3	45.8	47.9	43.5	17	17	17	166.33
P07305	Histone H1.0 (Histone H1') (Histone H1(0)) [Cleaved into: Histone H1.0, N-terminally processed]	Other	H10	6580100000	335450000	1234600000	2812400000	2197600000	27.8	27.8	27.8	28.4	7	7	7	19.91
P12236	ADP/ATP translocase 3 (ADP,ATP carrier protein 3) (ADP,ATP carrier protein, isoform T2) (ANT 2) (Adenine nucleotide translocator 3) (ANT 3) (Solute carrier family 25 member 6) [Cleaved into: ADP/ATP translocase 3, N-terminally processed]	Other	ADT3	17551000000	3930500000	5693900000	5742800000	2184300000	59.4	61.7	61.7	59.7	19	19	6	107.4
P63000	Ras-related C3 botulinum toxin substrate 1 (Cell migration-inducing gene 5 protein) (Ras-like protein TC25) (p21-Rac1)	Other	RAC1	16551000000	2586300000	5347600000	6456800000	2159900000	55.7	55.7	55.7	55.2	10	10	5	40.586
P10145	Interleukin-8 (IL-8) (C-X-C motif chemokine 8) (Chemokine (C-X-C motif) ligand 8) (Emoctakin) (Granulocyte chemotactic protein 1) (GCP-1) (Monocyte-derived neutrophil chemotactic factor) (MDNCF) (Monocyte-derived neutrophil-activating peptide) (MONAP) (Neutrophil-activating protein 1) (NAP-1) (Protein 3-10C) (T-cell chemotactic factor) [Cleaved into: MDNCF-a (GCP/IL-8 protein IV) (IL8/NAP1 form I…	Secreted Factors	IL8	2151300000	0	0	0	2151300000	0	0	0	28.3	3	3	3	9.4173
O75531	Barrier-to-autointegration factor (Breakpoint cluster region protein 1) [Cleaved into: Barrier-to-autointegration factor, N-terminally processed]	Other	BAF	12383000000	1685900000	3550700000	5012100000	2134400000	79.8	73	80.9	79.8	9	9	9	45.419
Q9Y696	Chloride intracellular channel protein 4 (Intracellular chloride ion channel protein p64H1)	Other	CLIC4	24411000000	4752000000	7639500000	9887000000	2132400000	71.9	71.9	68.8	60.9	16	16	15	323.31
P13746	HLA class I histocompatibility antigen, A-11 alpha chain (MHC class I antigen A*11)	Other	1A11	13882000000	1872100000	4399200000	5479900000	2130400000	41.4	55.6	57.3	38.9	14	14	1	289.57
Q15121	Astrocytic phosphoprotein PEA-15 (15 kDa phosphoprotein enriched in astrocytes) (Phosphoprotein enriched in diabetes) (PED)	Other	PEA15	18883000000	4290500000	5554500000	6913900000	2124300000	77.7	70.8	70.8	70.8	8	8	8	122.71
P13489	Ribonuclease inhibitor (Placental ribonuclease inhibitor) (Placental RNase inhibitor) (Ribonuclease/angiogenin inhibitor 1) (RAI)	Other	RINI	24788000000	5319300000	7367400000	9979100000	2122600000	82.6	82.6	78.7	78.7	27	27	27	323.31
Q9Y6N5	Sulfide:quinone oxidoreductase, mitochondrial (SQOR) (EC 1.8.5.-)	Other	SQRD	2984900000	382610000	213930000	266620000	2121700000	46.7	13.8	30	60.4	24	24	24	121.53
Q00341	Vigilin (High density lipoprotein-binding protein) (HDL-binding protein)	Other	VIGLN	15277000000	2866900000	4308900000	5983900000	2117800000	35.7	38.2	36.6	30.3	47	47	47	209.33
P62829	60S ribosomal protein L23 (60S ribosomal protein L17)	Other	RL23	19642000000	3298100000	5737000000	8509500000	2097500000	51.4	51.4	51.4	51.4	7	7	7	28.806
P49773	Histidine triad nucleotide-binding protein 1 (EC 3.-.-.-) (Adenosine 5'-monophosphoramidase) (Protein kinase C inhibitor 1) (Protein kinase C-interacting protein 1) (PKCI-1)	Other	HINT1	15178000000	2900300000	4968300000	5249500000	2059900000	79.4	79.4	79.4	79.4	10	10	10	45.047
P60981	Destrin (Actin-depolymerizing factor) (ADF)	Other	DEST	14989000000	2381000000	3774700000	6783300000	2050400000	56.4	58.8	58.2	52.7	14	13	13	103.01
P29966	Myristoylated alanine-rich C-kinase substrate (MARCKS) (Protein kinase C substrate, 80 kDa protein, light chain) (80K-L protein) (PKCSL)	Other	MARCS	16058000000	2582400000	4530300000	6895400000	2049600000	34	43.7	34	34	9	9	9	95.862
P36871	Phosphoglucomutase-1 (PGM 1) (EC 5.4.2.2) (Glucose phosphomutase 1)	Other	PGM1	6707100000	786710000	1576900000	2294600000	2048900000	38.1	45	47	45	22	22	22	130.29
P07108	Acyl-CoA-binding protein (ACBP) (Diazepam-binding inhibitor) (DBI) (Endozepine) (EP)	Other	ACBP	18414000000	3492300000	6140800000	6736000000	2044800000	72.4	81.6	81.6	60.9	8	8	8	120.32
O75947	ATP synthase subunit d, mitochondrial (ATPase subunit d)	Other	ATP5H	9744900000	1620200000	2868900000	3224500000	2031300000	54	67.1	67.1	67.1	7	7	7	29.481
P30153	Serine/threonine-protein phosphatase 2A 65 kDa regulatory subunit A alpha isoform (Medium tumor antigen-associated 61 kDa protein) (PP2A subunit A isoform PR65-alpha) (PP2A subunit A isoform R1-alpha)	Other	2AAA	21058000000	3955700000	6355600000	8723100000	2023900000	54.8	56.5	52.1	44.5	30	30	30	182.83
P17987	T-complex protein 1 subunit alpha (TCP-1-alpha) (CCT-alpha)	Other	TCPA	16124000000	3675500000	4479300000	5946000000	2023100000	58.8	55.2	66.7	50	28	28	28	191.64
Q9BUF5	Tubulin beta-6 chain (Tubulin beta class V)	Other	TBB6	21074000000	4605400000	6735500000	7728200000	2005300000	79.8	79.8	80	72	27	18	13	323.31
O14818	Proteasome subunit alpha type-7 (EC 3.4.25.1) (Proteasome subunit RC6-1) (Proteasome subunit XAPC7)	Other	PSA7	12665000000	2558000000	3857400000	4246900000	2003300000	58.1	61.3	49.2	53.2	14	14	14	92.048
P27487	Dipeptidyl peptidase 4 (EC 3.4.14.5) (ADABP) (Adenosine deaminase complexing protein 2) (ADCP-2) (Dipeptidyl peptidase IV) (DPP IV) (T-cell activation antigen CD26) (TP103) (CD antigen CD26) [Cleaved into: Dipeptidyl peptidase 4 membrane form (Dipeptidyl peptidase IV membrane form); Dipeptidyl peptidase 4 soluble form (Dipeptidyl peptidase IV soluble form)]	Other	DPP4	3704800000	113800000	649000000	940010000	2002000000	10.3	15	22.5	28.9	25	25	25	86.99
P62263	40S ribosomal protein S14	Other	RS14	8644500000	1137400000	3402900000	2115600000	1988500000	68.9	68.9	68.2	68.2	10	10	10	189.84
P68402	Platelet-activating factor acetylhydrolase IB subunit beta (EC 3.1.1.47) (PAF acetylhydrolase 30 kDa subunit) (PAF-AH 30 kDa subunit) (PAF-AH subunit beta) (PAFAH subunit beta)	Other	PA1B2	6985400000	1050300000	1787400000	2161000000	1986700000	63.3	63.3	66.8	63.3	9	9	9	119
P32189	Glycerol kinase (GK) (Glycerokinase) (EC 2.7.1.30) (ATP:glycerol 3-phosphotransferase)	Other	GLPK	3374100000	334270000	626580000	431170000	1982100000	24.3	29.9	15	40.1	19	19	14	101.21
P50991	T-complex protein 1 subunit delta (TCP-1-delta) (CCT-delta) (Stimulator of TAR RNA-binding)	Other	TCPD	16573000000	4221600000	4476500000	5899000000	1976000000	52.7	52.7	54	47.9	27	27	27	267.13
P24539	ATP synthase F(0) complex subunit B1, mitochondrial (ATP synthase proton-transporting mitochondrial F(0) complex subunit B1) (ATP synthase subunit b) (ATPase subunit b)	Other	AT5F1	9248300000	1343800000	3157600000	2789600000	1957200000	35.2	41.8	32.8	35.2	12	12	12	113.64
Q07954	Prolow-density lipoprotein receptor-related protein 1 (LRP-1) (Alpha-2-macroglobulin receptor) (A2MR) (Apolipoprotein E receptor) (APOER) (CD antigen CD91) [Cleaved into: Low-density lipoprotein receptor-related protein 1 85 kDa subunit (LRP-85); Low-density lipoprotein receptor-related protein 1 515 kDa subunit (LRP-515); Low-density lipoprotein receptor-related protein 1 intracellular domain (L…	Other	LRP1	12686000000	1485900000	3870500000	5373700000	1955600000	18.1	23.1	24.3	19.7	101	101	101	323.31
P62249	40S ribosomal protein S16	Other	RS16	13205000000	3099500000	3672400000	4481900000	1950900000	44.5	44.5	44.5	45.2	10	10	10	43.722
P62701	40S ribosomal protein S4, X isoform (SCR10) (Single copy abundant mRNA protein)	Other	RS4X	13649000000	2835900000	4707400000	4157100000	1949200000	55.9	60.8	60.5	44.9	21	21	21	110.34
Q01105	Protein SET (HLA-DR-associated protein II) (Inhibitor of granzyme A-activated DNase) (IGAAD) (PHAPII) (Phosphatase 2A inhibitor I2PP2A) (I-2PP2A) (Template-activating factor I) (TAF-I)	Other	SET	13094000000	2262500000	4899900000	3992600000	1938600000	30.3	32.8	29.3	23.8	7	7	7	105.4
O75367	Core histone macro-H2A.1 (Histone macroH2A1) (mH2A1) (Histone H2A.y) (H2A/y) (Medulloblastoma antigen MU-MB-50.205)	Other	H2AY	8058000000	550900000	1946400000	3624100000	1936500000	21	36	34.7	44.1	14	14	12	98.483
P10768	S-formylglutathione hydrolase (FGH) (EC 3.1.2.12) (Esterase D) (Methylumbelliferyl-acetate deacetylase) (EC 3.1.1.56)	Other	ESTD	14064000000	2457800000	4037600000	5634200000	1934200000	57.8	73.4	61.7	59.6	15	15	15	150.06
Q9ULV4	Coronin-1C (Coronin-3) (hCRNN4)	Other	COR1C	23694000000	5947200000	7043000000	8771300000	1932800000	50.2	46.4	49.2	36.5	27	27	27	216.17
Q14019	Coactosin-like protein	Other	COTL1	10936000000	3381400000	1558600000	4082700000	1913300000	78.2	66.2	78.2	73.2	15	15	15	72.061
Q86VP6	Cullin-associated NEDD8-dissociated protein 1 (Cullin-associated and neddylation-dissociated protein 1) (TBP-interacting protein of 120 kDa A) (TBP-interacting protein 120A) (p120 CAND1)	Other	CAND1	9405800000	1377500000	2629900000	3485500000	1912900000	24.1	27.6	29.3	26.1	40	40	40	172.9
P04216	Thy-1 membrane glycoprotein (CDw90) (Thy-1 antigen) (CD antigen CD90)	Other	THY1	13339000000	1956500000	4412000000	5075700000	1894900000	24.8	24.8	24.8	24.8	4	4	4	49.847
P30044	Peroxiredoxin-5, mitochondrial (EC 1.11.1.15) (Alu corepressor 1) (Antioxidant enzyme B166) (AOEB166) (Liver tissue 2D-page spot 71B) (PLP) (Peroxiredoxin V) (Prx-V) (Peroxisomal antioxidant enzyme) (TPx type VI) (Thioredoxin peroxidase PMP20) (Thioredoxin reductase)	Other	PRDX5	9591100000	905570000	2397300000	4404600000	1883700000	56.5	66.4	66.4	66.4	13	13	13	124.17
P53618	Coatomer subunit beta (Beta-coat protein) (Beta-COP)	Other	COPB	11077000000	2156200000	3106000000	3931700000	1883200000	28.4	29.9	26	25.6	26	26	26	116.87
P12268	Inosine-5'-monophosphate dehydrogenase 2 (IMP dehydrogenase 2) (IMPD 2) (IMPDH 2) (EC 1.1.1.205) (IMPDH-II)	Other	IMDH2	16841000000	4179000000	5549700000	5229600000	1882700000	53.9	58.9	50.8	45.1	24	24	24	138.52
P07099	Epoxide hydrolase 1 (EC 3.3.2.9) (Epoxide hydratase) (Microsomal epoxide hydrolase)	Other	HYEP	6824600000	861510000	1772600000	2318900000	1871600000	38.9	45.7	38.5	49.5	20	20	20	106.33
Q15019	Septin-2 (Neural precursor cell expressed developmentally down-regulated protein 5) (NEDD-5)	Other	SEP2	14943000000	2554300000	4186300000	6341600000	1861300000	69	56	52.9	51	20	20	20	316.03
Q13838	Spliceosome RNA helicase DDX39B (EC 3.6.4.13) (56 kDa U2AF65-associated protein) (ATP-dependent RNA helicase p47) (DEAD box protein UAP56) (HLA-B-associated transcript 1 protein)	Other	DX39B	12625000000	2550400000	4025300000	4192800000	1856600000	56.1	63.1	64.5	59.3	24	24	13	212.05
P55786	Puromycin-sensitive aminopeptidase (PSA) (EC 3.4.11.14) (Cytosol alanyl aminopeptidase) (AAP-S)	Other	PSA	12411000000	1564400000	3287900000	5704200000	1854500000	34.5	36.5	43.6	34.3	36	36	36	254.59
Q96HE7	ERO1-like protein alpha (ERO1-L) (ERO1-L-alpha) (EC 1.8.4.-) (Endoplasmic oxidoreductin-1-like protein) (Endoplasmic reticulum oxidoreductase alpha) (Oxidoreductin-1-L-alpha)	Other	ERO1A	6149900000	797650000	1433800000	2083000000	1835500000	41.7	41	44.2	45.5	19	19	19	185.91
P62277	40S ribosomal protein S13	Other	RS13	15752000000	2904800000	5366000000	5647400000	1833800000	56.3	50.3	51	51.7	14	14	14	48.225
P50502	Hsc70-interacting protein (Hip) (Aging-associated protein 2) (Progesterone receptor-associated p48 protein) (Protein FAM10A1) (Putative tumor suppressor ST13) (Renal carcinoma antigen NY-REN-33) (Suppression of tumorigenicity 13 protein)	Other	F10A1	12743000000	2413400000	3156200000	5340900000	1832200000	20.6	19.2	23.3	19.2	10	10	10	43.169
P26373	60S ribosomal protein L13 (Breast basic conserved protein 1)	Other	RL13	6584800000	1152300000	1937000000	1665100000	1830400000	46	50.7	41.2	41.2	16	16	16	73.65
Q9Y6C2	EMILIN-1 (Elastin microfibril interface-located protein 1) (Elastin microfibril interfacer 1)	ECM Glycoproteins	EMIL1	3961200000	163210000	535320000	1451600000	1811100000	26.8	41.5	41.9	50.7	47	47	47	323.31
P68431	Histone H3.1 (Histone H3/a) (Histone H3/b) (Histone H3/c) (Histone H3/d) (Histone H3/f) (Histone H3/h) (Histone H3/i) (Histone H3/j) (Histone H3/k) (Histone H3/l)	Other	H31	53402000000	10352000000	17136000000	24109000000	1806000000	48.5	48.5	48.5	48.5	6	1	1	42.591
P15531	Nucleoside diphosphate kinase A (NDK A) (NDP kinase A) (EC 2.7.4.6) (Granzyme A-activated DNase) (GAAD) (Metastasis inhibition factor nm23) (NM23-H1) (Tumor metastatic process-associated protein)	Other	NDKA	15211000000	3513800000	4912600000	4989600000	1794500000	86.2	86.2	86.2	73.7	10	5	5	83.945
P62879	Guanine nucleotide-binding protein G(I)/G(S)/G(T) subunit beta-2 (G protein subunit beta-2) (Transducin beta chain 2)	Other	GBB2	13953000000	2305700000	4569700000	5284100000	1793600000	57.6	60.9	58.8	48.5	16	16	7	292.11
P60866	40S ribosomal protein S20	Other	RS20	12814000000	3047100000	3824000000	4161100000	1782000000	29.4	29.4	29.4	29.4	5	5	5	28.287
Q99798	Aconitate hydratase, mitochondrial (Aconitase) (EC 4.2.1.3) (Citrate hydro-lyase)	Other	ACON	8125000000	1008300000	2392800000	2942500000	1781400000	33.7	39	38.8	34.1	23	23	23	153.18
P02786	Transferrin receptor protein 1 (TR) (TfR) (TfR1) (Trfr) (T9) (p90) (CD antigen CD71) [Cleaved into: Transferrin receptor protein 1, serum form (sTfR)]	Other	TFR1	7897400000	1535900000	2222200000	2360700000	1778500000	26.2	27.6	30.3	33.4	22	22	21	122.77
Q9Y3I0	tRNA-splicing ligase RtcB homolog (EC 6.5.1.3)	Other	RTCB	9847600000	1874300000	2862900000	3344900000	1765500000	49.1	49.9	47.5	47.5	20	20	20	144.16
Q12884	Prolyl endopeptidase FAP (EC 3.4.21.26) (170 kDa melanoma membrane-bound gelatinase) (Dipeptidyl peptidase FAP) (EC 3.4.14.5) (Fibroblast activation protein alpha) (FAPalpha) (Gelatine degradation protease FAP) (EC 3.4.21.-) (Integral membrane serine protease) (Post-proline cleaving enzyme) (Serine integral membrane protease) (SIMP) (Surface-expressed protease) (Seprase) [Cleaved into: Antiplasmi…	Other	SEPR	3032500000	59446000	396460000	818640000	1758000000	7.8	12.9	22.1	37.1	23	23	23	78.06
Q14956	Transmembrane glycoprotein NMB (Transmembrane glycoprotein HGFIN)	Other	GPNMB	3109300000	155610000	246070000	960280000	1747400000	4.7	4.7	7.5	9.4	5	5	5	28.014
O60763	General vesicular transport factor p115 (Protein USO1 homolog) (Transcytosis-associated protein) (TAP) (Vesicle-docking protein)	Other	USO1	6551100000	1057600000	1431400000	2316200000	1745900000	28.9	30.5	34.3	38.7	28	28	28	232.76
P32969	60S ribosomal protein L9	Other	RL9	13685000000	2910200000	4091900000	4947600000	1735500000	62	62	61.5	49.5	11	11	11	100.19
P22234	Multifunctional protein ADE2 [Includes: Phosphoribosylaminoimidazole-succinocarboxamide synthase (EC 6.3.2.6) (SAICAR synthetase); Phosphoribosylaminoimidazole carboxylase (EC 4.1.1.21) (AIR carboxylase) (AIRC)]	Other	PUR6	14421000000	3085800000	4521000000	5081200000	1732800000	55.5	58.8	56.2	52.2	22	22	22	153.53
P30040	Endoplasmic reticulum resident protein 29 (ERp29) (Endoplasmic reticulum resident protein 28) (ERp28) (Endoplasmic reticulum resident protein 31) (ERp31)	Other	ERP29	6909300000	1729700000	1795900000	1658300000	1725500000	47.1	46.7	44.4	46.7	11	11	11	49.304
P42830	C-X-C motif chemokine 5 (ENA-78(1-78)) (Epithelial-derived neutrophil-activating protein 78) (Neutrophil-activating peptide ENA-78) (Small-inducible cytokine B5) [Cleaved into: ENA-78(8-78); ENA-78(9-78)]	Secreted Factors	CXCL5	1719600000	0	0	0	1719600000	0	0	0	44.7	5	5	5	32.735
Q13642	Four and a half LIM domains protein 1 (FHL-1) (Skeletal muscle LIM-protein 1) (SLIM) (SLIM-1)	Other	FHL1	10877000000	1108200000	3672600000	4382500000	1713900000	33.7	36.2	40.2	33.7	10	10	10	78.804
P05091	Aldehyde dehydrogenase, mitochondrial (EC 1.2.1.3) (ALDH class 2) (ALDH-E2) (ALDHI)	Other	ALDH2	3987700000	126080000	955630000	1192500000	1713500000	15.7	28.4	32.5	53	21	21	19	120.2
P48307	Tissue factor pathway inhibitor 2 (TFPI-2) (Placental protein 5) (PP5)	Other	TFPI2	1813600000	102240000	0	0	1711300000	23.4	6.4	3.4	47.2	11	11	11	132.43
Q9BS26	Endoplasmic reticulum resident protein 44 (ER protein 44) (ERp44) (Thioredoxin domain-containing protein 4)	Other	ERP44	6393600000	995490000	1712500000	1976100000	1709500000	39.7	37.2	35.5	50.7	13	13	13	112.74
Q8NC51	Plasminogen activator inhibitor 1 RNA-binding protein (PAI1 RNA-binding protein 1) (PAI-RBP1) (SERPINE1 mRNA-binding protein 1)	Other	PAIRB	7768700000	1487400000	1778400000	2804000000	1699000000	23.3	23.3	29.2	28.4	12	12	12	112.48
Q96AY3	Peptidyl-prolyl cis-trans isomerase FKBP10 (PPIase FKBP10) (EC 5.2.1.8) (65 kDa FK506-binding protein) (65 kDa FKBP) (FKBP-65) (FK506-binding protein 10) (FKBP-10) (Immunophilin FKBP65) (Rotamase)	Other	FKB10	8958400000	1177500000	2075200000	4009900000	1695900000	31.4	36.8	36.1	27	25	25	24	99.491
P31939	Bifunctional purine biosynthesis protein PURH [Cleaved into: Bifunctional purine biosynthesis protein PURH, N-terminally processed] [Includes: Phosphoribosylaminoimidazolecarboxamide formyltransferase (EC 2.1.2.3) (5-aminoimidazole-4-carboxamide ribonucleotide formyltransferase) (AICAR transformylase); IMP cyclohydrolase (EC 3.5.4.10) (ATIC) (IMP synthase) (Inosinicase)]	Other	PUR9	10070000000	2051300000	2868800000	3456700000	1692700000	55.4	56.8	61	44.6	31	31	31	243.51
P52272	Heterogeneous nuclear ribonucleoprotein M (hnRNP M)	Other	HNRPM	11367000000	2091600000	3661800000	3926900000	1686200000	57.7	61.1	61.1	57.9	38	38	38	213.25
Q13510	Acid ceramidase (AC) (ACDase) (Acid CDase) (EC 3.5.1.23) (Acylsphingosine deacylase) (N-acylsphingosine amidohydrolase) (Putative 32 kDa heart protein) (PHP32) [Cleaved into: Acid ceramidase subunit alpha; Acid ceramidase subunit beta]	Other	ASAH1	2974400000	127920000	504740000	655770000	1686000000	18.2	20.3	24.6	31.4	10	10	10	49.229
P62888	60S ribosomal protein L30	Other	RL30	11882000000	2439200000	3464500000	4310200000	1667700000	67	67	67	56.5	9	9	9	85.09
P62136	Serine/threonine-protein phosphatase PP1-alpha catalytic subunit (PP-1A) (EC 3.1.3.16)	Other	PP1A	13332000000	2837500000	3985700000	4847800000	1661300000	60.9	48.8	54.2	40.3	18	18	5	154.22
P61916	Epididymal secretory protein E1 (Human epididymis-specific protein 1) (He1) (Niemann-Pick disease type C2 protein)	Other	NPC2	7055800000	1101500000	1778800000	2537800000	1637700000	43	37.1	43	44.4	7	7	7	61.566
O00159	Unconventional myosin-Ic (Myosin I beta) (MMI-beta) (MMIb)	Other	MYO1C	12633000000	1636000000	4125500000	5259700000	1611300000	35.1	43.2	43.5	35.7	46	46	46	239.95
O00410	Importin-5 (Imp5) (Importin subunit beta-3) (Karyopherin beta-3) (Ran-binding protein 5) (RanBP5)	Other	IPO5	14242000000	3773200000	3967500000	4891200000	1610400000	47.2	44.5	42.8	32	36	36	36	321.04
P21926	CD9 antigen (5H9 antigen) (Cell growth-inhibiting gene 2 protein) (Leukocyte antigen MIC3) (Motility-related protein) (MRP-1) (Tetraspanin-29) (Tspan-29) (p24) (CD antigen CD9)	Other	CD9	9906900000	1351400000	2650000000	4296800000	1608700000	24.6	24.6	24.6	24.6	6	6	6	91.947
P35606	Coatomer subunit beta' (Beta'-coat protein) (Beta'-COP) (p102)	Other	COPB2	12798000000	2960500000	3528100000	4701500000	1608100000	47.1	51.4	48.9	36.5	38	38	38	209.18
P30050	60S ribosomal protein L12	Other	RL12	12754000000	2856200000	4033900000	4266500000	1597400000	58.8	58.8	58.8	58.8	8	8	8	169.08
Q92597	Protein NDRG1 (Differentiation-related gene 1 protein) (DRG-1) (N-myc downstream-regulated gene 1 protein) (Nickel-specific induction protein Cap43) (Reducing agents and tunicamycin-responsive protein) (RTP) (Rit42)	Other	NDRG1	5856700000	329500000	1308100000	2627100000	1592100000	36.8	54.3	54.3	54.3	11	11	11	136.27
P21266	Glutathione S-transferase Mu 3 (EC 2.5.1.18) (GST class-mu 3) (GSTM3-3) (hGSTM3-3)	Other	GSTM3	7135400000	895230000	1822900000	2825500000	1591800000	60	55.1	64	60.4	16	16	15	55.389
O75874	Isocitrate dehydrogenase [NADP] cytoplasmic (IDH) (EC 1.1.1.42) (Cytosolic NADP-isocitrate dehydrogenase) (IDP) (NADP(+)-specific ICDH) (Oxalosuccinate decarboxylase)	Other	IDHC	10092000000	1648700000	2941900000	3912200000	1589500000	42.5	44.7	47.1	43	20	20	19	141.36
P22307	Non-specific lipid-transfer protein (NSL-TP) (EC 2.3.1.176) (Propanoyl-CoA C-acyltransferase) (SCP-chi) (SCPX) (Sterol carrier protein 2) (SCP-2) (Sterol carrier protein X) (SCP-X)	Other	NLTP	10091000000	1309200000	2944600000	4248600000	1588600000	13.3	15.4	15.4	13.3	10	10	10	55.587
Q86UP2	Kinectin (CG-1 antigen) (Kinesin receptor)	Other	KTN1	6277200000	608560000	1621600000	2461500000	1585600000	15.9	21.3	23.6	23.7	35	35	35	117.54
Q03252	Lamin-B2	Other	LMNB2	8439000000	1074600000	2410100000	3386900000	1567300000	44.5	48.5	47.3	48.2	41	39	35	159.99
P04899	Guanine nucleotide-binding protein G(i) subunit alpha-2 (Adenylate cyclase-inhibiting G alpha protein)	Other	GNAI2	10500000000	1671700000	3163800000	4102200000	1562100000	57.2	60.6	60.6	58.9	23	23	14	298.5
Q13557	Calcium/calmodulin-dependent protein kinase type II subunit delta (CaM kinase II subunit delta) (CaMK-II subunit delta) (EC 2.7.11.17)	Other	KCC2D	9621800000	1608300000	3085100000	3366700000	1561800000	35.9	36.3	40.9	34.7	20	20	17	102.06
P27695	DNA-(apurinic or apyrimidinic site) lyase (EC 3.1.-.-) (EC 4.2.99.18) (APEX nuclease) (APEN) (Apurinic-apyrimidinic endonuclease 1) (AP endonuclease 1) (APE-1) (REF-1) (Redox factor-1) [Cleaved into: DNA-(apurinic or apyrimidinic site) lyase, mitochondrial]	Other	APEX1	9188300000	1759600000	2436200000	3432300000	1560200000	64.8	69.5	69.5	56.9	16	16	16	167.11
P15586	N-acetylglucosamine-6-sulfatase (EC 3.1.6.14) (Glucosamine-6-sulfatase) (G6S)	Other	GNS	6935900000	725480000	1950500000	2706300000	1553700000	24.6	30.4	33	26.3	15	15	15	82.7
P46783	40S ribosomal protein S10	Other	RS10	8584500000	2127500000	2122500000	2783800000	1550800000	55.2	48.5	48.5	48.5	10	10	10	73.141
Q14914	Prostaglandin reductase 1 (PRG-1) (EC 1.3.1.-) (15-oxoprostaglandin 13-reductase) (EC 1.3.1.48) (NADP-dependent leukotriene B4 12-hydroxydehydrogenase) (EC 1.3.1.74)	Other	PTGR1	7609100000	840570000	2117500000	3100300000	1550800000	45	39.8	36.5	36.8	12	12	12	80.117
Q02790	Peptidyl-prolyl cis-trans isomerase FKBP4 (PPIase FKBP4) (EC 5.2.1.8) (51 kDa FK506-binding protein) (FKBP51) (52 kDa FK506-binding protein) (52 kDa FKBP) (FKBP-52) (59 kDa immunophilin) (p59) (FK506-binding protein 4) (FKBP-4) (FKBP59) (HSP-binding immunophilin) (HBI) (Immunophilin FKBP52) (Rotamase) [Cleaved into: Peptidyl-prolyl cis-trans isomerase FKBP4, N-terminally processed]	Other	FKBP4	6192200000	1618200000	1372700000	1653400000	1547900000	43.4	43.8	32.2	46.2	19	19	19	85.971
Q13162	Peroxiredoxin-4 (EC 1.11.1.15) (Antioxidant enzyme AOE372) (AOE37-2) (Peroxiredoxin IV) (Prx-IV) (Thioredoxin peroxidase AO372) (Thioredoxin-dependent peroxide reductase A0372)	Other	PRDX4	6787000000	1372400000	1930000000	1938500000	1546100000	61.6	64.9	57.6	61.6	15	12	12	120.57
P62280	40S ribosomal protein S11	Other	RS11	16082000000	2841700000	5002300000	6696900000	1540900000	53.8	58.2	53.8	53.8	15	15	15	64.796
P08708	40S ribosomal protein S17	Other	RS17	12363000000	2593100000	3749300000	4484000000	1536900000	45.9	51.9	59.3	52.6	11	11	11	100.56
P55209	Nucleosome assembly protein 1-like 1 (NAP-1-related protein) (hNRP)	Other	NP1L1	15299000000	3831100000	4266300000	5666600000	1534900000	54	48.8	48.8	28.9	14	14	12	206.85
P58546	Myotrophin (Protein V-1)	Other	MTPN	10782000000	2390600000	2648600000	4209800000	1532600000	66.9	66.9	66.9	64.4	5	5	5	57.626
Q99584	Protein S100-A13 (S100 calcium-binding protein A13)	Secreted Factors	S10AD	13031000000	1523500000	4800800000	5174600000	1532000000	48	48	48	46.9	7	7	7	35.939
O60664	Perilipin-3 (47 kDa mannose 6-phosphate receptor-binding protein) (47 kDa MPR-binding protein) (Cargo selection protein TIP47) (Mannose-6-phosphate receptor-binding protein 1) (Placental protein 17) (PP17)	Other	PLIN3	22259000000	3717900000	7338600000	9672100000	1530300000	60.8	64.3	68.4	51.6	22	22	22	323.31
Q15436	Protein transport protein Sec23A (SEC23-related protein A)	Other	SC23A	7613800000	806200000	2423600000	2853800000	1530200000	45.9	55.4	48.4	45.9	32	32	30	291.69
P43487	Ran-specific GTPase-activating protein (Ran-binding protein 1) (RanBP1)	Other	RANG	15716000000	4451500000	4512100000	5227400000	1525500000	48.8	54.2	54.2	48.8	6	6	6	103.81
P05455	Lupus La protein (La autoantigen) (La ribonucleoprotein) (Sjoegren syndrome type B antigen) (SS-B)	Other	LA	8315600000	1867700000	2353000000	2572500000	1522300000	45.6	45.8	48.3	43.4	23	23	23	90.763
P02792	Ferritin light chain (Ferritin L subunit)	Other	FRIL	4000100000	348300000	718320000	1414100000	1519400000	14.9	14.9	41.1	46.9	7	7	7	39.783
P09960	Leukotriene A-4 hydrolase (LTA-4 hydrolase) (EC 3.3.2.6) (Leukotriene A(4) hydrolase)	Other	LKHA4	6508300000	1324500000	1650400000	2019700000	1513600000	45.8	44.2	45.8	43.5	23	23	23	201.91
P46778	60S ribosomal protein L21	Other	RL21	11038000000	2279600000	3221800000	4029000000	1507900000	30	31.2	26.9	26.9	8	8	8	20.455
P04181	Ornithine aminotransferase, mitochondrial (EC 2.6.1.13) (Ornithine delta-aminotransferase) (Ornithine--oxo-acid aminotransferase) [Cleaved into: Ornithine aminotransferase, hepatic form; Ornithine aminotransferase, renal form]	Other	OAT	6487900000	1821600000	1451900000	1709500000	1504900000	49.2	44	40.5	47.2	16	16	16	143.24
Q9Y678	Coatomer subunit gamma-1 (Gamma-1-coat protein) (Gamma-1-COP)	Other	COPG1	8185000000	1838800000	2154200000	2687500000	1504500000	46.6	47.1	42.3	42.2	35	35	32	174.6
P83731	60S ribosomal protein L24 (60S ribosomal protein L30)	Other	RL24	10552000000	2069500000	3021300000	3958500000	1503200000	28.7	30.6	33.8	28.7	7	7	7	13.894
P61224	Ras-related protein Rap-1b (GTP-binding protein smg p21B)	Other	RAP1B	10178000000	1730300000	3007300000	3944700000	1495300000	53.8	58.2	58.2	64.1	12	12	4	103.4
Q9UBG0	C-type mannose receptor 2 (C-type lectin domain family 13 member E) (Endocytic receptor 180) (Macrophage mannose receptor 2) (Urokinase-type plasminogen activator receptor-associated protein) (UPAR-associated protein) (Urokinase receptor-associated protein) (CD antigen CD280)	Other	MRC2	9005800000	608900000	2614000000	4291000000	1491800000	22.2	30.2	32.7	31.4	33	33	33	310.11
P04062	Glucosylceramidase (EC 3.2.1.45) (Acid beta-glucosidase) (Alglucerase) (Beta-glucocerebrosidase) (Beta-GC) (D-glucosyl-N-acylsphingosine glucohydrolase) (Imiglucerase)	Other	GLCM	5059100000	433570000	1156500000	1987000000	1482100000	24.8	28	29.3	32.5	16	16	16	82.924
P20674	Cytochrome c oxidase subunit 5A, mitochondrial (Cytochrome c oxidase polypeptide Va)	Other	COX5A	7805700000	1384100000	2602700000	2351500000	1467400000	48	48	48	48	6	6	6	45.714
P53396	ATP-citrate synthase (EC 2.3.3.8) (ATP-citrate (pro-S-)-lyase) (ACL) (Citrate cleavage enzyme)	Other	ACLY	18692000000	4991200000	6452300000	5786000000	1462700000	42.8	44.4	38.1	29.1	46	46	46	216.69
P46779	60S ribosomal protein L28	Other	RL28	11749000000	1878500000	3850800000	4567300000	1452800000	30.7	36.5	36.5	23.4	6	6	6	38.198
P62910	60S ribosomal protein L32	Other	RL32	12069000000	2326700000	3963200000	4326400000	1452200000	29.6	36.3	36.3	28.9	6	6	6	30.796
Q93052	Lipoma-preferred partner (LIM domain-containing preferred translocation partner in lipoma)	Other	LPP	9510600000	741360000	2389900000	4929500000	1449800000	34.6	51.8	46.4	51.8	21	21	21	201.96
P43243	Matrin-3	Other	MATR3	9334900000	2145800000	2794000000	2947400000	1447700000	31.8	41	35.1	31.9	26	26	26	248.01
P49207	60S ribosomal protein L34	Other	RL34	12044000000	2015700000	3519600000	5061800000	1446700000	29.1	36.8	36.8	36.8	5	5	5	10.97
Q13423	NAD(P) transhydrogenase, mitochondrial (EC 1.6.1.2) (Nicotinamide nucleotide transhydrogenase) (Pyridine nucleotide transhydrogenase)	Other	NNTM	7133300000	809890000	2326100000	2553400000	1443900000	19	22.8	24.6	20.4	23	23	23	115.17
Q00325	Phosphate carrier protein, mitochondrial (Phosphate transport protein) (PTP) (Solute carrier family 25 member 3)	Other	MPCP	7238900000	857410000	2325100000	2615500000	1440900000	24.9	26.8	29.8	24.9	12	12	12	48.962
P40429	60S ribosomal protein L13a (23 kDa highly basic protein)	Other	RL13A	9848900000	2290800000	2769700000	3350400000	1438000000	39.4	26.1	30	24.6	11	11	11	35.436
P17301	Integrin alpha-2 (CD49 antigen-like family member B) (Collagen receptor) (Platelet membrane glycoprotein Ia) (GPIa) (VLA-2 subunit alpha) (CD antigen CD49b)	Other	ITA2	9534700000	1827300000	2761900000	3515700000	1429700000	31.9	31.7	31.7	29.7	31	31	31	243.71
P38159	RNA-binding motif protein, X chromosome (Glycoprotein p43) (Heterogeneous nuclear ribonucleoprotein G) (hnRNP G) [Cleaved into: RNA-binding motif protein, X chromosome, N-terminally processed]	Other	RBMX	8937500000	1243000000	2560800000	3705500000	1428200000	42.2	42.7	46	38.1	20	20	20	85.719
P61160	Actin-related protein 2 (Actin-like protein 2)	Other	ARP2	10615000000	2136100000	3169600000	3886000000	1423100000	37.6	45.4	35.8	38.1	17	17	17	134.26
Q16891	MICOS complex subunit MIC60 (Cell proliferation-inducing gene 4/52 protein) (Mitochondrial inner membrane protein) (Mitofilin) (p87/89)	Other	MIC60	7242300000	1218400000	2368600000	2239500000	1415800000	32.5	39.1	34	38.4	29	29	29	91.507
O94979	Protein transport protein Sec31A (ABP125) (ABP130) (SEC31-like protein 1) (SEC31-related protein A) (Web1-like protein)	Other	SC31A	8023500000	1131700000	2518200000	2961800000	1411800000	27.5	29.1	27.3	25.3	31	31	31	154.56
Q01813	ATP-dependent 6-phosphofructokinase, platelet type (ATP-PFK) (PFK-P) (EC 2.7.1.11) (6-phosphofructokinase type C) (Phosphofructo-1-kinase isozyme C) (PFK-C) (Phosphohexokinase)	Other	PFKAP	11660000000	2346600000	3390200000	4514500000	1408800000	45.3	45.8	46.6	39.5	34	34	31	323.31
P27635	60S ribosomal protein L10 (Laminin receptor homolog) (Protein QM) (Tumor suppressor QM)	Other	RL10	11282000000	2062900000	3499900000	4310900000	1408600000	45.3	43.5	45.3	42.5	13	13	13	87.251
Q9P0L0	Vesicle-associated membrane protein-associated protein A (VAMP-A) (VAMP-associated protein A) (VAP-A) (33 kDa VAMP-associated protein) (VAP-33)	Other	VAPA	8095500000	1359200000	3033400000	2295600000	1407300000	59	65.9	47	44.6	13	13	12	49.323
P21964	Catechol O-methyltransferase (EC 2.1.1.6)	Other	COMT	5225100000	852800000	1514100000	1453000000	1405300000	63.5	49.4	52	63.8	17	17	17	173.68
P36542	ATP synthase subunit gamma, mitochondrial (F-ATPase gamma subunit)	Other	ATPG	6402600000	1397600000	2352200000	1252800000	1399900000	37.2	38.3	30.9	40.6	12	12	12	42.275
P46782	40S ribosomal protein S5 [Cleaved into: 40S ribosomal protein S5, N-terminally processed]	Other	RS5	10337000000	1650600000	3246600000	4048400000	1391700000	54.4	54.9	69.1	50	15	15	15	99.344
P04080	Cystatin-B (CPI-B) (Liver thiol proteinase inhibitor) (Stefin-B)	ECM Regulators	CYTB	9252800000	1504400000	2648300000	3727400000	1372700000	77.6	77.6	77.6	77.6	5	5	5	67.69
P04632	Calpain small subunit 1 (CSS1) (Calcium-activated neutral proteinase small subunit) (CANP small subunit) (Calcium-dependent protease small subunit) (CDPS) (Calcium-dependent protease small subunit 1) (Calpain regulatory subunit)	Other	CPNS1	14870000000	3274800000	4573100000	5651900000	1370600000	80.6	80.6	81	80.6	14	14	14	323.31
P09038	Fibroblast growth factor 2 (FGF-2) (Basic fibroblast growth factor) (bFGF) (Heparin-binding growth factor 2) (HBGF-2)	Secreted Factors	FGF2	1799800000	114900000	118170000	196510000	1370200000	10.1	9.7	9.7	30.9	10	10	10	32.144
Q14152	Eukaryotic translation initiation factor 3 subunit A (eIF3a) (Eukaryotic translation initiation factor 3 subunit 10) (eIF-3-theta) (eIF3 p167) (eIF3 p180) (eIF3 p185)	Other	EIF3A	11518000000	2916500000	3409800000	3824500000	1367700000	35.6	36.3	30.8	28.1	56	56	56	210.09
P55735	Protein SEC13 homolog (SEC13-like protein 1) (SEC13-related protein)	Other	SEC13	8010800000	1294800000	2573500000	2775000000	1367500000	51.2	49.1	54.3	48.8	12	12	12	111.26
Q13200	26S proteasome non-ATPase regulatory subunit 2 (26S proteasome regulatory subunit RPN1) (26S proteasome regulatory subunit S2) (26S proteasome subunit p97) (Protein 55.11) (Tumor necrosis factor type 1 receptor-associated protein 2)	Other	PSMD2	9830400000	2568000000	2556600000	3342900000	1362800000	53.2	44.1	49.1	40.2	47	47	47	213.22
P12277	Creatine kinase B-type (EC 2.7.3.2) (B-CK) (Creatine kinase B chain)	Other	KCRB	14713000000	2857900000	4483300000	6010500000	1361400000	55.1	52.2	55.9	43.3	17	17	17	196.8
Q96TA1	Niban-like protein 1 (Meg-3) (Melanoma invasion by ERK) (MINERVA) (Protein FAM129B)	Other	NIBL1	13944000000	2806700000	4702800000	5077600000	1357100000	43.3	47.1	46.4	34.6	30	30	30	248.25
Q9NYU2	UDP-glucose:glycoprotein glucosyltransferase 1 (UGT1) (hUGT1) (EC 2.4.1.-) (UDP--Glc:glycoprotein glucosyltransferase) (UDP-glucose ceramide glucosyltransferase-like 1)	Other	UGGG1	7724000000	1286100000	2339300000	2757900000	1340600000	30.2	32.3	29.1	25.5	39	39	38	215.98
P61163	Alpha-centractin (Centractin) (ARP1) (Actin-RPV) (Centrosome-associated actin homolog)	Other	ACTZ	9965000000	2123200000	3087000000	3417200000	1337500000	48.1	50.8	50.8	47.9	19	19	9	127.45
P18085	ADP-ribosylation factor 4	Other	ARF4	5019400000	910770000	1316600000	1457800000	1334200000	60.6	60.6	60.6	49.4	9	6	6	38.801
P62841	40S ribosomal protein S15 (RIG protein)	Other	RS15	10054000000	1314100000	3005800000	4403800000	1330400000	55.9	55.9	55.9	55.9	5	5	5	102.71
P01023	Alpha-2-macroglobulin (Alpha-2-M) (C3 and PZP-like alpha-2-macroglobulin domain-containing protein 5)	ECM Regulators	A2MG	9841900000	14112000	1329400000	7171200000	1327100000	4.4	19.9	37.3	30.6	46	42	39	178.03
Q13409	Cytoplasmic dynein 1 intermediate chain 2 (Cytoplasmic dynein intermediate chain 2) (Dynein intermediate chain 2, cytosolic) (DH IC-2)	Other	DC1I2	7133700000	1470800000	1781000000	2558600000	1323300000	40.3	31	29.9	29.3	14	14	14	108.69
P53999	Activated RNA polymerase II transcriptional coactivator p15 (Positive cofactor 4) (PC4) (SUB1 homolog) (p14)	Other	TCP4	6415200000	973510000	1461300000	2657400000	1322900000	37.8	37.8	37.8	42.5	7	7	7	56.93
Q16851	UTP--glucose-1-phosphate uridylyltransferase (EC 2.7.7.9) (UDP-glucose pyrophosphorylase) (UDPGP) (UGPase)	Other	UGPA	8113600000	1344500000	2478200000	2969700000	1321200000	27	26.6	40.9	21.9	17	17	17	87.32
Q12797	Aspartyl/asparaginyl beta-hydroxylase (EC 1.14.11.16) (Aspartate beta-hydroxylase) (ASP beta-hydroxylase) (Peptide-aspartate beta-dioxygenase)	Other	ASPH	9723500000	1395400000	2995400000	4016200000	1316500000	30.3	33.4	32.1	24.8	25	25	25	188.78
Q12907	Vesicular integral-membrane protein VIP36 (Glycoprotein GP36b) (Lectin mannose-binding 2) (Vesicular integral-membrane protein 36) (VIP36)	Other	LMAN2	6227700000	1189800000	1966800000	1773200000	1298000000	50	49.4	48.9	49.7	15	15	15	110.1
P25789	Proteasome subunit alpha type-4 (EC 3.4.25.1) (Macropain subunit C9) (Multicatalytic endopeptidase complex subunit C9) (Proteasome component C9) (Proteasome subunit L)	Other	PSA4	9062600000	1916700000	2638600000	3211300000	1296000000	67.8	67	69.3	59.4	14	14	14	143.62
P41091	Eukaryotic translation initiation factor 2 subunit 3 (Eukaryotic translation initiation factor 2 subunit gamma X) (eIF-2-gamma X) (eIF-2gX)	Other	IF2G	8771600000	1664100000	2453800000	3361000000	1292700000	36	43.4	40.9	36.4	19	19	19	101.78
P60709	Actin, cytoplasmic 1 (Beta-actin) [Cleaved into: Actin, cytoplasmic 1, N-terminally processed]	Other	ACTB	11939000000	2590000000	3501900000	4555600000	1291700000	96.5	93.6	96	94.9	40	1	1	35.446
P23526	Adenosylhomocysteinase (AdoHcyase) (EC 3.3.1.1) (S-adenosyl-L-homocysteine hydrolase)	Other	SAHH	6081500000	1801500000	1373200000	1617800000	1289100000	35	28.7	28.2	38.2	18	18	18	75.073
P35613	Basigin (5F7) (Collagenase stimulatory factor) (Extracellular matrix metalloproteinase inducer) (EMMPRIN) (Leukocyte activation antigen M6) (OK blood group antigen) (Tumor cell-derived collagenase stimulatory factor) (TCSF) (CD antigen CD147)	Other	BASI	6212000000	1219500000	1709500000	1997700000	1285400000	23.9	27.5	23.9	27.5	8	8	8	77.704
P04040	Catalase (EC 1.11.1.6)	Other	CATA	5352400000	455490000	1369500000	2244900000	1282400000	36.8	45.2	49.3	54.1	25	25	25	166.53
Q6ZMP0	Thrombospondin type-1 domain-containing protein 4 (A disintegrin and metalloproteinase with thrombospondin motifs-like protein 6) (ADAMTS-like protein 6) (ADAMTSL-6)	ECM Glycoproteins	THSD4	4506400000	84045000	1001100000	2140500000	1280700000	11.8	31.9	32.9	27	25	25	25	186.58
P16070	CD44 antigen (CDw44) (Epican) (Extracellular matrix receptor III) (ECMR-III) (GP90 lymphocyte homing/adhesion receptor) (HUTCH-I) (Heparan sulfate proteoglycan) (Hermes antigen) (Hyaluronate receptor) (Phagocytic glycoprotein 1) (PGP-1) (Phagocytic glycoprotein I) (PGP-I) (CD antigen CD44)	Other	CD44	12006000000	2267000000	3767700000	4694100000	1277200000	8.2	9.8	8.6	8.8	8	8	8	120.53
P47914	60S ribosomal protein L29 (Cell surface heparin-binding protein HIP)	Other	RL29	8329800000	1473900000	2144800000	3441300000	1269800000	20.8	20.8	20.8	20.8	3	3	3	13.545
Q8IWE2	Protein NOXP20 (Nervous system overexpressed protein 20) (Protein FAM114A1)	Other	NXP20	8727900000	1693200000	2455400000	3312500000	1266900000	22.9	20.4	25.8	22.9	11	11	11	126.09
P42766	60S ribosomal protein L35	Other	RL35	9981100000	1741400000	3139900000	3844800000	1255000000	22.8	22.8	22.8	22.8	5	5	5	43.697
Q9Y5X1	Sorting nexin-9 (SH3 and PX domain-containing protein 1) (Protein SDP1) (SH3 and PX domain-containing protein 3A)	Other	SNX9	6008600000	718140000	1663700000	2375200000	1251600000	38.7	35.5	42.7	42.7	22	22	22	152.55
P61313	60S ribosomal protein L15	Other	RL15	16681000000	2420200000	5885900000	7129100000	1246100000	50	45.6	45.6	37.3	11	11	11	48.521
P46821	Microtubule-associated protein 1B (MAP-1B) [Cleaved into: MAP1B heavy chain; MAP1 light chain LC1]	Other	MAP1B	24881000000	5126300000	9109500000	9401900000	1243800000	33.4	32.9	33	16	65	65	63	323.31
Q13765	Nascent polypeptide-associated complex subunit alpha (NAC-alpha) (Alpha-NAC) (allergen Hom s 2)	Other	NACA	10556000000	3380400000	3092700000	2840500000	1242500000	32.6	32.6	32.6	25.6	5	5	5	52.337
O43491	Band 4.1-like protein 2 (Generally expressed protein 4.1) (4.1G)	Other	E41L2	7993300000	762580000	2466700000	3524700000	1239300000	26.6	34	39.3	24	30	30	29	245.78
P43686	26S protease regulatory subunit 6B (26S proteasome AAA-ATPase subunit RPT3) (MB67-interacting protein) (MIP224) (Proteasome 26S subunit ATPase 4) (Tat-binding protein 7) (TBP-7)	Other	PRS6B	7296600000	1785500000	1901500000	2372600000	1237000000	64.8	70.6	58.4	68.4	24	24	24	157.74
P23634	Plasma membrane calcium-transporting ATPase 4 (PMCA4) (EC 3.6.3.8) (Matrix-remodeling-associated protein 1) (Plasma membrane calcium ATPase isoform 4) (Plasma membrane calcium pump isoform 4)	Other	AT2B4	12175000000	2126200000	4039700000	4772700000	1236700000	25.3	25.6	29.1	18.3	34	34	21	312.66
Q14314	Fibroleukin (Fibrinogen-like protein 2) (pT49)	ECM Glycoproteins	FGL2	1609200000	0	189060000	187310000	1232800000	0	10.5	10.5	28	11	11	11	42.247
P49327	Fatty acid synthase (EC 2.3.1.85) [Includes: [Acyl-carrier-protein] S-acetyltransferase (EC 2.3.1.38); [Acyl-carrier-protein] S-malonyltransferase (EC 2.3.1.39); 3-oxoacyl-[acyl-carrier-protein] synthase (EC 2.3.1.41); 3-oxoacyl-[acyl-carrier-protein] reductase (EC 1.1.1.100); 3-hydroxyacyl-[acyl-carrier-protein] dehydratase (EC 4.2.1.59); Enoyl-[acyl-carrier-protein] reductase (EC 1.3.1.39); Ole…	Other	FAS	19894000000	5034800000	7950100000	5676200000	1232600000	42.6	45.5	36.6	25	84	84	84	323.31
P60900	Proteasome subunit alpha type-6 (EC 3.4.25.1) (27 kDa prosomal protein) (PROS-27) (p27K) (Macropain iota chain) (Multicatalytic endopeptidase complex iota chain) (Proteasome iota chain)	Other	PSA6	6000900000	1439300000	1388300000	1943400000	1229900000	70.7	55.7	44.7	40.7	15	15	15	58.299
Q06210	Glutamine--fructose-6-phosphate aminotransferase [isomerizing] 1 (EC 2.6.1.16) (D-fructose-6-phosphate amidotransferase 1) (Glutamine:fructose-6-phosphate amidotransferase 1) (GFAT 1) (GFAT1) (Hexosephosphate aminotransferase 1)	Other	GFPT1	3749500000	1006000000	860650000	654100000	1228800000	44.8	36.9	25.8	41.8	28	28	28	155.55
Q04637	Eukaryotic translation initiation factor 4 gamma 1 (eIF-4-gamma 1) (eIF-4G 1) (eIF-4G1) (p220)	Other	IF4G1	7252400000	1998700000	1967200000	2059900000	1226600000	25.9	26.1	21.3	22.3	35	35	30	191.41
P09104	Gamma-enolase (EC 4.2.1.11) (2-phospho-D-glycerate hydro-lyase) (Enolase 2) (Neural enolase) (Neuron-specific enolase) (NSE)	Other	ENOG	4042300000	353390000	716040000	1747400000	1225400000	45.4	42.4	45.9	55.1	17	14	14	138.17
P25787	Proteasome subunit alpha type-2 (EC 3.4.25.1) (Macropain subunit C3) (Multicatalytic endopeptidase complex subunit C3) (Proteasome component C3)	Other	PSA2	6991900000	1147200000	1902800000	2721800000	1220100000	42.3	35.9	38.9	32.9	9	9	9	55.129
Q14247	Src substrate cortactin (Amplaxin) (Oncogene EMS1)	Other	SRC8	12250000000	2225600000	3769100000	5042500000	1212800000	45.5	42.9	42.4	38.4	29	29	29	242.03
P35637	RNA-binding protein FUS (75 kDa DNA-pairing protein) (Oncogene FUS) (Oncogene TLS) (POMp75) (Translocated in liposarcoma protein)	Other	FUS	9991400000	2343500000	4039200000	2399500000	1209200000	23.8	22.4	22.2	22.2	12	12	10	145.19
Q99623	Prohibitin-2 (B-cell receptor-associated protein BAP37) (D-prohibitin) (Repressor of estrogen receptor activity)	Other	PHB2	5688200000	964450000	1522800000	1993600000	1207300000	57.5	60.2	57.5	53.8	16	16	16	132.62
P61088	Ubiquitin-conjugating enzyme E2 N (EC 2.3.2.23) (Bendless-like ubiquitin-conjugating enzyme) (E2 ubiquitin-conjugating enzyme N) (Ubc13) (UbcH13) (Ubiquitin carrier protein N) (Ubiquitin-protein ligase N)	Other	UBE2N	9251600000	1760800000	2777300000	3506300000	1207200000	47.4	65.8	52.6	47.4	8	8	8	46.889
Q16527	Cysteine and glycine-rich protein 2 (Cysteine-rich protein 2) (CRP2) (LIM domain only protein 5) (LMO-5) (Smooth muscle cell LIM protein) (SmLIM)	Other	CSRP2	5201300000	212620000	1127300000	2657300000	1204100000	34.2	47.2	52.3	47.2	9	9	9	100.36
O75369	Filamin-B (FLN-B) (ABP-278) (ABP-280 homolog) (Actin-binding-like protein) (Beta-filamin) (Filamin homolog 1) (Fh1) (Filamin-3) (Thyroid autoantigen) (Truncated actin-binding protein) (Truncated ABP)	Other	FLNB	21668000000	5971800000	6094900000	8403700000	1198000000	45.4	40.6	43.6	21.6	100	87	87	323.31
Q96FW1	Ubiquitin thioesterase OTUB1 (EC 3.4.19.12) (Deubiquitinating enzyme OTUB1) (OTU domain-containing ubiquitin aldehyde-binding protein 1) (Otubain-1) (hOTU1) (Ubiquitin-specific-processing protease OTUB1)	Other	OTUB1	6854900000	1218800000	2130900000	2307700000	1197500000	44.3	55.7	37.6	45.8	10	10	10	86.712
Q15181	Inorganic pyrophosphatase (EC 3.6.1.1) (Pyrophosphate phospho-hydrolase) (PPase)	Other	IPYR	15570000000	3606600000	5106700000	5662000000	1194400000	71.6	73.7	67.1	59.5	17	17	17	150.58
O95782	AP-2 complex subunit alpha-1 (100 kDa coated vesicle protein A) (Adaptor protein complex AP-2 subunit alpha-1) (Adaptor-related protein complex 2 subunit alpha-1) (Alpha-adaptin A) (Alpha1-adaptin) (Clathrin assembly protein complex 2 alpha-A large chain) (Plasma membrane adaptor HA2/AP2 adaptin alpha A subunit)	Other	AP2A1	8989800000	1759100000	2911400000	3125900000	1193500000	33.6	37.2	37.1	26.3	30	30	24	122.71
Q00688	Peptidyl-prolyl cis-trans isomerase FKBP3 (PPIase FKBP3) (EC 5.2.1.8) (25 kDa FK506-binding protein) (25 kDa FKBP) (FKBP-25) (FK506-binding protein 3) (FKBP-3) (Immunophilin FKBP25) (Rapamycin-selective 25 kDa immunophilin) (Rotamase)	Other	FKBP3	8378800000	1569300000	2928400000	2691000000	1190100000	35.3	47.8	46.4	33.5	10	10	10	62.905
Q969H8	Myeloid-derived growth factor (MYDGF) (Interleukin-25) (IL-25) (Stromal cell-derived growth factor SF20)	Other	MYDGF	7871700000	1743300000	2187900000	2750500000	1190000000	20.8	20.8	20.8	13.9	3	3	3	18.609
Q9Y613	FH1/FH2 domain-containing protein 1 (Formin homolog overexpressed in spleen 1) (FHOS) (Formin homology 2 domain-containing protein 1)	Other	FHOD1	2625600000	0	423180000	1017000000	1185500000	0	4.7	2.6	0.9	4	4	4	9.3971
Q03135	Caveolin-1	Other	CAV1	15463000000	2737200000	5519700000	6022400000	1183800000	45.5	34.8	34.8	29.8	7	7	7	38.182
P19367	Hexokinase-1 (EC 2.7.1.1) (Brain form hexokinase) (Hexokinase type I) (HK I)	Other	HXK1	6245600000	1566900000	1635500000	1862500000	1180700000	42.5	40.1	38.8	37.2	38	38	34	191.92
P24593	Insulin-like growth factor-binding protein 5 (IBP-5) (IGF-binding protein 5) (IGFBP-5)	ECM Glycoproteins	IBP5	5041200000	810900000	1164500000	1891300000	1174600000	51.8	41.2	41.5	55.9	13	13	13	94.526
P35237	Serpin B6 (Cytoplasmic antiproteinase) (CAP) (Peptidase inhibitor 6) (PI-6) (Placental thrombin inhibitor)	ECM Regulators	SPB6	8066700000	1432300000	1968900000	3492900000	1172700000	52.7	59.3	54.8	58.2	18	18	17	146.71
Q16531	DNA damage-binding protein 1 (DDB p127 subunit) (DNA damage-binding protein a) (DDBa) (Damage-specific DNA-binding protein 1) (HBV X-associated protein 1) (XAP-1) (UV-damaged DNA-binding factor) (UV-damaged DNA-binding protein 1) (UV-DDB 1) (XPE-binding factor) (XPE-BF) (Xeroderma pigmentosum group E-complementing protein) (XPCe)	Other	DDB1	7744300000	1708300000	2306400000	2557600000	1171900000	24.6	24.4	23.8	22.2	27	27	27	138.16
P31943	Heterogeneous nuclear ribonucleoprotein H (hnRNP H) [Cleaved into: Heterogeneous nuclear ribonucleoprotein H, N-terminally processed]	Other	HNRH1	6835000000	1579800000	2061200000	2025100000	1168800000	35.2	30.7	30.5	30.5	12	10	6	154.9
Q99988	Growth/differentiation factor 15 (GDF-15) (Macrophage inhibitory cytokine 1) (MIC-1) (NSAID-activated gene 1 protein) (NAG-1) (NSAID-regulated gene 1 protein) (NRG-1) (Placental TGF-beta) (Placental bone morphogenetic protein) (Prostate differentiation factor)	Secreted Factors	GDF15	1266400000	98360000	0	0	1168100000	27.3	14.3	10.4	39	8	8	8	42.464
Q13740	CD166 antigen (Activated leukocyte cell adhesion molecule) (CD antigen CD166)	Other	CD166	6636600000	1213000000	1915400000	2341600000	1166600000	32.9	41.5	36.5	35	19	19	19	85.534
P29692	Elongation factor 1-delta (EF-1-delta) (Antigen NY-CO-4)	Other	EF1D	9677600000	2033900000	3556500000	2939500000	1147600000	56.6	59.4	56.6	52.3	11	11	11	202.79
P33176	Kinesin-1 heavy chain (Conventional kinesin heavy chain) (Ubiquitous kinesin heavy chain) (UKHC)	Other	KINH	9929100000	2069900000	3114200000	3602200000	1142700000	46.3	48.1	45	36.4	37	37	31	304.28
P61970	Nuclear transport factor 2 (NTF-2) (Placental protein 15) (PP15)	Other	NTF2	9686200000	1993100000	2598400000	3952900000	1141800000	70.9	51.2	51.2	38.6	5	5	5	57.348
P23381	Tryptophan--tRNA ligase, cytoplasmic (EC 6.1.1.2) (Interferon-induced protein 53) (IFP53) (Tryptophanyl-tRNA synthetase) (TrpRS) (hWRS) [Cleaved into: T1-TrpRS; T2-TrpRS]	Other	SYWC	9027600000	1085600000	2600900000	4201600000	1139500000	41.6	60.9	53.7	47.3	25	25	25	171.22
P62266	40S ribosomal protein S23	Other	RS23	9234300000	1363100000	3016300000	3716900000	1137900000	42	49	49	49	8	8	8	40.307
Q12905	Interleukin enhancer-binding factor 2 (Nuclear factor of activated T-cells 45 kDa)	Other	ILF2	5995900000	987740000	1564200000	2307800000	1136200000	51	55.4	55.1	50.3	17	17	17	95.152
P51572	B-cell receptor-associated protein 31 (BCR-associated protein 31) (Bap31) (6C6-AG tumor-associated antigen) (Protein CDM) (p28)	Other	BAP31	5357500000	1006900000	1287900000	1927500000	1135300000	24	27.6	30.1	27.6	9	9	9	25.834
Q15075	Early endosome antigen 1 (Endosome-associated protein p162) (Zinc finger FYVE domain-containing protein 2)	Other	EEA1	7900100000	978010000	2031100000	3761700000	1129300000	25.8	29.3	30.3	26.2	46	46	46	323.31
P61769	Beta-2-microglobulin [Cleaved into: Beta-2-microglobulin form pI 5.3]	Other	B2MG	7453600000	600080000	2659000000	3065900000	1128600000	26.9	35.3	35.3	35.3	3	3	3	30.617
P30046	D-dopachrome decarboxylase (EC 4.1.1.84) (D-dopachrome tautomerase) (Phenylpyruvate tautomerase II)	Other	DOPD	8092600000	1580200000	2354700000	3031200000	1126600000	56.8	56.8	56.8	47.5	7	7	7	55.666
P07942	Laminin subunit beta-1 (Laminin B1 chain) (Laminin-1 subunit beta) (Laminin-10 subunit beta) (Laminin-12 subunit beta) (Laminin-2 subunit beta) (Laminin-6 subunit beta) (Laminin-8 subunit beta)	ECM Glycoproteins	LAMB1	3667500000	186660000	1002700000	1355200000	1122900000	11.8	24.4	27.9	28.1	39	39	39	290.43
Q92499	ATP-dependent RNA helicase DDX1 (EC 3.6.4.13) (DEAD box protein 1) (DEAD box protein retinoblastoma) (DBP-RB)	Other	DDX1	5167100000	869200000	1529400000	1649200000	1119300000	25.8	33.4	26.9	37.8	24	24	24	110.97
Q9Y3B3	Transmembrane emp24 domain-containing protein 7 (p24 family protein gamma-3) (p24gamma3) (p27)	Other	TMED7	3988100000	618970000	1146100000	1114000000	1109000000	29.5	29.5	29.5	29.5	6	6	6	33.029
P25786	Proteasome subunit alpha type-1 (EC 3.4.25.1) (30 kDa prosomal protein) (PROS-30) (Macropain subunit C2) (Multicatalytic endopeptidase complex subunit C2) (Proteasome component C2) (Proteasome nu chain)	Other	PSA1	6180000000	915630000	1794400000	2362700000	1107200000	55.9	71.9	70.3	59.7	15	15	15	141.17
P00403	Cytochrome c oxidase subunit 2 (Cytochrome c oxidase polypeptide II)	Other	COX2	7478200000	1008000000	2947800000	2415800000	1106700000	37.9	37.9	37.9	33.5	6	6	6	71.652
P26583	High mobility group protein B2 (High mobility group protein 2) (HMG-2)	Other	HMGB2	11920000000	1986900000	4022800000	4806200000	1103800000	50.2	42.6	40.2	38.8	12	9	9	54.776
O15145	Actin-related protein 2/3 complex subunit 3 (Arp2/3 complex 21 kDa subunit) (p21-ARC)	Other	ARPC3	8708200000	1880500000	2680200000	3045400000	1102100000	60.1	65.7	65.7	48.3	13	13	13	67.876
Q04760	Lactoylglutathione lyase (EC 4.4.1.5) (Aldoketomutase) (Glyoxalase I) (Glx I) (Ketone-aldehyde mutase) (Methylglyoxalase) (S-D-lactoylglutathione methylglyoxal lyase)	Other	LGUL	10035000000	1833100000	3021500000	4078600000	1101300000	51.1	51.1	46.2	42.4	9	9	9	25.884
P41250	Glycine--tRNA ligase (EC 6.1.1.14) (Diadenosine tetraphosphate synthetase) (AP-4-A synthetase) (Glycyl-tRNA synthetase) (GlyRS)	Other	SYG	7670100000	2394300000	1878300000	2296700000	1100900000	51.3	46	36.9	38.3	29	29	29	219.89
P34897	Serine hydroxymethyltransferase, mitochondrial (SHMT) (EC 2.1.2.1) (Glycine hydroxymethyltransferase) (Serine methylase)	Other	GLYM	5944300000	1074000000	1970100000	1800700000	1099600000	38.1	46	48	46	18	18	18	142.7
P23219	Prostaglandin G/H synthase 1 (EC 1.14.99.1) (Cyclooxygenase-1) (COX-1) (Prostaglandin H2 synthase 1) (PGH synthase 1) (PGHS-1) (PHS 1) (Prostaglandin-endoperoxide synthase 1)	Other	PGH1	2193800000	377430000	625560000	91431000	1099400000	30.4	30.4	21.5	38.2	16	15	15	96.248
Q07021	Complement component 1 Q subcomponent-binding protein, mitochondrial (ASF/SF2-associated protein p32) (Glycoprotein gC1qBP) (C1qBP) (Hyaluronan-binding protein 1) (Mitochondrial matrix protein p32) (gC1q-R protein) (p33)	Other	C1QBP	2488300000	476850000	639770000	273100000	1098600000	28.7	23.4	23.8	39	9	9	9	94.757
O43776	Asparagine--tRNA ligase, cytoplasmic (EC 6.1.1.22) (Asparaginyl-tRNA synthetase) (AsnRS)	Other	SYNC	8339100000	1979800000	2765300000	2500400000	1093600000	34.3	35.2	38	34.3	15	15	15	167.39
P51149	Ras-related protein Rab-7a	Other	RAB7A	7170900000	1720500000	2466200000	1890900000	1093300000	58.9	64.7	75.8	42.5	18	18	18	112.99
P21399	Cytoplasmic aconitate hydratase (Aconitase) (EC 4.2.1.3) (Citrate hydro-lyase) (Ferritin repressor protein) (Iron regulatory protein 1) (IRP1) (Iron-responsive element-binding protein 1) (IRE-BP 1)	Other	ACOC	7101200000	734370000	2025200000	3250200000	1091400000	41.4	46.7	53.4	42.9	35	35	35	208.67
P27105	Erythrocyte band 7 integral membrane protein (Protein 7.2b) (Stomatin)	Other	STOM	5275800000	697510000	1640700000	1848900000	1088700000	42.7	45.5	38.2	46.2	14	14	14	131.82
Q1KMD3	Heterogeneous nuclear ribonucleoprotein U-like protein 2 (Scaffold-attachment factor A2) (SAF-A2)	Other	HNRL2	5292700000	528570000	1639100000	2039700000	1085400000	23.8	36.9	34.9	35.7	31	31	31	159.61
O14979	Heterogeneous nuclear ribonucleoprotein D-like (hnRNP D-like) (hnRNP DL) (AU-rich element RNA-binding factor) (JKT41-binding protein) (Protein laAUF1)	Other	HNRDL	8345600000	1958200000	2749200000	2554600000	1083700000	19.3	19.3	21.4	19.3	10	9	9	68.441
Q14847	LIM and SH3 domain protein 1 (LASP-1) (Metastatic lymph node gene 50 protein) (MLN 50)	Other	LASP1	9628800000	1336200000	2902900000	4306800000	1082800000	47.9	44.1	44.8	44.1	16	16	16	94.422
P54136	Arginine--tRNA ligase, cytoplasmic (EC 6.1.1.19) (Arginyl-tRNA synthetase) (ArgRS)	Other	SYRC	6219300000	1282200000	1593000000	2261600000	1082400000	41.2	39.2	38.5	38.5	27	27	27	130.46
Q9UHG3	Prenylcysteine oxidase 1 (EC 1.8.3.5) (Prenylcysteine lyase)	Other	PCYOX	4498100000	589440000	1195400000	1631800000	1081500000	31.5	30.3	32.1	34.1	13	13	13	88.247
P49748	Very long-chain specific acyl-CoA dehydrogenase, mitochondrial (VLCAD) (EC 1.3.8.9)	Other	ACADV	5351800000	651160000	1584200000	2039800000	1076600000	25	40.3	36.8	40	27	27	27	119.62
Q9H4A4	Aminopeptidase B (AP-B) (EC 3.4.11.6) (Arginine aminopeptidase) (Arginyl aminopeptidase)	Other	AMPB	4447600000	749990000	958850000	1664000000	1074800000	40.6	43.2	43.5	44	24	24	24	183.99
P07954	Fumarate hydratase, mitochondrial (Fumarase) (EC 4.2.1.2)	Other	FUMH	8723100000	1773600000	2441500000	3435400000	1072700000	42.7	38.2	40.4	36.9	14	14	14	141.6
Q9UBS4	DnaJ homolog subfamily B member 11 (APOBEC1-binding protein 2) (ABBP-2) (DnaJ protein homolog 9) (ER-associated DNAJ) (ER-associated Hsp40 co-chaperone) (Endoplasmic reticulum DNA J domain-containing protein 3) (ER-resident protein ERdj3) (ERdj3) (ERj3p) (HEDJ) (Human DnaJ protein 9) (hDj-9) (PWP1-interacting protein 4)	Other	DJB11	3600800000	569060000	955700000	1006000000	1070000000	17.9	22.3	22.1	29.9	11	11	11	53.151
Q70UQ0	Inhibitor of nuclear factor kappa-B kinase-interacting protein (I kappa-B kinase-interacting protein) (IKBKB-interacting protein) (IKK-interacting protein)	Other	IKIP	3517500000	611720000	869920000	968030000	1067900000	21.1	23.4	20.6	26.3	9	9	9	47.715
P62873	Guanine nucleotide-binding protein G(I)/G(S)/G(T) subunit beta-1 (Transducin beta chain 1)	Other	GBB1	9389400000	1416900000	3047300000	3859800000	1065400000	58.8	61.8	59.7	52.6	14	8	7	140.04
Q15907	Ras-related protein Rab-11B (GTP-binding protein YPT3)	Other	RB11B	5838500000	1284000000	1436100000	2055500000	1062900000	54.1	49.1	52.8	41.3	11	11	11	78.209
P61513	60S ribosomal protein L37a	Other	RL37A	8059000000	1654800000	2564600000	2780600000	1059000000	41.3	52.2	52.2	21.7	6	6	6	31.233
Q9UPN3	Microtubule-actin cross-linking factor 1, isoforms 1/2/3/5 (620 kDa actin-binding protein) (ABP620) (Actin cross-linking family protein 7) (Macrophin-1) (Trabeculin-alpha)	Other	MACF1	10047000000	1448900000	3165800000	4373500000	1058700000	12.9	19.2	15.7	10.5	137	136	134	323.31
O15144	Actin-related protein 2/3 complex subunit 2 (Arp2/3 complex 34 kDa subunit) (p34-ARC)	Other	ARPC2	10681000000	2189100000	3523400000	3922200000	1046200000	61.7	53.7	53	47.7	18	18	18	79.291
Q9NR45	Sialic acid synthase (N-acetylneuraminate synthase) (EC 2.5.1.56) (N-acetylneuraminate-9-phosphate synthase) (EC 2.5.1.57) (N-acetylneuraminic acid phosphate synthase) (N-acetylneuraminic acid synthase)	Other	SIAS	6924200000	1129900000	2147500000	2600900000	1045900000	46.2	54	46.2	51.3	13	13	13	151.34
P50914	60S ribosomal protein L14 (CAG-ISL 7)	Other	RL14	8330900000	1586100000	3140400000	2568900000	1035600000	15.8	15.8	15.8	15.8	3	3	3	21.645
O00231	26S proteasome non-ATPase regulatory subunit 11 (26S proteasome regulatory subunit RPN6) (26S proteasome regulatory subunit S9) (26S proteasome regulatory subunit p44.5)	Other	PSD11	5871600000	1523400000	1644000000	1669900000	1034300000	48.3	36.5	35.5	36.3	19	19	19	61.62
O75347	Tubulin-specific chaperone A (TCP1-chaperonin cofactor A) (Tubulin-folding cofactor A) (CFA)	Other	TBCA	7185200000	933930000	1984100000	3233900000	1033300000	54.6	63.9	63.9	54.6	10	10	10	71.745
Q9UBQ7	Glyoxylate reductase/hydroxypyruvate reductase (EC 1.1.1.79) (EC 1.1.1.81)	Other	GRHPR	4315900000	983330000	1067600000	1233700000	1031200000	35.7	38.7	39	38.7	11	11	11	117.17
O75390	Citrate synthase, mitochondrial (EC 2.3.3.1) (Citrate (Si)-synthase)	Other	CISY	6773800000	1456900000	2177600000	2110800000	1028500000	49.6	49.4	49.4	45.3	19	19	19	146.53
P03956	Interstitial collagenase (EC 3.4.24.7) (Fibroblast collagenase) (Matrix metalloproteinase-1) (MMP-1) [Cleaved into: 22 kDa interstitial collagenase; 27 kDa interstitial collagenase]	ECM Regulators	MMP1	1019000000	0	0	0	1019000000	0	0	0	36.5	15	15	15	58.686
P63279	SUMO-conjugating enzyme UBC9 (EC 6.3.2.-) (SUMO-protein ligase) (Ubiquitin carrier protein 9) (Ubiquitin carrier protein I) (Ubiquitin-conjugating enzyme E2 I) (Ubiquitin-protein ligase I) (p18)	Other	UBC9	6876300000	978570000	1832400000	3054800000	1010500000	75.3	67.1	75.3	75.3	9	9	9	61.108
P54727	UV excision repair protein RAD23 homolog B (HR23B) (hHR23B) (XP-C repair-complementing complex 58 kDa protein) (p58)	Other	RD23B	11292000000	2260000000	3430300000	4592100000	1009100000	46.9	48.7	48.7	46.7	14	14	12	110.06
P22061	Protein-L-isoaspartate(D-aspartate) O-methyltransferase (PIMT) (EC 2.1.1.77) (L-isoaspartyl protein carboxyl methyltransferase) (Protein L-isoaspartyl/D-aspartyl methyltransferase) (Protein-beta-aspartate methyltransferase)	Other	PIMT	7620500000	1512700000	2145800000	2959000000	1002900000	59.9	64.8	65.6	51.5	11	11	11	101.45
Q6DD88	Atlastin-3 (EC 3.6.5.-)	Other	ATLA3	10507000000	1844800000	3811800000	3848800000	1001200000	40.7	47.7	38.4	28.5	18	18	18	138.67
P11216	Glycogen phosphorylase, brain form (EC 2.4.1.1)	Other	PYGB	6477700000	1341400000	2115600000	2020300000	1000300000	30.1	36.3	36.5	25.3	34	34	28	118.19
Q99873	Protein arginine N-methyltransferase 1 (EC 2.1.1.-) (Histone-arginine N-methyltransferase PRMT1) (EC 2.1.1.125) (Interferon receptor 1-bound protein 4)	Other	ANM1	8424000000	2732500000	2584200000	2108000000	999190000	49.3	48.8	40.4	36.3	17	17	17	62.027
P10253	Lysosomal alpha-glucosidase (EC 3.2.1.20) (Acid maltase) (Aglucosidase alfa) [Cleaved into: 76 kDa lysosomal alpha-glucosidase; 70 kDa lysosomal alpha-glucosidase]	Other	LYAG	1642500000	37337000	185860000	422730000	996580000	8.5	12.5	24.8	30	21	21	21	119.44
Q99460	26S proteasome non-ATPase regulatory subunit 1 (26S proteasome regulatory subunit RPN2) (26S proteasome regulatory subunit S1) (26S proteasome subunit p112)	Other	PSMD1	8661300000	2560700000	2100800000	3008000000	991770000	43.2	35.9	38.8	27.7	32	32	32	180.55
P63173	60S ribosomal protein L38	Other	RL38	6910400000	1707400000	2146800000	2066200000	990060000	35.7	35.7	18.6	35.7	4	4	4	26.689
P49189	4-trimethylaminobutyraldehyde dehydrogenase (TMABADH) (EC 1.2.1.47) (Aldehyde dehydrogenase E3 isozyme) (Aldehyde dehydrogenase family 9 member A1) (EC 1.2.1.3) (Gamma-aminobutyraldehyde dehydrogenase) (EC 1.2.1.19) (R-aminobutyraldehyde dehydrogenase) [Cleaved into: 4-trimethylaminobutyraldehyde dehydrogenase, N-terminally processed]	Other	AL9A1	5593600000	899130000	1547900000	2158700000	987870000	29.1	28.9	26.1	23.7	13	13	13	58.988
P20810	Calpastatin (Calpain inhibitor) (Sperm BS-17 component)	Other	ICAL	10997000000	2080500000	3660200000	4280300000	976010000	44.9	49.9	53.1	37.7	25	25	25	269.15
Q9Y3F4	Serine-threonine kinase receptor-associated protein (MAP activator with WD repeats) (UNR-interacting protein) (WD-40 repeat protein PT-WD)	Other	STRAP	8106400000	2213400000	2009600000	2908400000	974880000	55.1	47.7	49.7	26.9	15	15	15	82.005
P17844	Probable ATP-dependent RNA helicase DDX5 (EC 3.6.4.13) (DEAD box protein 5) (RNA helicase p68)	Other	DDX5	6609400000	1729600000	2290600000	1614800000	974370000	55.5	49.8	43.6	40.6	32	32	24	146.73
P49588	Alanine--tRNA ligase, cytoplasmic (EC 6.1.1.7) (Alanyl-tRNA synthetase) (AlaRS) (Renal carcinoma antigen NY-REN-42)	Other	SYAC	6283500000	1036900000	2040200000	2233500000	972980000	28	34.7	28.7	27.3	30	30	30	199.39
Q13263	Transcription intermediary factor 1-beta (TIF1-beta) (E3 SUMO-protein ligase TRIM28) (EC 6.3.2.-) (KRAB-associated protein 1) (KAP-1) (KRAB-interacting protein 1) (KRIP-1) (Nuclear corepressor KAP-1) (RING finger protein 96) (Tripartite motif-containing protein 28)	Other	TIF1B	8581100000	2347200000	2572600000	2691500000	969790000	49.7	48.3	46.1	26.7	24	24	24	249.05
P46776	60S ribosomal protein L27a	Other	RL27A	7389600000	1604100000	2222400000	2594800000	968250000	31.8	31.8	31.8	25	6	6	6	27.146
P42704	Leucine-rich PPR motif-containing protein, mitochondrial (130 kDa leucine-rich protein) (LRP 130) (GP130)	Other	LPPRC	6980500000	1666300000	2305300000	2041300000	967640000	32.9	31.9	28	24.9	44	44	44	192.55
P61254	60S ribosomal protein L26	Other	RL26	4371300000	675240000	1392500000	1339600000	964020000	24.1	29.7	29.7	29.7	8	8	8	18.823
P54577	Tyrosine--tRNA ligase, cytoplasmic (EC 6.1.1.1) (Tyrosyl-tRNA synthetase) (TyrRS) [Cleaved into: Tyrosine--tRNA ligase, cytoplasmic, N-terminally processed]	Other	SYYC	4555000000	953790000	1402500000	1240100000	958640000	37.1	38.8	33.1	33.9	21	21	21	61.116
Q9P2J5	Leucine--tRNA ligase, cytoplasmic (EC 6.1.1.4) (Leucyl-tRNA synthetase) (LeuRS)	Other	SYLC	3937600000	696270000	1019500000	1263300000	958590000	32.1	30	25.9	28.4	33	33	33	146.81
P42677	40S ribosomal protein S27 (Metallopan-stimulin 1) (MPS-1)	Other	RS27	7715200000	1692400000	2632500000	2432000000	958270000	41.7	41.7	41.7	41.7	6	6	3	35.553
P13073	Cytochrome c oxidase subunit 4 isoform 1, mitochondrial (Cytochrome c oxidase polypeptide IV) (Cytochrome c oxidase subunit IV isoform 1) (COX IV-1)	Other	COX41	6014400000	862220000	2052300000	2143000000	956920000	37.9	37.9	38.5	32	8	8	8	28.322
O14880	Microsomal glutathione S-transferase 3 (Microsomal GST-3) (EC 2.5.1.18) (Microsomal GST-III)	Other	MGST3	1819700000	30091000	787580000	50249000	951810000	44.1	52	27.6	42.1	6	6	6	50.774
Q8N1F7	Nuclear pore complex protein Nup93 (93 kDa nucleoporin) (Nucleoporin Nup93)	Other	NUP93	2832500000	111220000	1005000000	765070000	951260000	17.6	18.1	21.6	13.9	12	12	12	123.51
P31930	Cytochrome b-c1 complex subunit 1, mitochondrial (Complex III subunit 1) (Core protein I) (Ubiquinol-cytochrome-c reductase complex core protein 1)	Other	QCR1	3813200000	688280000	1066500000	1107200000	951150000	41.5	45	35.6	34	17	17	16	121.96
Q9H2U2	Inorganic pyrophosphatase 2, mitochondrial (EC 3.6.1.1) (Pyrophosphatase SID6-306) (Pyrophosphate phospho-hydrolase 2) (PPase 2)	Other	IPYR2	3200300000	471630000	957540000	825700000	945410000	27.2	36.8	27.2	36.8	9	9	9	67.92
P35998	26S protease regulatory subunit 7 (26S proteasome AAA-ATPase subunit RPT1) (Proteasome 26S subunit ATPase 2) (Protein MSS1)	Other	PRS7	5946600000	1274200000	1751600000	1976700000	944110000	57.3	63.3	61.7	52.7	28	28	28	180.59
Q15363	Transmembrane emp24 domain-containing protein 2 (Membrane protein p24A) (p24) (p24 family protein beta-1) (p24beta1)	Other	TMED2	2967500000	241170000	652230000	1140400000	933720000	30.8	24.9	24.9	30.8	5	5	5	23.359
P20700	Lamin-B1	Other	LMNB1	8344900000	840930000	3063400000	3509700000	930870000	34.3	47.1	51.5	39.8	39	33	33	166.92
Q14195	Dihydropyrimidinase-related protein 3 (DRP-3) (Collapsin response mediator protein 4) (CRMP-4) (Unc-33-like phosphoprotein 1) (ULIP-1)	Other	DPYL3	11974000000	1462700000	3909500000	5672400000	929740000	37.9	46.8	54.6	41.9	21	19	18	126.44
P48735	Isocitrate dehydrogenase [NADP], mitochondrial (IDH) (EC 1.1.1.42) (ICD-M) (IDP) (NADP(+)-specific ICDH) (Oxalosuccinate decarboxylase)	Other	IDHP	4808900000	611990000	1662300000	1605400000	929210000	32.3	44.9	35.4	37.8	19	18	18	67.173
P13804	Electron transfer flavoprotein subunit alpha, mitochondrial (Alpha-ETF)	Other	ETFA	5732800000	822720000	1889100000	2101200000	919720000	40.8	48.3	45.9	40.8	13	13	13	63.777
Q9BVK6	Transmembrane emp24 domain-containing protein 9 (GMP25) (Glycoprotein 25L2) (p24 family protein alpha-2) (p24alpha2) (p25)	Other	TMED9	4389900000	681100000	1179600000	1609900000	919330000	26.4	26.4	32.8	26.4	8	8	7	51.979
P26640	Valine--tRNA ligase (EC 6.1.1.9) (Protein G7a) (Valyl-tRNA synthetase) (ValRS)	Other	SYVC	6238500000	1681300000	1364500000	2280600000	912040000	37	35.2	37.7	28.2	36	36	36	176.97
Q07960	Rho GTPase-activating protein 1 (CDC42 GTPase-activating protein) (GTPase-activating protein rhoOGAP) (Rho-related small GTPase protein activator) (Rho-type GTPase-activating protein 1) (p50-RhoGAP)	Other	RHG01	7526000000	1290400000	2162500000	3164700000	908400000	54.7	54.7	55.6	49.2	16	16	16	143.02
Q13418	Integrin-linked protein kinase (EC 2.7.11.1) (59 kDa serine/threonine-protein kinase) (ILK-1) (ILK-2) (p59ILK)	Other	ILK	4876200000	764770000	1126300000	2080100000	905080000	34.7	39.4	48.5	46.7	21	21	21	85.832
Q16643	Drebrin (Developmentally-regulated brain protein)	Other	DREB	9408700000	1996900000	2954400000	3553700000	903680000	35.7	38.5	40.4	23.1	22	22	22	220.6
P54709	Sodium/potassium-transporting ATPase subunit beta-3 (Sodium/potassium-dependent ATPase subunit beta-3) (ATPB-3) (CD antigen CD298)	Other	AT1B3	3410800000	423520000	699250000	1386300000	901700000	30.5	23.3	39.8	33.3	9	9	9	31.879
P54886	Delta-1-pyrroline-5-carboxylate synthase (P5CS) (Aldehyde dehydrogenase family 18 member A1) [Includes: Glutamate 5-kinase (GK) (EC 2.7.2.11) (Gamma-glutamyl kinase); Gamma-glutamyl phosphate reductase (GPR) (EC 1.2.1.41) (Glutamate-5-semialdehyde dehydrogenase) (Glutamyl-gamma-semialdehyde dehydrogenase)]	Other	P5CS	3642400000	614490000	1180200000	948140000	899540000	23	28.4	23.8	26.2	20	20	20	125.57
P11279	Lysosome-associated membrane glycoprotein 1 (LAMP-1) (Lysosome-associated membrane protein 1) (CD107 antigen-like family member A) (CD antigen CD107a)	Other	LAMP1	5389000000	710600000	1826600000	1954700000	897140000	9.8	11.8	9.8	9.8	5	5	5	27.158
Q9Y2J2	Band 4.1-like protein 3 (4.1B) (Differentially expressed in adenocarcinoma of the lung protein 1) (DAL-1) [Cleaved into: Band 4.1-like protein 3, N-terminally processed]	Other	E41L3	3757000000	56930000	202490000	2602300000	895290000	6.2	8.1	12.7	22.4	17	16	16	59.153
P16278	Beta-galactosidase (EC 3.2.1.23) (Acid beta-galactosidase) (Lactase) (Elastin receptor 1)	Other	BGAL	2590700000	285450000	461210000	949530000	894510000	12.3	19.8	18.5	24.7	12	12	12	51.582
P84090	Enhancer of rudimentary homolog	Other	ERH	8984900000	2081800000	2924300000	3089800000	889050000	46.2	52.9	52.9	46.2	6	6	6	75.128
P01033	Metalloproteinase inhibitor 1 (Erythroid-potentiating activity) (EPA) (Fibroblast collagenase inhibitor) (Collagenase inhibitor) (Tissue inhibitor of metalloproteinases 1) (TIMP-1)	ECM Regulators	TIMP1	2435600000	144030000	628050000	775740000	887770000	40.1	49.8	49.8	51.7	8	8	8	112.76
O00571	ATP-dependent RNA helicase DDX3X (EC 3.6.4.13) (DEAD box protein 3, X-chromosomal) (DEAD box, X isoform) (Helicase-like protein 2) (HLP2)	Other	DDX3X	5887000000	1331100000	1998700000	1672900000	884240000	35.2	38.8	35.3	36.7	27	26	24	131.91
O43390	Heterogeneous nuclear ribonucleoprotein R (hnRNP R)	Other	HNRPR	5628800000	1147000000	1940000000	1657800000	884030000	32.4	34.1	32.4	32.9	25	17	17	45.038
Q14112	Nidogen-2 (NID-2) (Osteonidogen)	ECM Glycoproteins	NID2	3122800000	134920000	620690000	1486600000	880560000	12.8	23.6	26.9	28.8	28	28	28	286.04
P22087	rRNA 2'-O-methyltransferase fibrillarin (EC 2.1.1.-) (34 kDa nucleolar scleroderma antigen) (Histone-glutamine methyltransferase)	Other	FBRL	3762200000	1003200000	542520000	1336600000	879950000	43	39.6	42.1	45.5	12	12	11	72.258
P47755	F-actin-capping protein subunit alpha-2 (CapZ alpha-2)	Other	CAZA2	4796900000	972100000	1322100000	1624900000	877810000	54.9	49	49	47.9	11	9	9	125.08
P00568	Adenylate kinase isoenzyme 1 (AK 1) (EC 2.7.4.3) (EC 2.7.4.6) (ATP-AMP transphosphorylase 1) (ATP:AMP phosphotransferase) (Adenylate monophosphate kinase) (Myokinase)	Other	KAD1	6113000000	616950000	1759900000	2859000000	877140000	55.7	59.8	59.8	55.7	10	10	9	61.29
P35221	Catenin alpha-1 (Alpha E-catenin) (Cadherin-associated protein) (Renal carcinoma antigen NY-REN-13)	Other	CTNA1	7214200000	1116200000	2345800000	2879100000	873090000	33.1	29.8	28.3	30.5	26	26	23	175.49
P08254	Stromelysin-1 (SL-1) (EC 3.4.24.17) (Matrix metalloproteinase-3) (MMP-3) (Transin-1)	ECM Regulators	MMP3	861970000	0	0	0	861970000	0	0	0	21.8	10	10	10	17.737
Q96AE4	Far upstream element-binding protein 1 (FBP) (FUSE-binding protein 1) (DNA helicase V) (hDH V)	Other	FUBP1	5019200000	1461400000	1600100000	1095800000	861880000	30.9	32.8	37.9	31.8	22	18	17	85.939
Q02218	2-oxoglutarate dehydrogenase, mitochondrial (EC 1.2.4.2) (2-oxoglutarate dehydrogenase complex component E1) (OGDC-E1) (Alpha-ketoglutarate dehydrogenase)	Other	ODO1	3252400000	678400000	676820000	1035600000	861590000	28.7	27.1	27.3	29.7	22	22	22	74.517
Q9Y265	RuvB-like 1 (EC 3.6.4.12) (49 kDa TATA box-binding protein-interacting protein) (49 kDa TBP-interacting protein) (54 kDa erythrocyte cytosolic protein) (ECP-54) (INO80 complex subunit H) (Nuclear matrix protein 238) (NMP 238) (Pontin 52) (TIP49a) (TIP60-associated protein 54-alpha) (TAP54-alpha)	Other	RUVB1	7501400000	1589400000	2542400000	2510500000	859080000	40.1	38.6	46.3	37.1	16	16	16	97.374
P00750	Tissue-type plasminogen activator (t-PA) (t-plasminogen activator) (tPA) (EC 3.4.21.68) (Alteplase) (Reteplase) [Cleaved into: Tissue-type plasminogen activator chain A; Tissue-type plasminogen activator chain B]	ECM Regulators	TPA	858890000	0	0	0	858890000	0	0	0	46.6	19	19	19	86.599
P61619	Protein transport protein Sec61 subunit alpha isoform 1 (Sec61 alpha-1)	Other	S61A1	4114300000	679990000	998930000	1576900000	858470000	14.9	17.9	10.1	13	7	7	7	20.808
P31150	Rab GDP dissociation inhibitor alpha (Rab GDI alpha) (Guanosine diphosphate dissociation inhibitor 1) (GDI-1) (Oligophrenin-2) (Protein XAP-4)	Other	GDIA	4371000000	918350000	1188800000	1406900000	856900000	56.4	54.8	56.2	53.7	23	14	14	92.368
P52788	Spermine synthase (SPMSY) (EC 2.5.1.22) (Spermidine aminopropyltransferase)	Other	SPSY	8393200000	2086500000	2611200000	2839500000	856060000	64.5	62.3	66.4	56.8	17	17	17	150.31
P30085	UMP-CMP kinase (EC 2.7.4.14) (Deoxycytidylate kinase) (CK) (dCMP kinase) (Nucleoside-diphosphate kinase) (EC 2.7.4.6) (Uridine monophosphate/cytidine monophosphate kinase) (UMP/CMP kinase) (UMP/CMPK)	Other	KCY	5462000000	1078300000	1851300000	1677000000	855290000	54.1	64.3	54.1	54.1	11	11	11	67.658
Q96QK1	Vacuolar protein sorting-associated protein 35 (hVPS35) (Maternal-embryonic 3) (Vesicle protein sorting 35)	Other	VPS35	6269700000	1271700000	1658400000	2489200000	850420000	33.8	34.7	25.4	29.6	29	29	29	161.79
Q02809	Procollagen-lysine,2-oxoglutarate 5-dioxygenase 1 (EC 1.14.11.4) (Lysyl hydroxylase 1) (LH1)	ECM Regulators	PLOD1	4540200000	672440000	1401800000	1616800000	849220000	22.4	29.7	33	25	21	21	21	83.541
Q9NZM1	Myoferlin (Fer-1-like protein 3)	Other	MYOF	6940900000	1046800000	2214600000	2834100000	845470000	23.1	31.2	29.4	21.6	59	59	59	248.27
Q07020	60S ribosomal protein L18	Other	RL18	8391100000	1845300000	1770900000	3935200000	839620000	29.3	29.8	36.7	28.7	8	8	8	43.705
Q96KP4	Cytosolic non-specific dipeptidase (EC 3.4.13.18) (CNDP dipeptidase 2) (Glutamate carboxypeptidase-like protein 1) (Peptidase A)	Other	CNDP2	5836000000	1007900000	1779500000	2212900000	835690000	42.5	50.7	50.3	36.8	16	16	16	62.863
P06454	Prothymosin alpha [Cleaved into: Prothymosin alpha, N-terminally processed; Thymosin alpha-1]	Other	PTMA	11117000000	2120700000	2597400000	5565400000	833510000	35.1	35.1	26.1	25.2	5	5	5	74.255
Q15942	Zyxin (Zyxin-2)	Other	ZYX	10099000000	1991500000	2406500000	4868000000	832950000	54.4	53.5	53.7	37.4	22	22	22	283.07
Q07666	KH domain-containing, RNA-binding, signal transduction-associated protein 1 (GAP-associated tyrosine phosphoprotein p62) (Src-associated in mitosis 68 kDa protein) (Sam68) (p21 Ras GTPase-activating protein-associated p62) (p68)	Other	KHDR1	8364900000	1379400000	2889800000	3264700000	831040000	25.1	26.4	17.4	21.9	9	9	9	44.187
Q01469	Fatty acid-binding protein, epidermal (Epidermal-type fatty acid-binding protein) (E-FABP) (Fatty acid-binding protein 5) (Psoriasis-associated fatty acid-binding protein homolog) (PA-FABP)	Other	FABP5	4847400000	1360600000	1208500000	1450700000	827570000	77	71.9	71.1	58.5	10	10	10	92.439
Q92841	Probable ATP-dependent RNA helicase DDX17 (EC 3.6.4.13) (DEAD box protein 17) (DEAD box protein p72) (RNA-dependent helicase p72)	Other	DDX17	4974500000	756180000	1697900000	1695700000	824710000	42.4	46.2	45.3	38.7	30	22	22	138.55
P46063	ATP-dependent DNA helicase Q1 (EC 3.6.4.12) (DNA helicase, RecQ-like type 1) (RecQ1) (DNA-dependent ATPase Q1) (RecQ protein-like 1)	Other	RECQ1	5631600000	1293600000	1682700000	1831000000	824390000	31	34.2	30.8	29.6	20	20	20	179.03
Q13011	Delta(3,5)-Delta(2,4)-dienoyl-CoA isomerase, mitochondrial (EC 5.3.3.-)	Other	ECH1	2892800000	20780000	367770000	1680700000	823570000	6.7	16.5	25.9	28	9	9	9	69.439
P62847	40S ribosomal protein S24	Other	RS24	6440800000	1296200000	1997400000	2324100000	823110000	35.3	29.3	35.3	35.3	5	5	5	23.56
P11047	Laminin subunit gamma-1 (Laminin B2 chain) (Laminin-1 subunit gamma) (Laminin-10 subunit gamma) (Laminin-11 subunit gamma) (Laminin-2 subunit gamma) (Laminin-3 subunit gamma) (Laminin-4 subunit gamma) (Laminin-6 subunit gamma) (Laminin-7 subunit gamma) (Laminin-8 subunit gamma) (Laminin-9 subunit gamma) (S-laminin subunit gamma) (S-LAM gamma)	ECM Glycoproteins	LAMC1	5175500000	204760000	1408900000	2741000000	820820000	13.4	23	26.5	22	38	38	38	322.61
P60953	Cell division control protein 42 homolog (G25K GTP-binding protein)	Other	CDC42	11734000000	2305600000	4284200000	4326000000	818580000	47.1	51.3	51.3	46.1	8	7	7	47.67
P55884	Eukaryotic translation initiation factor 3 subunit B (eIF3b) (Eukaryotic translation initiation factor 3 subunit 9) (Prt1 homolog) (hPrt1) (eIF-3-eta) (eIF3 p110) (eIF3 p116)	Other	EIF3B	8466300000	2234700000	2188100000	3225000000	818430000	45.7	45.8	42.4	33	32	32	32	154.87
P63167	Dynein light chain 1, cytoplasmic (8 kDa dynein light chain) (DLC8) (Dynein light chain LC8-type 1) (Protein inhibitor of neuronal nitric oxide synthase) (PIN)	Other	DYL1	5577300000	1345400000	1888700000	1526000000	817160000	64	64	51.7	64	5	2	2	83.478
P62195	26S protease regulatory subunit 8 (26S proteasome AAA-ATPase subunit RPT6) (Proteasome 26S subunit ATPase 5) (Proteasome subunit p45) (Thyroid hormone receptor-interacting protein 1) (TRIP1) (p45/SUG)	Other	PRS8	6433300000	1672900000	2059900000	1888000000	812480000	60.8	57.9	48.3	59.4	19	19	18	155.91
Q9UIJ7	GTP:AMP phosphotransferase AK3, mitochondrial (EC 2.7.4.10) (Adenylate kinase 3) (AK 3) (Adenylate kinase 3 alpha-like 1)	Other	KAD3	2235200000	259720000	659010000	504110000	812390000	23.8	42.7	33.5	41	11	11	11	54.431
P30084	Enoyl-CoA hydratase, mitochondrial (EC 4.2.1.17) (Enoyl-CoA hydratase 1) (Short-chain enoyl-CoA hydratase) (SCEH)	Other	ECHM	5517700000	907760000	1674300000	2123600000	812050000	32.8	35.9	28.6	31.7	7	7	7	80.073
Q9HDC9	Adipocyte plasma membrane-associated protein (Protein BSCv)	Other	APMAP	3875100000	627770000	1345800000	1089400000	812050000	32.9	30.8	35.6	33.4	12	12	12	83.579
P68036	Ubiquitin-conjugating enzyme E2 L3 (EC 2.3.2.23) (E2 ubiquitin-conjugating enzyme L3) (L-UBC) (UbcH7) (Ubiquitin carrier protein L3) (Ubiquitin-conjugating enzyme E2-F1) (Ubiquitin-protein ligase L3)	Other	UB2L3	7750900000	1386300000	2266500000	3286600000	811510000	63.6	63.6	69.5	53.9	10	10	10	68.925
P36776	Lon protease homolog, mitochondrial (EC 3.4.21.-) (LONHs) (Lon protease-like protein) (LONP) (Mitochondrial ATP-dependent protease Lon) (Serine protease 15)	Other	LONM	2535600000	281840000	847650000	596230000	809900000	15.3	23.7	15.7	28.3	18	18	18	108.67
Q15417	Calponin-3 (Calponin, acidic isoform)	Other	CNN3	8512800000	1833700000	2566800000	3303800000	808480000	62	57.1	60.5	41.3	15	15	14	138.28
P45974	Ubiquitin carboxyl-terminal hydrolase 5 (EC 3.4.19.12) (Deubiquitinating enzyme 5) (Isopeptidase T) (Ubiquitin thioesterase 5) (Ubiquitin-specific-processing protease 5)	Other	UBP5	9388000000	1729300000	3059600000	3799800000	799250000	43.5	48.3	43.5	40.6	27	27	27	169.81
O75964	ATP synthase subunit g, mitochondrial (ATPase subunit g)	Other	ATP5L	3304100000	721100000	1043000000	743240000	796700000	47.6	47.6	47.6	47.6	5	5	5	35.853
Q9Y262	Eukaryotic translation initiation factor 3 subunit L (eIF3l) (Eukaryotic translation initiation factor 3 subunit 6-interacting protein) (Eukaryotic translation initiation factor 3 subunit E-interacting protein)	Other	EIF3L	6545700000	1736500000	2023800000	1989200000	796080000	41.3	41.8	37.1	35.5	21	21	21	161.94
P55854	Small ubiquitin-related modifier 3 (SUMO-3) (SMT3 homolog 1) (SUMO-2) (Ubiquitin-like protein SMT3A) (Smt3A)	Other	SUMO3	4746200000	1265600000	1589600000	1095000000	796070000	11.7	24.3	20.4	20.4	3	3	2	8.7216
P46977	Dolichyl-diphosphooligosaccharide--protein glycosyltransferase subunit STT3A (Oligosaccharyl transferase subunit STT3A) (STT3-A) (EC 2.4.99.18) (B5) (Integral membrane protein 1) (Transmembrane protein TMC)	Other	STT3A	3608900000	490610000	1246500000	1076400000	795370000	9.4	13	14	14.3	12	11	11	43.228
Q96AC1	Fermitin family homolog 2 (Kindlin-2) (Mitogen-inducible gene 2 protein) (MIG-2) (Pleckstrin homology domain-containing family C member 1) (PH domain-containing family C member 1)	Other	FERM2	5247500000	436970000	1479900000	2542900000	787650000	33.1	42.2	42.5	36.3	24	24	24	130.83
O14579	Coatomer subunit epsilon (Epsilon-coat protein) (Epsilon-COP)	Other	COPE	5131200000	1180100000	1562200000	1602800000	786050000	62.7	69.2	65.9	49.4	11	11	11	140.18
P62333	26S protease regulatory subunit 10B (26S proteasome AAA-ATPase subunit RPT4) (Proteasome 26S subunit ATPase 6) (Proteasome subunit p42)	Other	PRS10	5001300000	1335400000	1240600000	1642500000	782860000	50.4	49.1	54.2	45.2	21	21	21	127.83
Q13148	TAR DNA-binding protein 43 (TDP-43)	Other	TADBP	5229100000	1060200000	1581300000	1806000000	781570000	39.6	33.8	39.9	27.8	12	12	12	107.5
Q14980	Nuclear mitotic apparatus protein 1 (NuMA protein) (Nuclear matrix protein-22) (NMP-22) (SP-H antigen)	Other	NUMA1	5176400000	374170000	1630600000	2391700000	779920000	15.6	23.4	25.9	17.3	44	44	44	260.62
P41252	Isoleucine--tRNA ligase, cytoplasmic (EC 6.1.1.5) (Isoleucyl-tRNA synthetase) (IRS) (IleRS)	Other	SYIC	4130400000	1074900000	1169100000	1107800000	778650000	30	34.2	29.9	28.6	36	36	36	199.54
Q9Y277	Voltage-dependent anion-selective channel protein 3 (VDAC-3) (hVDAC3) (Outer mitochondrial membrane protein porin 3)	Other	VDAC3	3754000000	786980000	945990000	1253800000	767150000	22.3	19.4	19.4	19.4	7	7	7	22.816
Q02978	Mitochondrial 2-oxoglutarate/malate carrier protein (OGCP) (Solute carrier family 25 member 11)	Other	M2OM	2896400000	331780000	982400000	817190000	764990000	22.3	40.8	32.2	38.9	14	14	14	73.435
Q15233	Non-POU domain-containing octamer-binding protein (NonO protein) (54 kDa nuclear RNA- and DNA-binding protein) (55 kDa nuclear protein) (DNA-binding p52/p100 complex, 52 kDa subunit) (NMT55) (p54(nrb)) (p54nrb)	Other	NONO	8339200000	1644700000	2252900000	3678800000	762740000	41.4	46.1	39.9	35	21	20	20	154.45
P28838	Cytosol aminopeptidase (EC 3.4.11.1) (Leucine aminopeptidase 3) (LAP-3) (Leucyl aminopeptidase) (Peptidase S) (Proline aminopeptidase) (EC 3.4.11.5) (Prolyl aminopeptidase)	Other	AMPL	8046400000	1627700000	2555500000	3101900000	761270000	43.9	50.1	50.5	33.9	20	20	20	85.443
P12955	Xaa-Pro dipeptidase (X-Pro dipeptidase) (EC 3.4.13.9) (Imidodipeptidase) (Peptidase D) (Proline dipeptidase) (Prolidase)	Other	PEPD	2930400000	418060000	621530000	1135900000	754980000	33.9	26.4	30.6	29.6	14	14	14	84.344
P13611	Versican core protein (Chondroitin sulfate proteoglycan core protein 2) (Chondroitin sulfate proteoglycan 2) (Glial hyaluronate-binding protein) (GHAP) (Large fibroblast proteoglycan) (PG-M)	Proteoglycans	CSPG2	3022600000	17996000	594700000	1657400000	752490000	0.2	2.8	3.7	3.7	10	10	10	63.649
P22102	Trifunctional purine biosynthetic protein adenosine-3 [Includes: Phosphoribosylamine--glycine ligase (EC 6.3.4.13) (Glycinamide ribonucleotide synthetase) (GARS) (Phosphoribosylglycinamide synthetase); Phosphoribosylformylglycinamidine cyclo-ligase (EC 6.3.3.1) (AIR synthase) (AIRS) (Phosphoribosyl-aminoimidazole synthetase); Phosphoribosylglycinamide formyltransferase (EC 2.1.2.2) (5'-phosphorib…	Other	PUR2	6012500000	1698300000	1669400000	1896900000	747900000	35.9	29	29	25.6	28	28	28	112.15
Q16836	Hydroxyacyl-coenzyme A dehydrogenase, mitochondrial (HCDH) (EC 1.1.1.35) (Medium and short-chain L-3-hydroxyacyl-coenzyme A dehydrogenase) (Short-chain 3-hydroxyacyl-CoA dehydrogenase)	Other	HCDH	4027300000	644040000	1494900000	1144300000	744140000	51	51	31.8	43.9	10	10	10	81.896
P09525	Annexin A4 (35-beta calcimedin) (Annexin IV) (Annexin-4) (Carbohydrate-binding protein p33/p41) (Chromobindin-4) (Endonexin I) (Lipocortin IV) (P32.5) (PP4-X) (Placental anticoagulant protein II) (PAP-II) (Protein II)	ECM-affiliated Proteins	ANXA4	3320100000	364000000	1084000000	1128300000	743840000	47.6	65.8	55.2	65.5	22	22	22	150.87
O43175	D-3-phosphoglycerate dehydrogenase (3-PGDH) (EC 1.1.1.95)	Other	SERA	7730900000	1027200000	2744900000	3218300000	740590000	33.8	33.2	35.1	33.2	16	16	16	91.255
Q13347	Eukaryotic translation initiation factor 3 subunit I (eIF3i) (Eukaryotic translation initiation factor 3 subunit 2) (TGF-beta receptor-interacting protein 1) (TRIP-1) (eIF-3-beta) (eIF3 p36)	Other	EIF3I	5298900000	1459300000	1597300000	1503900000	738460000	56.3	60	44.9	34.5	14	14	14	124.55
P10909	Clusterin (Aging-associated gene 4 protein) (Apolipoprotein J) (Apo-J) (Complement cytolysis inhibitor) (CLI) (Complement-associated protein SP-40,40) (Ku70-binding protein 1) (NA1/NA2) (Testosterone-repressed prostate message 2) (TRPM-2) [Cleaved into: Clusterin beta chain (ApoJalpha) (Complement cytolysis inhibitor a chain); Clusterin alpha chain (ApoJbeta) (Complement cytolysis inhibitor b cha…	Other	CLUS	5985000000	326320000	1510600000	3411400000	736620000	15.1	21.6	30.7	19.8	12	12	12	134.27
O75368	SH3 domain-binding glutamic acid-rich-like protein	Other	SH3L1	7345100000	632760000	2281100000	3697300000	734000000	59.6	85.1	85.1	62.3	11	11	11	74.779
P42224	Signal transducer and activator of transcription 1-alpha/beta (Transcription factor ISGF-3 components p91/p84)	Other	STAT1	6081000000	1128900000	1613000000	2606300000	732920000	32.3	33.5	33.3	24.1	25	25	25	119.88
Q13561	Dynactin subunit 2 (50 kDa dynein-associated polypeptide) (Dynactin complex 50 kDa subunit) (DCTN-50) (p50 dynamitin)	Other	DCTN2	6637100000	1372800000	1897700000	2634100000	732410000	62.6	56.1	56.6	54.4	18	18	18	167.11
Q8WUM4	Programmed cell death 6-interacting protein (PDCD6-interacting protein) (ALG-2-interacting protein 1) (ALG-2-interacting protein X) (Hp95)	Other	PDC6I	8992900000	1918300000	3347000000	3000300000	727290000	40.1	41	40.9	24	34	34	34	175.54
O95816	BAG family molecular chaperone regulator 2 (BAG-2) (Bcl-2-associated athanogene 2)	Other	BAG2	5431400000	968320000	1247800000	2489300000	726000000	51.2	47.4	55.5	46.9	9	9	9	72.04
P61019	Ras-related protein Rab-2A	Other	RAB2A	3755500000	699590000	1239100000	1093400000	723400000	51.4	44.3	44.3	51.4	10	10	5	61.066
Q9BVA1	Tubulin beta-2B chain	Other	TBB2B	6926000000	1287300000	2253400000	2661900000	723330000	79.6	79.6	79.6	72.8	30	8	1	76.148
Q9NTK5	Obg-like ATPase 1 (DNA damage-regulated overexpressed in cancer 45) (DOC45) (GTP-binding protein 9)	Other	OLA1	6019700000	1580500000	1669300000	2049200000	720710000	38.9	41.2	38.1	39.4	18	18	18	47.336
P15374	Ubiquitin carboxyl-terminal hydrolase isozyme L3 (UCH-L3) (EC 3.4.19.12) (Ubiquitin thioesterase L3)	Other	UCHL3	3805800000	650530000	1076500000	1361100000	717650000	69.6	68.7	68.7	61.7	13	13	13	70.439
P42330	Aldo-keto reductase family 1 member C3 (EC 1.-.-.-) (17-beta-hydroxysteroid dehydrogenase type 5) (17-beta-HSD 5) (3-alpha-HSD type II, brain) (3-alpha-hydroxysteroid dehydrogenase type 2) (3-alpha-HSD type 2) (EC 1.1.1.357) (Chlordecone reductase homolog HAKRb) (Dihydrodiol dehydrogenase 3) (DD-3) (DD3) (Dihydrodiol dehydrogenase type I) (HA1753) (Indanol dehydrogenase) (EC 1.1.1.112) (Prostagla…	Other	AK1C3	2277300000	21799000	340430000	1198000000	717030000	37.5	43	48	54.2	15	7	7	33.862
P28072	Proteasome subunit beta type-6 (EC 3.4.25.1) (Macropain delta chain) (Multicatalytic endopeptidase complex delta chain) (Proteasome delta chain) (Proteasome subunit Y)	Other	PSB6	4877900000	1041100000	1390600000	1729600000	716570000	42.3	42.3	42.3	42.3	6	6	6	87.912
P43304	Glycerol-3-phosphate dehydrogenase, mitochondrial (GPD-M) (GPDH-M) (EC 1.1.5.3) (mtGPD)	Other	GPDM	2123200000	283630000	664510000	459750000	715340000	30.5	19.8	22.1	36.7	21	21	21	66.154
O14558	Heat shock protein beta-6 (HspB6) (Heat shock 20 kDa-like protein p20)	Other	HSPB6	19383000000	2536600000	6353000000	9780800000	713020000	86.9	78.8	78.8	78.8	10	10	10	113.31
Q02952	A-kinase anchor protein 12 (AKAP-12) (A-kinase anchor protein 250 kDa) (AKAP 250) (Gravin) (Myasthenia gravis autoantigen)	Other	AKA12	3055900000	308240000	450940000	1583900000	712740000	11.3	9.8	21.7	13.6	25	25	25	153.62
P14868	Aspartate--tRNA ligase, cytoplasmic (EC 6.1.1.12) (Aspartyl-tRNA synthetase) (AspRS) (Cell proliferation-inducing gene 40 protein)	Other	SYDC	4875800000	1058200000	1607500000	1498900000	711260000	43.3	48.3	46.5	44.1	23	23	23	108.87
Q02818	Nucleobindin-1 (CALNUC)	Other	NUCB1	3815200000	182060000	751200000	2175600000	706340000	15.6	16.5	21.9	26.5	10	10	10	43.332
P38919	Eukaryotic initiation factor 4A-III (eIF-4A-III) (eIF4A-III) (EC 3.6.4.13) (ATP-dependent RNA helicase DDX48) (ATP-dependent RNA helicase eIF4A-3) (DEAD box protein 48) (Eukaryotic initiation factor 4A-like NUK-34) (Eukaryotic translation initiation factor 4A isoform 3) (Nuclear matrix protein 265) (NMP 265) (hNMP 265) [Cleaved into: Eukaryotic initiation factor 4A-III, N-terminally processed]	Other	IF4A3	4874100000	794860000	1552800000	1821700000	704720000	34.8	46.5	40.1	35.3	19	16	16	83.998
Q15691	Microtubule-associated protein RP/EB family member 1 (APC-binding protein EB1) (End-binding protein 1) (EB1)	Other	MARE1	4460600000	1042700000	1223500000	1491300000	703080000	62.7	51.9	36.6	38.4	12	12	12	118.96
Q9BTV4	Transmembrane protein 43 (Protein LUMA)	Other	TMM43	3669400000	615990000	1182000000	1169700000	701740000	49.5	56.5	55.2	47.2	18	18	18	116.04
Q14192	Four and a half LIM domains protein 2 (FHL-2) (LIM domain protein DRAL) (Skeletal muscle LIM-protein 3) (SLIM-3)	Other	FHL2	6473200000	1174200000	2007600000	2592900000	698420000	65.6	76	73.1	55.6	20	20	20	124.63
P22695	Cytochrome b-c1 complex subunit 2, mitochondrial (Complex III subunit 2) (Core protein II) (Ubiquinol-cytochrome-c reductase complex core protein 2)	Other	QCR2	3274100000	617950000	973080000	988500000	694610000	31.6	32	27.6	25.4	11	11	11	69.409
Q92688	Acidic leucine-rich nuclear phosphoprotein 32 family member B (Acidic protein rich in leucines) (Putative HLA-DR-associated protein I-2) (PHAPI2) (Silver-stainable protein SSP29)	Other	AN32B	4550400000	1083600000	1107200000	1665600000	694050000	26.7	28.7	28.7	28.7	8	8	7	79.354
P06756	Integrin alpha-V (Vitronectin receptor subunit alpha) (CD antigen CD51) [Cleaved into: Integrin alpha-V heavy chain; Integrin alpha-V light chain]	Other	ITAV	3120400000	166940000	780830000	1479400000	693310000	12.2	21.5	23.3	24.6	26	26	26	103.39
P54819	Adenylate kinase 2, mitochondrial (AK 2) (EC 2.7.4.3) (ATP-AMP transphosphorylase 2) (ATP:AMP phosphotransferase) (Adenylate monophosphate kinase) [Cleaved into: Adenylate kinase 2, mitochondrial, N-terminally processed]	Other	KAD2	3479800000	398140000	933620000	1460500000	687550000	59	49	56.9	40.2	11	11	11	38.49
Q96FJ2	Dynein light chain 2, cytoplasmic (8 kDa dynein light chain b) (DLC8b) (Dynein light chain LC8-type 2)	Other	DYL2	6009200000	1455000000	1315200000	2554300000	684660000	50.6	64	51.7	50.6	5	5	2	99.778
P07384	Calpain-1 catalytic subunit (EC 3.4.22.52) (Calcium-activated neutral proteinase 1) (CANP 1) (Calpain mu-type) (Calpain-1 large subunit) (Cell proliferation-inducing gene 30 protein) (Micromolar-calpain) (muCANP)	Other	CAN1	5725600000	708390000	2041400000	2295400000	680420000	29.4	29.7	34	17.9	22	22	22	125.57
Q92896	Golgi apparatus protein 1 (CFR-1) (Cysteine-rich fibroblast growth factor receptor) (E-selectin ligand 1) (ESL-1) (Golgi sialoglycoprotein MG-160)	Other	GSLG1	5841300000	1060600000	1993300000	2107100000	680290000	30.2	28.4	31.8	20.4	34	34	34	197.02
O75643	U5 small nuclear ribonucleoprotein 200 kDa helicase (EC 3.6.4.13) (Activating signal cointegrator 1 complex subunit 3-like 1) (BRR2 homolog) (U5 snRNP-specific 200 kDa protein) (U5-200KD)	Other	U520	2688800000	601510000	744700000	662500000	680050000	18.9	13.6	10.9	14	32	32	32	132.91
Q9Y639	Neuroplastin (Stromal cell-derived receptor 1) (SDR-1)	Other	NPTN	3237100000	477620000	1024700000	1058700000	676120000	13.8	13.8	14.8	10.3	5	5	5	12.79
P61353	60S ribosomal protein L27	Other	RL27	6324600000	1266600000	2118900000	2265600000	673500000	45.6	45.6	49.3	45.6	8	8	8	113.89
Q16576	Histone-binding protein RBBP7 (Histone acetyltransferase type B subunit 2) (Nucleosome-remodeling factor subunit RBAP46) (Retinoblastoma-binding protein 7) (RBBP-7) (Retinoblastoma-binding protein p46)	Other	RBBP7	7294500000	2365600000	2165300000	2091600000	671940000	77.9	53.6	43.8	43.1	17	17	12	156.63
P62316	Small nuclear ribonucleoprotein Sm D2 (Sm-D2) (snRNP core protein D2)	Other	SMD2	4528200000	833560000	1229800000	1794000000	670820000	49.2	55.1	55.1	40.7	7	7	7	24.074
O14773	Tripeptidyl-peptidase 1 (TPP-1) (EC 3.4.14.9) (Cell growth-inhibiting gene 1 protein) (Lysosomal pepstatin-insensitive protease) (LPIC) (Tripeptidyl aminopeptidase) (Tripeptidyl-peptidase I) (TPP-I)	Other	TPP1	3433100000	159270000	1085500000	1523300000	665030000	23.4	25.2	23.4	23.4	8	8	8	118.01
P31937	3-hydroxyisobutyrate dehydrogenase, mitochondrial (HIBADH) (EC 1.1.1.31)	Other	3HIDH	2917800000	445690000	689650000	1120600000	661850000	25.6	34.5	34.8	36.9	8	8	8	48.434
Q15046	Lysine--tRNA ligase (EC 6.1.1.6) (Lysyl-tRNA synthetase) (LysRS)	Other	SYK	5053300000	1668800000	1411100000	1311700000	661670000	41.2	38.5	39	39.9	21	21	21	124.24
O76021	Ribosomal L1 domain-containing protein 1 (CATX-11) (Cellular senescence-inhibited gene protein) (Protein PBK1)	Other	RL1D1	2622700000	523230000	712920000	728840000	657700000	23.5	20.2	23.3	20.2	13	13	13	49.395
O75348	V-type proton ATPase subunit G 1 (V-ATPase subunit G 1) (V-ATPase 13 kDa subunit 1) (Vacuolar proton pump subunit G 1) (Vacuolar proton pump subunit M16)	Other	VATG1	2433000000	258460000	554430000	963250000	656810000	55.9	63.6	63.6	63.6	5	5	4	90.856
Q16698	2,4-dienoyl-CoA reductase, mitochondrial (EC 1.3.1.34) (2,4-dienoyl-CoA reductase [NADPH]) (4-enoyl-CoA reductase [NADPH]) (Short chain dehydrogenase/reductase family 18C member 1)	Other	DECR	2920200000	99323000	1083500000	1080600000	656770000	13.7	35.2	32.8	32.8	8	8	8	65.39
P30626	Sorcin (22 kDa protein) (CP-22) (CP22) (V19)	Other	SORCN	3506300000	605100000	723030000	1522600000	655550000	40.9	34.3	44.4	40.4	9	9	9	33.744
Q15185	Prostaglandin E synthase 3 (EC 5.3.99.3) (Cytosolic prostaglandin E2 synthase) (cPGES) (Hsp90 co-chaperone) (Progesterone receptor complex p23) (Telomerase-binding protein p23)	Other	TEBP	5508400000	1400400000	2099100000	1353800000	655140000	41.9	31.9	36.2	28.8	8	8	8	69.061
P28070	Proteasome subunit beta type-4 (EC 3.4.25.1) (26 kDa prosomal protein) (HsBPROS26) (PROS-26) (Macropain beta chain) (Multicatalytic endopeptidase complex beta chain) (Proteasome beta chain) (Proteasome chain 3) (HsN3)	Other	PSB4	2830400000	834060000	768350000	572910000	655130000	37.9	40.9	39.8	37.9	8	8	8	49.371
P16403	Histone H1.2 (Histone H1c) (Histone H1d) (Histone H1s-1)	Other	H12	5823300000	1161300000	1848700000	2158600000	654630000	31.9	31.9	31.9	31.5	12	3	3	8.251
Q99729	Heterogeneous nuclear ribonucleoprotein A/B (hnRNP A/B) (APOBEC1-binding protein 1) (ABBP-1)	Other	ROAA	4552700000	1504500000	1252700000	1142800000	652710000	20.8	20.8	14.5	20.8	6	6	6	28.619
P42785	Lysosomal Pro-X carboxypeptidase (EC 3.4.16.2) (Angiotensinase C) (Lysosomal carboxypeptidase C) (Proline carboxypeptidase) (Prolylcarboxypeptidase) (PRCP)	Other	PCP	1791400000	65105000	412320000	662880000	651080000	12.9	19.6	26.2	25	13	13	13	71.731
P62851	40S ribosomal protein S25	Other	RS25	5785300000	1240000000	1918100000	1976700000	650540000	24	32.8	38.4	24	6	6	6	15.217
P08253	72 kDa type IV collagenase (EC 3.4.24.24) (72 kDa gelatinase) (Gelatinase A) (Matrix metalloproteinase-2) (MMP-2) (TBE-1) [Cleaved into: PEX]	ECM Regulators	MMP2	1478200000	0	172780000	657690000	647730000	2.1	18	30.8	39.7	16	16	16	91.907
O15371	Eukaryotic translation initiation factor 3 subunit D (eIF3d) (Eukaryotic translation initiation factor 3 subunit 7) (eIF-3-zeta) (eIF3 p66)	Other	EIF3D	3364500000	973550000	998520000	747750000	644660000	34.7	27.7	23.7	27.7	15	15	15	104.91
P48444	Coatomer subunit delta (Archain) (Delta-coat protein) (Delta-COP)	Other	COPD	4330900000	904580000	1179100000	1605900000	641240000	29.7	34.4	31.7	30.9	24	24	24	74.339
P56537	Eukaryotic translation initiation factor 6 (eIF-6) (B(2)GCN homolog) (B4 integrin interactor) (CAB) (p27(BBP))	Other	IF6	4028400000	1122400000	1339200000	928300000	638460000	74.7	51	56.7	56.7	9	9	9	196.83
P36957	Dihydrolipoyllysine-residue succinyltransferase component of 2-oxoglutarate dehydrogenase complex, mitochondrial (EC 2.3.1.61) (2-oxoglutarate dehydrogenase complex component E2) (OGDC-E2) (Dihydrolipoamide succinyltransferase component of 2-oxoglutarate dehydrogenase complex) (E2K)	Other	ODO2	2642200000	337470000	832740000	833960000	638030000	24.1	26.9	27.8	27.8	13	13	13	88.018
Q92945	Far upstream element-binding protein 2 (FUSE-binding protein 2) (KH type-splicing regulatory protein) (KSRP) (p75)	Other	FUBP2	5058000000	919120000	1319700000	2182300000	636890000	35	38.3	39.4	34.6	28	28	24	260.47
P61960	Ubiquitin-fold modifier 1	Other	UFM1	3829100000	602430000	1086000000	1504700000	635960000	58.8	68.2	68.2	68.2	3	3	3	37.806
Q9NRV9	Heme-binding protein 1 (p22HBP)	Other	HEBP1	3363200000	493280000	960510000	1275600000	633830000	48.7	62.4	54.5	40.7	8	8	8	46.499
P13807	Glycogen [starch] synthase, muscle (EC 2.4.1.11)	Other	GYS1	1421400000	202470000	297750000	287820000	633320000	16	10.2	17.4	13	9	9	9	58.994
P10606	Cytochrome c oxidase subunit 5B, mitochondrial (Cytochrome c oxidase polypeptide Vb)	Other	COX5B	4282500000	980340000	1400700000	1268700000	632820000	29.5	29.5	29.5	29.5	5	5	5	13.294
Q9HC38	Glyoxalase domain-containing protein 4	Other	GLOD4	2869300000	522300000	873500000	844780000	628710000	22.4	25.6	24.3	32.9	8	8	8	19.229
P18084	Integrin beta-5	Other	ITB5	1903100000	187350000	389630000	702870000	623250000	9.6	14.3	15.3	21.7	13	13	13	74.272
Q96K17	Transcription factor BTF3 homolog 4 (Basic transcription factor 3-like 4)	Other	BT3L4	2841400000	492680000	771920000	955800000	621040000	41.1	41.1	41.1	41.1	4	4	4	49.816
Q9UKK9	ADP-sugar pyrophosphatase (EC 3.6.1.13) (8-oxo-dGDP phosphatase) (EC 3.6.1.58) (Nucleoside diphosphate-linked moiety X motif 5) (Nudix motif 5) (YSA1H)	Other	NUDT5	2126800000	358050000	408950000	739510000	620260000	32.9	39.7	34.7	40.2	7	7	7	25.793
Q13509	Tubulin beta-3 chain (Tubulin beta-4 chain) (Tubulin beta-III)	Other	TBB3	13747000000	2486200000	4719200000	5925300000	616540000	62.7	62.7	66.4	60.7	24	8	8	227.82
Q13501	Sequestosome-1 (EBI3-associated protein of 60 kDa) (EBIAP) (p60) (Phosphotyrosine-independent ligand for the Lck SH2 domain of 62 kDa) (Ubiquitin-binding protein p62)	Other	SQSTM	4412300000	1340500000	1209100000	1247500000	615150000	53.6	36.1	30.7	23.6	11	11	11	96.384
P59998	Actin-related protein 2/3 complex subunit 4 (Arp2/3 complex 20 kDa subunit) (p20-ARC)	Other	ARPC4	2779700000	521690000	748470000	894950000	614590000	47.6	36.3	36.3	48.2	7	7	7	42.948
P18077	60S ribosomal protein L35a (Cell growth-inhibiting gene 33 protein)	Other	RL35A	2866400000	519530000	976650000	756240000	613960000	29.1	39.1	39.1	34.5	8	8	8	16.595
Q9Y3U8	60S ribosomal protein L36	Other	RL36	2382700000	346810000	337320000	1085100000	613400000	36.2	37.1	36.2	36.2	5	5	5	25.041
P00390	Glutathione reductase, mitochondrial (GR) (GRase) (EC 1.8.1.7)	Other	GSHR	2869900000	427700000	892370000	937390000	612470000	19.7	26.6	22.2	31.6	13	13	13	46.917
O95373	Importin-7 (Imp7) (Ran-binding protein 7) (RanBP7)	Other	IPO7	3442600000	915780000	909770000	1006200000	610840000	27.1	16.3	14.2	14.4	19	19	19	100.37
Q9Y224	UPF0568 protein C14orf166 (CLE7 homolog) (CLE)	Other	CN166	4108000000	799030000	1270100000	1429900000	609040000	57	59.8	47.5	47.1	13	13	13	84.627
Q00765	Receptor expression-enhancing protein 5 (Polyposis locus protein 1) (Protein TB2)	Other	REEP5	2706200000	352450000	730080000	1015900000	607720000	20.6	20.6	20.6	20.6	5	5	5	14.067
Q8N8S7	Protein enabled homolog	Other	ENAH	3849900000	471990000	900220000	1870800000	606890000	14.2	15.6	22.5	14.2	14	14	14	59.189
P28074	Proteasome subunit beta type-5 (EC 3.4.25.1) (Macropain epsilon chain) (Multicatalytic endopeptidase complex epsilon chain) (Proteasome chain 6) (Proteasome epsilon chain) (Proteasome subunit MB1) (Proteasome subunit X)	Other	PSB5	4347700000	739850000	1302000000	1702200000	603670000	36.9	40.3	36.5	40.3	10	10	10	74.52
P62269	40S ribosomal protein S18 (Ke-3) (Ke3)	Other	RS18	3300500000	703860000	984390000	1009500000	602760000	44.1	49.3	52	49.3	12	12	12	53.486
P17858	ATP-dependent 6-phosphofructokinase, liver type (ATP-PFK) (PFK-L) (EC 2.7.1.11) (6-phosphofructokinase type B) (Phosphofructo-1-kinase isozyme B) (PFK-B) (Phosphohexokinase)	Other	PFKAL	3722200000	375130000	1202700000	1543900000	600570000	28.5	35.1	38.6	35.4	22	19	18	184.99
Q08211	ATP-dependent RNA helicase A (RHA) (EC 3.6.4.13) (DEAH box protein 9) (Leukophysin) (LKP) (Nuclear DNA helicase II) (NDH II)	Other	DHX9	5224900000	1355700000	1769300000	1500800000	599090000	32.4	38	30.7	29	43	43	43	267.43
Q16666	Gamma-interferon-inducible protein 16 (Ifi-16) (Interferon-inducible myeloid differentiation transcriptional activator)	Other	IF16	6593000000	490900000	2692500000	2811100000	598550000	19	25.4	22.2	15.4	18	18	18	121.89
P48059	LIM and senescent cell antigen-like-containing domain protein 1 (Particularly interesting new Cys-His protein 1) (PINCH-1) (Renal carcinoma antigen NY-REN-48)	Other	LIMS1	2192400000	171740000	499680000	923330000	597640000	19.4	27.7	34.8	33.8	10	10	7	43.437
Q07812	Apoptosis regulator BAX (Bcl-2-like protein 4) (Bcl2-L-4)	Other	BAX	2348500000	226010000	291700000	1235000000	595810000	29.2	17.7	35.9	30.7	7	7	7	35.376
Q14554	Protein disulfide-isomerase A5 (EC 5.3.4.1) (Protein disulfide isomerase-related protein)	Other	PDIA5	1266000000	18520000	222490000	430750000	594200000	4.4	4.4	14.1	32.9	14	14	14	91.77
Q99436	Proteasome subunit beta type-7 (EC 3.4.25.1) (Macropain chain Z) (Multicatalytic endopeptidase complex chain Z) (Proteasome subunit Z)	Other	PSB7	2589100000	580090000	650130000	768970000	589950000	51.3	44.8	40.8	33.9	10	10	10	114.68
P20618	Proteasome subunit beta type-1 (EC 3.4.25.1) (Macropain subunit C5) (Multicatalytic endopeptidase complex subunit C5) (Proteasome component C5) (Proteasome gamma chain)	Other	PSB1	3249400000	669580000	878550000	1111400000	589890000	54.4	50.2	48.5	53.9	12	12	12	95.718
Q13308	Inactive tyrosine-protein kinase 7 (Colon carcinoma kinase 4) (CCK-4) (Protein-tyrosine kinase 7) (Pseudo tyrosine kinase receptor 7) (Tyrosine-protein kinase-like 7)	Other	PTK7	2644600000	14565000	493290000	1548800000	587930000	13.5	24.4	30.9	27.6	28	28	28	139.03
Q9UKY7	Protein CDV3 homolog	Other	CDV3	3026900000	552280000	804910000	1083400000	586280000	66.7	59.3	59.3	59.3	9	9	9	100.63
Q9Y4F1	FERM, RhoGEF and pleckstrin domain-containing protein 1 (Chondrocyte-derived ezrin-like protein) (Pleckstrin homology domain-containing family C member 2) (PH domain-containing family C member 2)	Other	FARP1	1893700000	144280000	528400000	635010000	585980000	12.1	12.8	17.4	11.3	12	12	12	57.897
P11717	Cation-independent mannose-6-phosphate receptor (CI Man-6-P receptor) (CI-MPR) (M6PR) (300 kDa mannose 6-phosphate receptor) (MPR 300) (Insulin-like growth factor 2 receptor) (Insulin-like growth factor II receptor) (IGF-II receptor) (M6P/IGF2 receptor) (M6P/IGF2R) (CD antigen CD222)	Other	MPRI	3690600000	776810000	1052400000	1277100000	584330000	18.7	16	14.6	14.7	36	36	36	159.66
Q92598	Heat shock protein 105 kDa (Antigen NY-CO-25) (Heat shock 110 kDa protein)	Other	HS105	3088000000	1227200000	694110000	583010000	583630000	34.3	25.8	23.7	21.1	28	27	26	212.1
O15460	Prolyl 4-hydroxylase subunit alpha-2 (4-PH alpha-2) (EC 1.14.11.2) (Procollagen-proline,2-oxoglutarate-4-dioxygenase subunit alpha-2)	ECM Regulators	P4HA2	4683900000	444050000	1572200000	2084800000	582850000	33.1	34.6	41.7	30.5	16	16	16	111.35
Q9H1E3	Nuclear ubiquitous casein and cyclin-dependent kinase substrate 1 (P1)	Other	NUCKS	2052200000	266040000	491330000	716920000	577870000	14.4	21.4	19.8	14.4	5	5	5	57.813
P60228	Eukaryotic translation initiation factor 3 subunit E (eIF3e) (Eukaryotic translation initiation factor 3 subunit 6) (Viral integration site protein INT-6 homolog) (eIF-3 p48)	Other	EIF3E	4412400000	1256300000	1116100000	1462300000	577770000	44	45.2	41.3	31.7	18	18	18	79.436
O00487	26S proteasome non-ATPase regulatory subunit 14 (EC 3.4.19.-) (26S proteasome regulatory subunit RPN11) (26S proteasome-associated PAD1 homolog 1)	Other	PSDE	4610100000	1433100000	1213000000	1388000000	576040000	50.3	46.5	31.9	31.9	10	10	10	34.882
Q13868	Exosome complex component RRP4 (Exosome component 2) (Ribosomal RNA-processing protein 4)	Other	EXOS2	587980000	12220000	0	0	575760000	11.6	0	0	6.1	3	3	3	3.1472
Q15369	Transcription elongation factor B polypeptide 1 (Elongin 15 kDa subunit) (Elongin-C) (EloC) (RNA polymerase II transcription factor SIII subunit C) (SIII p15)	Other	ELOC	3537500000	914560000	895540000	1153000000	574460000	56.2	58.9	50.9	75.9	7	7	7	74.375
Q01844	RNA-binding protein EWS (EWS oncogene) (Ewing sarcoma breakpoint region 1 protein)	Other	EWS	3889400000	790590000	1090500000	1436500000	571840000	16	16	16	9.6	7	7	7	81.214
Q9Y230	RuvB-like 2 (EC 3.6.4.12) (48 kDa TATA box-binding protein-interacting protein) (48 kDa TBP-interacting protein) (51 kDa erythrocyte cytosolic protein) (ECP-51) (INO80 complex subunit J) (Repressing pontin 52) (Reptin 52) (TIP49b) (TIP60-associated protein 54-beta) (TAP54-beta)	Other	RUVB2	3173800000	836130000	917770000	848600000	571280000	48.6	28.1	22	29.8	20	20	20	70.936
Q58FF8	Putative heat shock protein HSP 90-beta 2 (Heat shock protein 90-beta b) (Heat shock protein 90Bb)	Other	H90B2	4668900000	1215000000	1731300000	1154400000	568250000	24.1	19.9	22.3	18.1	13	2	2	14.669
Q12765	Secernin-1	Other	SCRN1	3222000000	578380000	1050700000	1026400000	566570000	25.8	28.5	23.9	23.9	11	11	11	49.51
O75131	Copine-3 (Copine III)	Other	CPNE3	6847000000	1782300000	2173800000	2327700000	563210000	40.8	38.5	38.9	30	20	20	19	150.81
Q04837	Single-stranded DNA-binding protein, mitochondrial (Mt-SSB) (MtSSB) (PWP1-interacting protein 17)	Other	SSBP	2551600000	536400000	751650000	701260000	562290000	52	52	52	52.7	7	7	7	53.658
O60437	Periplakin (190 kDa paraneoplastic pemphigus antigen) (195 kDa cornified envelope precursor protein)	Other	PEPL	7500900000	1693100000	1895600000	3350100000	562080000	1.3	1.9	4.2	2	8	8	8	13.526
Q9P0K7	Ankycorbin (Ankyrin repeat and coiled-coil structure-containing protein) (Novel retinal pigment epithelial cell protein) (Retinoic acid-induced protein 14)	Other	RAI14	2463700000	224490000	525080000	1153600000	560440000	16.4	19.3	19.1	16.5	21	21	21	102.46
P19623	Spermidine synthase (SPDSY) (EC 2.5.1.16) (Putrescine aminopropyltransferase)	Other	SPEE	3471900000	775660000	1173600000	963390000	559190000	72.8	64.2	67.2	56.3	14	14	14	132.81
Q6NZI2	Polymerase I and transcript release factor (Cavin-1)	Other	PTRF	9581100000	1351000000	2712200000	4959200000	558800000	26.4	26.7	26.4	17.2	10	10	10	151.44
Q02543	60S ribosomal protein L18a	Other	RL18A	5951200000	1446000000	2550700000	1396200000	558410000	47.7	47.7	42	33.5	12	12	12	78.73
P33527	Multidrug resistance-associated protein 1 (ATP-binding cassette sub-family C member 1) (Leukotriene C(4) transporter) (LTC4 transporter)	Other	MRP1	3794600000	255510000	1198900000	1785000000	555160000	11.8	19.3	19.6	13.4	24	24	24	120.68
P10620	Microsomal glutathione S-transferase 1 (Microsomal GST-1) (EC 2.5.1.18) (Microsomal GST-I)	Other	MGST1	2813700000	602290000	947060000	709650000	554660000	22.6	38.7	22.6	28.4	6	6	6	42.453
Q99439	Calponin-2 (Calponin H2, smooth muscle) (Neutral calponin)	Other	CNN2	7233200000	795040000	2018500000	3865400000	554170000	30.7	34.6	46	24.3	13	12	12	111.09
P55769	NHP2-like protein 1 (High mobility group-like nuclear protein 2 homolog 1) (OTK27) (SNU13 homolog) (hSNU13) (U4/U6.U5 small nuclear ribonucleoprotein SNU13) (U4/U6.U5 tri-snRNP 15.5 kDa protein) [Cleaved into: NHP2-like protein 1, N-terminally processed]	Other	NH2L1	2531200000	393490000	657810000	926240000	553630000	30.5	36.7	46.9	38.3	7	7	7	28.524
Q9NSD9	Phenylalanine--tRNA ligase beta subunit (EC 6.1.1.20) (Phenylalanyl-tRNA synthetase beta subunit) (PheRS)	Other	SYFB	3454300000	650540000	1249700000	1007800000	546220000	29.7	33.8	29.7	30.6	19	19	19	69.001
P17980	26S protease regulatory subunit 6A (26S proteasome AAA-ATPase subunit RPT5) (Proteasome 26S subunit ATPase 3) (Proteasome subunit P50) (Tat-binding protein 1) (TBP-1)	Other	PRS6A	4543200000	1135900000	1355800000	1507500000	544040000	40.5	39.6	39.6	35.3	15	15	15	128.16
Q99733	Nucleosome assembly protein 1-like 4 (Nucleosome assembly protein 2) (NAP-2)	Other	NP1L4	5009300000	1217300000	1765800000	1483200000	543090000	47.5	39.7	39.7	39.7	12	10	10	106.48
O95202	LETM1 and EF-hand domain-containing protein 1, mitochondrial (Leucine zipper-EF-hand-containing transmembrane protein 1)	Other	LETM1	2402600000	542170000	586120000	732110000	542190000	18.5	19.4	13.5	16.1	12	12	12	48.166
P46976	Glycogenin-1 (GN-1) (GN1) (EC 2.4.1.186)	Other	GLYG	2156300000	587050000	539070000	488240000	541950000	26	25.7	18.3	26.3	10	10	10	44.709
P98095	Fibulin-2 (FIBL-2)	ECM Glycoproteins	FBLN2	1472300000	0	154490000	775980000	541830000	0	3.5	15.1	21.8	16	16	16	120.18
O75533	Splicing factor 3B subunit 1 (Pre-mRNA-splicing factor SF3b 155 kDa subunit) (SF3b155) (Spliceosome-associated protein 155) (SAP 155)	Other	SF3B1	3672100000	712130000	1075400000	1343700000	540850000	25.7	25.2	27.2	25.2	31	31	31	164.44
Q15836	Vesicle-associated membrane protein 3 (VAMP-3) (Cellubrevin) (CEB) (Synaptobrevin-3)	Other	VAMP3	2995300000	618650000	700410000	1137200000	539010000	53	53	53	53	7	7	4	92.31
P21397	Amine oxidase [flavin-containing] A (EC 1.4.3.4) (Monoamine oxidase type A) (MAO-A)	Other	AOFA	792520000	0	0	256000000	536520000	2.1	2.1	3.6	18.4	8	8	6	20.632
Q5SSJ5	Heterochromatin protein 1-binding protein 3 (Protein HP1-BP74)	Other	HP1B3	3132500000	73960000	1277100000	1246900000	534560000	10.7	9.6	20.8	20.8	10	10	10	30.081
P09622	Dihydrolipoyl dehydrogenase, mitochondrial (EC 1.8.1.4) (Dihydrolipoamide dehydrogenase) (Glycine cleavage system L protein)	Other	DLDH	4230600000	830840000	1376300000	1492800000	530630000	32.2	30.8	29.5	27.9	13	13	13	83.197
O43809	Cleavage and polyadenylation specificity factor subunit 5 (Cleavage and polyadenylation specificity factor 25 kDa subunit) (CFIm25) (CPSF 25 kDa subunit) (Nucleoside diphosphate-linked moiety X motif 21) (Nudix motif 21) (Pre-mRNA cleavage factor Im 25 kDa subunit)	Other	CPSF5	3783000000	702900000	1289900000	1261100000	528990000	51.5	52.9	50.2	38.8	10	10	10	45.538
P05141	ADP/ATP translocase 2 (ADP,ATP carrier protein 2) (ADP,ATP carrier protein, fibroblast isoform) (Adenine nucleotide translocator 2) (ANT 2) (Solute carrier family 25 member 5) [Cleaved into: ADP/ATP translocase 2, N-terminally processed]	Other	ADT2	3279300000	816880000	1196100000	738310000	528040000	39.6	39.6	35.9	40.3	14	5	5	46.867
P11387	DNA topoisomerase 1 (EC 5.99.1.2) (DNA topoisomerase I)	Other	TOP1	3812000000	794390000	1259200000	1232100000	526300000	18.8	18.2	17.6	13.9	19	19	19	62.32
O75477	Erlin-1 (Endoplasmic reticulum lipid raft-associated protein 1) (Protein KE04) (Stomatin-prohibitin-flotillin-HflC/K domain-containing protein 1) (SPFH domain-containing protein 1)	Other	ERLN1	4527000000	845420000	1277700000	1878700000	525220000	52.3	46.2	48.6	39.6	16	16	13	84.727
P08962	CD63 antigen (Granulophysin) (Lysosomal-associated membrane protein 3) (LAMP-3) (Melanoma-associated antigen ME491) (OMA81H) (Ocular melanoma-associated antigen) (Tetraspanin-30) (Tspan-30) (CD antigen CD63)	Other	CD63	2915300000	387800000	1011800000	992390000	523280000	7.6	7.6	7.6	7.6	2	2	2	7.7383
Q13724	Mannosyl-oligosaccharide glucosidase (EC 3.2.1.106) (Processing A-glucosidase I)	Other	MOGS	1221100000	129950000	319760000	250330000	521020000	16.4	29.6	25.9	27.7	21	21	21	106.3
Q9H0U4	Ras-related protein Rab-1B	Other	RAB1B	3651900000	555120000	1153500000	1424000000	519300000	51.2	61.7	61.7	47.3	11	7	7	25.386
Q9NVD7	Alpha-parvin (Actopaxin) (CH-ILKBP) (Calponin-like integrin-linked kinase-binding protein) (Matrix-remodeling-associated protein 2)	Other	PARVA	1898600000	363910000	411280000	605870000	517560000	28	28.5	30.6	30.1	11	11	11	77.475
Q53GQ0	Very-long-chain 3-oxoacyl-CoA reductase (EC 1.1.1.330) (17-beta-hydroxysteroid dehydrogenase 12) (17-beta-HSD 12) (3-ketoacyl-CoA reductase) (KAR) (Estradiol 17-beta-dehydrogenase 12) (EC 1.1.1.62) (Short chain dehydrogenase/reductase family 12C member 1)	Other	DHB12	3394900000	811590000	734320000	1332700000	516350000	36.2	36.2	32.7	27.6	8	8	8	26.28
Q99613	Eukaryotic translation initiation factor 3 subunit C (eIF3c) (Eukaryotic translation initiation factor 3 subunit 8) (eIF3 p110)	Other	EIF3C	4094000000	1331200000	1216100000	1031600000	515210000	31.9	26	24.6	26.7	29	29	29	246.8
O00151	PDZ and LIM domain protein 1 (C-terminal LIM domain protein 1) (Elfin) (LIM domain protein CLP-36)	Other	PDLI1	4597800000	977720000	1100300000	2004700000	515030000	74.2	77.5	69	47.7	15	15	15	162.07
P50281	Matrix metalloproteinase-14 (MMP-14) (EC 3.4.24.80) (MMP-X1) (Membrane-type matrix metalloproteinase 1) (MT-MMP 1) (MTMMP1) (Membrane-type-1 matrix metalloproteinase) (MT1-MMP) (MT1MMP)	ECM Regulators	MMP14	1297500000	251500000	314120000	217550000	514320000	14.8	16.2	11.9	14.8	9	9	9	30.342
P28799	Granulins (Proepithelin) (PEPI) [Cleaved into: Acrogranin (Glycoprotein of 88 Kda) (GP88) (Glycoprotein 88) (Progranulin); Paragranulin; Granulin-1 (Granulin G); Granulin-2 (Granulin F); Granulin-3 (Granulin B); Granulin-4 (Granulin A); Granulin-5 (Granulin C); Granulin-6 (Granulin D); Granulin-7 (Granulin E)]	Other	GRN	1850300000	114050000	320270000	902270000	513720000	10.5	10.5	12	10.5	7	7	7	53.548
Q92783	Signal transducing adapter molecule 1 (STAM-1)	Other	STAM1	5473000000	1594600000	1550000000	1815200000	513100000	3.3	5.6	3.3	3.3	3	3	2	3.546
Q63ZY3	KN motif and ankyrin repeat domain-containing protein 2 (Ankyrin repeat domain-containing protein 25) (Matrix-remodeling-associated protein 3) (SRC-1-interacting protein) (SIP) (SRC-interacting protein) (SRC1-interacting protein)	Other	KANK2	4362100000	625590000	1329800000	1893600000	513080000	16.8	28.6	28.6	22.6	23	23	23	157.58
P26196	Probable ATP-dependent RNA helicase DDX6 (EC 3.6.4.13) (ATP-dependent RNA helicase p54) (DEAD box protein 6) (Oncogene RCK)	Other	DDX6	3692800000	888300000	1102200000	1190500000	511850000	34.2	34	30.4	25.9	13	13	13	104.04
P43307	Translocon-associated protein subunit alpha (TRAP-alpha) (Signal sequence receptor subunit alpha) (SSR-alpha)	Other	SSRA	1965700000	311370000	433690000	709150000	511480000	23.4	11.9	11.9	11.9	4	4	4	26.212
Q96CW1	AP-2 complex subunit mu (AP-2 mu chain) (Adaptin-mu2) (Adaptor protein complex AP-2 subunit mu) (Adaptor-related protein complex 2 subunit mu) (Clathrin assembly protein complex 2 mu medium chain) (Clathrin coat assembly protein AP50) (Clathrin coat-associated protein AP50) (HA2 50 kDa subunit) (Plasma membrane adaptor AP-2 50 kDa protein)	Other	AP2M1	5050300000	834600000	1712200000	1992200000	511240000	33.6	35.2	37.5	30.1	14	14	14	42.132
Q15404	Ras suppressor protein 1 (RSP-1) (Rsu-1)	Other	RSU1	2707300000	451420000	722210000	1024600000	509100000	48.7	53.1	48.7	61	12	12	12	115.6
P60983	Glia maturation factor beta (GMF-beta)	Other	GMFB	3090700000	475430000	786570000	1319900000	508760000	48.6	63.4	62.7	63.4	7	7	7	65.299
Q9NX63	MICOS complex subunit MIC19 (Coiled-coil-helix-coiled-coil-helix domain-containing protein 3)	Other	MIC19	2313700000	386390000	832270000	586510000	508550000	21.6	32.2	29.1	25.1	7	7	7	30.777
P62191	26S protease regulatory subunit 4 (P26s4) (26S proteasome AAA-ATPase subunit RPT2) (Proteasome 26S subunit ATPase 1)	Other	PRS4	4317900000	1173200000	1635500000	1001100000	508050000	32.7	38	33	27.5	16	16	16	104.71
Q86UE4	Protein LYRIC (3D3/LYRIC) (Astrocyte elevated gene-1 protein) (AEG-1) (Lysine-rich CEACAM1 co-isolated protein) (Metadherin) (Metastasis adhesion protein)	Other	LYRIC	2381300000	413810000	613630000	847690000	506150000	21	20.6	23.2	22.9	10	10	10	62.634
Q9BS40	Latexin (Endogenous carboxypeptidase inhibitor) (ECI) (Protein MUM) (Tissue carboxypeptidase inhibitor) (TCI)	Other	LXN	2602200000	168050000	752470000	1175800000	505880000	16.7	16.7	16.7	12.2	3	3	3	48.643
O14974	Protein phosphatase 1 regulatory subunit 12A (Myosin phosphatase-targeting subunit 1) (Myosin phosphatase target subunit 1) (Protein phosphatase myosin-binding subunit)	Other	MYPT1	2458200000	287270000	545570000	1120900000	504390000	16.7	16.7	18.6	15.2	25	25	25	50.235
O43242	26S proteasome non-ATPase regulatory subunit 3 (26S proteasome regulatory subunit RPN3) (26S proteasome regulatory subunit S3) (Proteasome subunit p58)	Other	PSMD3	4134900000	1039000000	1390400000	1204600000	500860000	39.7	43.6	38.8	34.1	22	22	22	116.13
Q04917	14-3-3 protein eta (Protein AS1)	Other	1433F	8027600000	1960200000	2711200000	2856600000	499650000	53.7	53.7	53.7	46.3	19	16	16	98.438
P50995	Annexin A11 (56 kDa autoantigen) (Annexin XI) (Annexin-11) (Calcyclin-associated annexin 50) (CAP-50)	ECM-affiliated Proteins	ANX11	12838000000	2403700000	5248500000	4686200000	499260000	34.1	31.1	31.1	22	16	16	16	117.63
Q9NQR4	Omega-amidase NIT2 (EC 3.5.1.3) (Nitrilase homolog 2)	Other	NIT2	1760100000	166050000	342190000	753120000	498730000	43.5	37	48.9	48.6	10	10	10	60.392
P11586	C-1-tetrahydrofolate synthase, cytoplasmic (C1-THF synthase) [Cleaved into: C-1-tetrahydrofolate synthase, cytoplasmic, N-terminally processed] [Includes: Methylenetetrahydrofolate dehydrogenase (EC 1.5.1.5); Methenyltetrahydrofolate cyclohydrolase (EC 3.5.4.9); Formyltetrahydrofolate synthetase (EC 6.3.4.3)]	Other	C1TC	8949400000	1824700000	2988700000	3637400000	498500000	37.8	42.6	43.2	23.2	36	36	35	139.53
P53634	Dipeptidyl peptidase 1 (EC 3.4.14.1) (Cathepsin C) (Cathepsin J) (Dipeptidyl peptidase I) (DPP-I) (DPPI) (Dipeptidyl transferase) [Cleaved into: Dipeptidyl peptidase 1 exclusion domain chain (Dipeptidyl peptidase I exclusion domain chain); Dipeptidyl peptidase 1 heavy chain (Dipeptidyl peptidase I heavy chain); Dipeptidyl peptidase 1 light chain (Dipeptidyl peptidase I light chain)]	ECM Regulators	CATC	3575600000	1204000000	1073100000	800310000	498230000	29.8	32.6	22.7	13.4	11	11	11	67.81
Q13283	Ras GTPase-activating protein-binding protein 1 (G3BP-1) (EC 3.6.4.12) (EC 3.6.4.13) (ATP-dependent DNA helicase VIII) (hDH VIII) (GAP SH3 domain-binding protein 1)	Other	G3BP1	5431800000	1802100000	1390900000	1745600000	493200000	45.1	39.3	40.6	36.1	13	13	12	106.14
P54920	Alpha-soluble NSF attachment protein (SNAP-alpha) (N-ethylmaleimide-sensitive factor attachment protein alpha)	Other	SNAA	4203700000	1260300000	1555400000	894940000	493120000	59.7	42.4	38	47.8	17	17	15	126.29
P80303	Nucleobindin-2 (DNA-binding protein NEFA) (Gastric cancer antigen Zg4) (Prepronesfatin) [Cleaved into: Nesfatin-1]	Other	NUCB2	2098000000	373190000	578210000	654780000	491850000	18.6	22.1	17.4	18.1	8	8	8	35.099
Q92973	Transportin-1 (Importin beta-2) (Karyopherin beta-2) (M9 region interaction protein) (MIP)	Other	TNPO1	4139200000	1061300000	1315800000	1271000000	491120000	30	29.1	23.9	23.2	21	21	17	160.8
P08240	Signal recognition particle receptor subunit alpha (SR-alpha) (Docking protein alpha) (DP-alpha)	Other	SRPR	2322700000	423900000	508140000	900420000	490250000	20.5	18.3	19.6	21.3	17	17	17	27.611
P14927	Cytochrome b-c1 complex subunit 7 (Complex III subunit 7) (Complex III subunit VII) (QP-C) (Ubiquinol-cytochrome c reductase complex 14 kDa protein)	Other	QCR7	2199000000	526400000	431590000	751220000	489760000	50.5	41.4	45.9	43.2	6	6	6	15.844
Q8N474	Secreted frizzled-related protein 1 (FRP-1) (sFRP-1) (Secreted apoptosis-related protein 2) (SARP-2)	Secreted Factors	SFRP1	5538500000	1189800000	2235300000	1627100000	486240000	33.1	35.4	35.4	35.4	8	8	8	64.552
P31040	Succinate dehydrogenase [ubiquinone] flavoprotein subunit, mitochondrial (EC 1.3.5.1) (Flavoprotein subunit of complex II) (Fp)	Other	SDHA	3158700000	545310000	897400000	1229800000	486220000	31.3	40.8	37.7	35.5	17	17	17	193.16
Q5JTV8	Torsin-1A-interacting protein 1 (Lamin-associated protein 1B) (LAP1B)	Other	TOIP1	1250000000	74605000	275530000	416230000	483640000	15.4	24.9	19.4	28.6	13	13	12	64.69
Q9UNM6	26S proteasome non-ATPase regulatory subunit 13 (26S proteasome regulatory subunit RPN9) (26S proteasome regulatory subunit S11) (26S proteasome regulatory subunit p40.5)	Other	PSD13	4090800000	1058400000	1249600000	1300200000	482570000	42.3	56.4	53.2	31.9	21	21	21	88.45
P30049	ATP synthase subunit delta, mitochondrial (F-ATPase delta subunit)	Other	ATPD	2614100000	566520000	716320000	849190000	482020000	13.7	13.7	13.7	13.7	2	2	2	6.747
O60832	H/ACA ribonucleoprotein complex subunit 4 (EC 5.4.99.-) (CBF5 homolog) (Dyskerin) (Nopp140-associated protein of 57 kDa) (Nucleolar protein NAP57) (Nucleolar protein family A member 4) (snoRNP protein DKC1)	Other	DKC1	1873200000	185360000	513360000	692920000	481510000	18.3	20.2	25.9	24.7	13	13	13	34.497
Q13185	Chromobox protein homolog 3 (HECH) (Heterochromatin protein 1 homolog gamma) (HP1 gamma) (Modifier 2 protein)	Other	CBX3	3300400000	910580000	847040000	1062100000	480750000	43.2	37.2	44.3	36.6	8	8	7	32.526
P09012	U1 small nuclear ribonucleoprotein A (U1 snRNP A) (U1-A) (U1A)	Other	SNRPA	3018000000	558910000	1104300000	875630000	479220000	20.6	31.2	20.6	31.2	6	6	5	19.704
P43235	Cathepsin K (EC 3.4.22.38) (Cathepsin O) (Cathepsin O2) (Cathepsin X)	ECM Regulators	CATK	826860000	64460000	84767000	198610000	479020000	20.1	20.1	17.6	35.3	8	8	8	44.218
Q06323	Proteasome activator complex subunit 1 (11S regulator complex subunit alpha) (REG-alpha) (Activator of multicatalytic protease subunit 1) (Interferon gamma up-regulated I-5111 protein) (IGUP I-5111) (Proteasome activator 28 subunit alpha) (PA28a) (PA28alpha)	Other	PSME1	5052000000	873330000	1935300000	1765000000	478370000	56.2	58.2	50.6	38.2	13	13	13	68.668
P31942	Heterogeneous nuclear ribonucleoprotein H3 (hnRNP H3) (Heterogeneous nuclear ribonucleoprotein 2H9) (hnRNP 2H9)	Other	HNRH3	2336900000	473200000	536160000	849860000	477640000	24.9	32.4	27.7	24.9	8	7	7	92.084
P39060	Collagen alpha-1(XVIII) chain [Cleaved into: Endostatin]	Collagens	COIA1	1680600000	20994000	351970000	831570000	476100000	1.9	5.3	8	9.7	9	9	9	45.892
P21281	V-type proton ATPase subunit B, brain isoform (V-ATPase subunit B 2) (Endomembrane proton pump 58 kDa subunit) (HO57) (Vacuolar proton pump subunit B 2)	Other	VATB2	2547000000	490580000	826000000	755790000	474590000	37.2	44.2	37.8	42.5	21	21	21	137.04
Q09028	Histone-binding protein RBBP4 (Chromatin assembly factor 1 subunit C) (CAF-1 subunit C) (Chromatin assembly factor I p48 subunit) (CAF-I 48 kDa subunit) (CAF-I p48) (Nucleosome-remodeling factor subunit RBAP48) (Retinoblastoma-binding protein 4) (RBBP-4) (Retinoblastoma-binding protein p48)	Other	RBBP4	4836200000	1332700000	1651200000	1380000000	472330000	51.1	63.1	38.6	32.5	15	10	10	47.627
Q9Y5M8	Signal recognition particle receptor subunit beta (SR-beta) (Protein APMCF1)	Other	SRPRB	2269700000	489800000	748420000	559220000	472250000	32.8	32.8	22.9	24	8	8	8	24.013
Q9NYL4	Peptidyl-prolyl cis-trans isomerase FKBP11 (PPIase FKBP11) (EC 5.2.1.8) (19 kDa FK506-binding protein) (19 kDa FKBP) (FKBP-19) (FK506-binding protein 11) (FKBP-11) (Rotamase)	Other	FKB11	1136500000	60495000	226050000	377980000	472020000	9	9	17.9	17.9	2	2	2	11.387
O15173	Membrane-associated progesterone receptor component 2 (Progesterone membrane-binding protein) (Steroid receptor protein DG6)	Other	PGRC2	1157000000	99144000	184270000	403310000	470250000	17.9	24.2	13.9	35.9	7	6	6	49.737
P09496	Clathrin light chain A (Lca)	Other	CLCA	3397700000	346280000	918900000	1663300000	469170000	20.6	21	23.8	16.5	9	9	9	24.684
O94905	Erlin-2 (Endoplasmic reticulum lipid raft-associated protein 2) (Stomatin-prohibitin-flotillin-HflC/K domain-containing protein 2) (SPFH domain-containing protein 2)	Other	ERLN2	2514500000	442620000	646560000	956130000	469150000	46.9	41	41.3	49	14	11	11	66.455
Q99471	Prefoldin subunit 5 (C-Myc-binding protein Mm-1) (Myc modulator 1)	Other	PFD5	3070600000	634420000	877630000	1089600000	468970000	54.5	54.5	42.9	54.5	6	6	6	49.53
O43795	Unconventional myosin-Ib (MYH-1c) (Myosin I alpha) (MMI-alpha) (MMIa)	Other	MYO1B	2896900000	367260000	890610000	1172400000	466600000	17.8	22.3	23.2	16.4	22	22	20	102.19
Q93077	Histone H2A type 1-C (Histone H2A/l)	Other	H2A1C	3053000000	399690000	827260000	1367000000	459020000	57.7	35.4	36.2	57.7	8	1	1	11.706
Q13217	DnaJ homolog subfamily C member 3 (Endoplasmic reticulum DNA J domain-containing protein 6) (ER-resident protein ERdj6) (ERdj6) (Interferon-induced, double-stranded RNA-activated protein kinase inhibitor) (Protein kinase inhibitor of 58 kDa) (Protein kinase inhibitor p58)	Other	DNJC3	985890000	190440000	71813000	266340000	457300000	21.2	15.1	16.9	31.5	10	10	10	135.3
Q13228	Selenium-binding protein 1 (56 kDa selenium-binding protein) (SBP56) (SP56)	Other	SBP1	3575400000	223380000	941070000	1954600000	456350000	15	34.5	49.4	39.6	17	17	17	87.279
O94973	AP-2 complex subunit alpha-2 (100 kDa coated vesicle protein C) (Adaptor protein complex AP-2 subunit alpha-2) (Adaptor-related protein complex 2 subunit alpha-2) (Alpha-adaptin C) (Alpha2-adaptin) (Clathrin assembly protein complex 2 alpha-C large chain) (Huntingtin yeast partner J) (Huntingtin-interacting protein 9) (HIP-9) (Huntingtin-interacting protein J) (Plasma membrane adaptor HA2/AP2 ada…	Other	AP2A2	2601400000	263740000	798200000	1083100000	456340000	21.6	25.9	28.9	17.7	18	12	12	84.387
Q9NRX4	14 kDa phosphohistidine phosphatase (EC 3.1.3.-) (Phosphohistidine phosphatase 1) (Protein janus-A homolog)	Other	PHP14	3697300000	660310000	1258900000	1323900000	454130000	48	64	48	47.2	6	6	6	42.761
Q9Y2H6	Fibronectin type-III domain-containing protein 3A (Human gene expressed in odontoblasts)	Other	FND3A	505220000	0	51141000	0	454080000	0	1.7	0.8	15.1	9	9	9	28.176
Q9BUJ2	Heterogeneous nuclear ribonucleoprotein U-like protein 1 (Adenovirus early region 1B-associated protein 5) (E1B-55 kDa-associated protein 5) (E1B-AP5)	Other	HNRL1	2306500000	318410000	421090000	1113000000	454010000	14.1	18.2	19.9	18.3	17	17	17	69.173
P40121	Macrophage-capping protein (Actin regulatory protein CAP-G)	Other	CAPG	6008700000	1033300000	2064400000	2457800000	453270000	49.7	38.8	32.5	34.2	12	12	12	118.86
P61221	ATP-binding cassette sub-family E member 1 (2'-5'-oligoadenylate-binding protein) (HuHP68) (RNase L inhibitor) (Ribonuclease 4 inhibitor) (RNS4I)	Other	ABCE1	3230300000	637710000	897030000	1242600000	453030000	23.9	22.2	23.9	24.4	13	13	13	101.43
Q9BRA2	Thioredoxin domain-containing protein 17 (14 kDa thioredoxin-related protein) (TRP14) (Protein 42-9-9) (Thioredoxin-like protein 5)	Other	TXD17	2842100000	569690000	826030000	994560000	451790000	38.2	53.7	38.2	38.2	5	5	5	23.709
P42765	3-ketoacyl-CoA thiolase, mitochondrial (EC 2.3.1.16) (Acetyl-CoA acyltransferase) (Beta-ketothiolase) (Mitochondrial 3-oxoacyl-CoA thiolase) (T1)	Other	THIM	976200000	51650000	53672000	419610000	451270000	20.7	18.9	38.3	44.8	13	13	13	55.798
P08621	U1 small nuclear ribonucleoprotein 70 kDa (U1 snRNP 70 kDa) (U1-70K) (snRNP70)	Other	RU17	2339700000	338740000	874700000	675500000	450760000	21.7	27.2	24.3	23.8	13	13	13	33.984
Q92734	Protein TFG (TRK-fused gene protein)	Other	TFG	2777400000	474620000	836960000	1015400000	450330000	20.8	15.8	15.8	20.8	4	4	4	67.376
O00232	26S proteasome non-ATPase regulatory subunit 12 (26S proteasome regulatory subunit RPN5) (26S proteasome regulatory subunit p55)	Other	PSD12	3470700000	923910000	943370000	1154400000	449020000	37.9	25	28.3	26.5	16	16	16	78.351
Q99829	Copine-1 (Chromobindin 17) (Copine I)	Other	CPNE1	1388400000	278710000	296480000	365050000	448160000	20.1	20.3	19.6	33.9	13	13	13	88.766
P21912	Succinate dehydrogenase [ubiquinone] iron-sulfur subunit, mitochondrial (EC 1.3.5.1) (Iron-sulfur subunit of complex II) (Ip)	Other	SDHB	1902700000	320870000	462750000	672080000	447000000	16.8	36.1	25.7	19.6	10	10	10	24.246
O94826	Mitochondrial import receptor subunit TOM70 (Mitochondrial precursor proteins import receptor) (Translocase of outer membrane 70 kDa subunit)	Other	TOM70	1935500000	280660000	649620000	558420000	446840000	23.4	25	27.3	23.7	14	14	14	61.643
Q9HB71	Calcyclin-binding protein (CacyBP) (hCacyBP) (S100A6-binding protein) (Siah-interacting protein)	Other	CYBP	4457700000	1723400000	1374800000	913590000	445920000	60.5	68	39.9	28.5	16	16	16	62.128
Q9Y266	Nuclear migration protein nudC (Nuclear distribution protein C homolog)	Other	NUDC	3927500000	948680000	1299200000	1234400000	445180000	26.6	23	23.9	20.5	9	9	9	25.061
Q9NR31	GTP-binding protein SAR1a (COPII-associated small GTPase)	Other	SAR1A	2601500000	426000000	798930000	931580000	445040000	53	48	54	36.4	7	7	5	34.094
P78559	Microtubule-associated protein 1A (MAP-1A) (Proliferation-related protein p80) [Cleaved into: MAP1A heavy chain; MAP1 light chain LC2]	Other	MAP1A	9338400000	1416700000	3097300000	4379600000	444820000	21.7	22.6	24	11.4	56	54	54	289.92
P63162	Small nuclear ribonucleoprotein-associated protein N (snRNP-N) (Sm protein D) (Sm-D) (Sm protein N) (Sm-N) (SmN) (Tissue-specific-splicing protein)	Other	RSMN	3326200000	919720000	1005400000	960600000	440490000	24.2	21.7	15.4	15.4	7	7	7	21.11
Q8WWM9	Cytoglobin (Histoglobin) (HGb) (Stellate cell activation-associated protein)	Other	CYGB	1583100000	0	335390000	807690000	440030000	0	24.2	35.3	35.3	6	6	6	23.836
P56192	Methionine--tRNA ligase, cytoplasmic (EC 6.1.1.10) (Methionyl-tRNA synthetase) (MetRS)	Other	SYMC	2367400000	544400000	701650000	681390000	439930000	22.8	20	15.4	16.9	14	14	14	68.712
Q9Y2Q3	Glutathione S-transferase kappa 1 (EC 2.5.1.18) (GST 13-13) (GST class-kappa) (GSTK1-1) (hGSTK1) (Glutathione S-transferase subunit 13)	Other	GSTK1	4473000000	888470000	1389200000	1756900000	438440000	54.4	45.1	50.4	54.4	9	9	9	42.5
Q9NVJ2	ADP-ribosylation factor-like protein 8B (ADP-ribosylation factor-like protein 10C) (Novel small G protein indispensable for equal chromosome segregation 1)	Other	ARL8B	2032400000	345020000	727820000	521250000	438280000	40.3	40.3	40.3	35.5	6	6	6	25.778
Q9BSJ8	Extended synaptotagmin-1 (E-Syt1) (Membrane-bound C2 domain-containing protein)	Other	ESYT1	5578100000	1120500000	2006700000	2014600000	436330000	33.9	37.6	33.2	25	30	30	30	201.61
Q6P2Q9	Pre-mRNA-processing-splicing factor 8 (220 kDa U5 snRNP-specific protein) (PRP8 homolog) (Splicing factor Prp8) (p220)	Other	PRP8	2877300000	678060000	1067500000	696070000	435640000	14.2	13	11.2	10.5	31	31	31	67.534
O95336	6-phosphogluconolactonase (6PGL) (EC 3.1.1.31)	Other	6PGL	2967600000	433680000	763530000	1335900000	434550000	69.8	62	72.5	58.9	12	12	12	89.821
P17174	Aspartate aminotransferase, cytoplasmic (cAspAT) (EC 2.6.1.1) (EC 2.6.1.3) (Cysteine aminotransferase, cytoplasmic) (Cysteine transaminase, cytoplasmic) (cCAT) (Glutamate oxaloacetate transaminase 1) (Transaminase A)	Other	AATC	3254200000	668130000	1070600000	1081600000	433870000	47.5	67.1	55.9	34.4	19	19	19	83.814
P06865	Beta-hexosaminidase subunit alpha (EC 3.2.1.52) (Beta-N-acetylhexosaminidase subunit alpha) (Hexosaminidase subunit A) (N-acetyl-beta-glucosaminidase subunit alpha)	Other	HEXA	1155100000	58300000	170760000	492320000	433730000	10.6	11.9	14.4	18	11	11	11	40.034
Q13435	Splicing factor 3B subunit 2 (Pre-mRNA-splicing factor SF3b 145 kDa subunit) (SF3b145) (SF3b150) (Spliceosome-associated protein 145) (SAP 145)	Other	SF3B2	2815400000	644640000	812790000	924730000	433200000	28.3	24.2	22.8	18.8	20	20	20	90.935
Q71UM5	40S ribosomal protein S27-like	Other	RS27L	1522300000	427310000	414480000	249340000	431170000	41.7	41.7	40.5	40.5	6	3	3	15.365
Q15165	Serum paraoxonase/arylesterase 2 (PON 2) (EC 3.1.1.2) (EC 3.1.1.81) (Aromatic esterase 2) (A-esterase 2) (Serum aryldialkylphosphatase 2)	Other	PON2	1316800000	158120000	345770000	382920000	430020000	23.7	18.9	18.9	29.1	4	4	4	41.357
P61106	Ras-related protein Rab-14	Other	RAB14	3381300000	623200000	893340000	1435300000	429440000	63.7	41.4	55.8	50.2	14	14	14	51.949
Q8NF91	Nesprin-1 (Enaptin) (Myocyte nuclear envelope protein 1) (Myne-1) (Nuclear envelope spectrin repeat protein 1) (Synaptic nuclear envelope protein 1) (Syne-1)	Other	SYNE1	1124100000	0	627270000	69002000	427820000	0.1	0.1	0.6	0.1	5	5	5	5.9278
Q15008	26S proteasome non-ATPase regulatory subunit 6 (26S proteasome regulatory subunit RPN7) (26S proteasome regulatory subunit S10) (Breast cancer-associated protein SGA-113M) (Phosphonoformate immuno-associated protein 4) (Proteasome regulatory particle subunit p44S10) (p42A)	Other	PSMD6	3043300000	550220000	987710000	1080000000	425380000	31.9	36.8	30.8	25.4	17	17	17	64.216
O60841	Eukaryotic translation initiation factor 5B (eIF-5B) (Translation initiation factor IF-2)	Other	IF2P	2649300000	541350000	798930000	885210000	423850000	11.8	16.2	15.2	9.8	19	19	19	45.511
Q9Y2X3	Nucleolar protein 58 (Nucleolar protein 5)	Other	NOP58	1506300000	175350000	451210000	457150000	422560000	21.6	24.6	24.6	28.2	13	13	13	55.858
Q969X5	Endoplasmic reticulum-Golgi intermediate compartment protein 1 (ER-Golgi intermediate compartment 32 kDa protein) (ERGIC-32)	Other	ERGI1	2739600000	431490000	688660000	1198400000	421040000	31.7	38.3	41.4	31.7	9	9	9	25.784
Q96IU4	Alpha/beta hydrolase domain-containing protein 14B (Abhydrolase domain-containing protein 14B) (EC 3.-.-.-) (CCG1-interacting factor B)	Other	ABHEB	2241900000	291670000	613490000	915800000	420920000	21.9	39	35.7	39	7	7	7	39.079
Q9Y6M1	Insulin-like growth factor 2 mRNA-binding protein 2 (IGF2 mRNA-binding protein 2) (IMP-2) (Hepatocellular carcinoma autoantigen p62) (IGF-II mRNA-binding protein 2) (VICKZ family member 2)	Other	IF2B2	1880000000	412650000	302570000	744030000	420720000	23.9	29.2	25.9	34.7	20	20	19	113.91
P07203	Glutathione peroxidase 1 (GPx-1) (GSHPx-1) (EC 1.11.1.9) (Cellular glutathione peroxidase)	Other	GPX1	1560400000	198960000	537930000	403340000	420190000	48.8	37.4	37.4	55.2	8	8	8	44.591
Q8WX93	Palladin (SIH002) (Sarcoma antigen NY-SAR-77)	Other	PALLD	3727000000	759980000	1229200000	1318000000	419740000	16.8	15.3	17.6	11.6	19	19	19	167.13
Q99714	3-hydroxyacyl-CoA dehydrogenase type-2 (EC 1.1.1.35) (17-beta-hydroxysteroid dehydrogenase 10) (17-beta-HSD 10) (EC 1.1.1.51) (3-hydroxy-2-methylbutyryl-CoA dehydrogenase) (EC 1.1.1.178) (3-hydroxyacyl-CoA dehydrogenase type II) (Endoplasmic reticulum-associated amyloid beta-peptide-binding protein) (Mitochondrial ribonuclease P protein 2) (Mitochondrial RNase P protein 2) (Short chain dehydrogen…	Other	HCD2	2258600000	392270000	701800000	745050000	419430000	38.7	50.6	50.6	51.7	10	10	10	94.37
P63220	40S ribosomal protein S21	Other	RS21	3021800000	822360000	845070000	936340000	418060000	62.7	63.9	53	65.1	6	6	6	74.502
Q96I99	Succinyl-CoA ligase [GDP-forming] subunit beta, mitochondrial (EC 6.2.1.4) (GTP-specific succinyl-CoA synthetase subunit beta) (Succinyl-CoA synthetase beta-G chain) (SCS-betaG)	Other	SUCB2	2039600000	325260000	681470000	614840000	418030000	19.7	26.6	16.2	20.6	13	13	13	28.63
Q9Y2D5	A-kinase anchor protein 2 (AKAP-2) (AKAP-KL) (Protein kinase A-anchoring protein 2) (PRKA2)	Other	AKAP2	3387600000	954960000	1000800000	1014400000	417490000	32	22.7	23.1	22.8	21	21	21	158.57
Q99816	Tumor susceptibility gene 101 protein (ESCRT-I complex subunit TSG101)	Other	TS101	10424000000	15657000	1268600000	8724800000	415130000	2.6	13.6	9.2	6.7	3	3	3	2.9276
Q9UJ70	N-acetyl-D-glucosamine kinase (N-acetylglucosamine kinase) (EC 2.7.1.59) (GlcNAc kinase)	Other	NAGK	4288300000	684710000	1280100000	1908300000	415120000	39	44.5	53.2	24.7	13	13	13	56.016
Q15274	Nicotinate-nucleotide pyrophosphorylase [carboxylating] (EC 2.4.2.19) (Quinolinate phosphoribosyltransferase [decarboxylating]) (QAPRTase) (QPRTase)	Other	NADC	1374000000	79951000	348540000	532950000	412580000	17.5	17.5	25.9	13.5	3	3	3	42.8
Q16543	Hsp90 co-chaperone Cdc37 (Hsp90 chaperone protein kinase-targeting subunit) (p50Cdc37) [Cleaved into: Hsp90 co-chaperone Cdc37, N-terminally processed]	Other	CDC37	4626800000	1120400000	1233500000	1861000000	411810000	31	25.7	25.4	22.8	13	13	13	51.453
P26368	Splicing factor U2AF 65 kDa subunit (U2 auxiliary factor 65 kDa subunit) (hU2AF(65)) (hU2AF65) (U2 snRNP auxiliary factor large subunit)	Other	U2AF2	4585000000	995410000	1530500000	1647300000	411810000	44.2	40.6	43.8	33.3	14	14	14	98.332
Q9C0C2	182 kDa tankyrase-1-binding protein	Other	TB182	2590300000	126010000	758200000	1294600000	411490000	15.3	23.3	29.8	16.9	38	38	38	294.65
O75436	Vacuolar protein sorting-associated protein 26A (Vesicle protein sorting 26A) (hVPS26)	Other	VP26A	2351400000	445880000	577400000	917660000	410480000	26.6	22.6	25.1	26.9	8	8	8	39.856
Q9UL46	Proteasome activator complex subunit 2 (11S regulator complex subunit beta) (REG-beta) (Activator of multicatalytic protease subunit 2) (Proteasome activator 28 subunit beta) (PA28b) (PA28beta)	Other	PSME2	5452300000	737880000	1923500000	2384100000	406820000	62.8	63.6	66.9	56.1	12	12	12	92.783
P29992	Guanine nucleotide-binding protein subunit alpha-11 (G alpha-11) (G-protein subunit alpha-11) (Guanine nucleotide-binding protein G(y) subunit alpha)	Other	GNA11	1587300000	252390000	452830000	475740000	406330000	37.6	39.8	46	39.8	13	13	7	81.775
O43237	Cytoplasmic dynein 1 light intermediate chain 2 (Dynein light intermediate chain 2, cytosolic) (LIC-2) (LIC53/55)	Other	DC1L2	2931300000	385470000	1113900000	1026700000	405180000	39.6	31.5	34.6	34.1	13	13	13	51.356
Q7L2H7	Eukaryotic translation initiation factor 3 subunit M (eIF3m) (Fetal lung protein B5) (hFL-B5) (PCI domain-containing protein 1)	Other	EIF3M	2382200000	664110000	683690000	630130000	404240000	26.7	30.5	18.4	18.4	8	8	8	61.602
Q9NP97	Dynein light chain roadblock-type 1 (Bithoraxoid-like protein) (BLP) (Dynein light chain 2A, cytoplasmic) (Dynein-associated protein Km23) (Roadblock domain-containing protein 1)	Other	DLRB1	2739500000	794820000	776370000	764650000	403630000	60.4	51	60.4	60.4	4	4	4	15.551
Q9Y3B8	Oligoribonuclease, mitochondrial (EC 3.1.-.-) (RNA exonuclease 2 homolog) (Small fragment nuclease)	Other	ORN	3207700000	899480000	771490000	1133200000	403490000	36.7	45.6	39.2	27.8	10	10	10	39.098
Q9UHQ9	NADH-cytochrome b5 reductase 1 (b5R.1) (EC 1.6.2.2) (Humb5R2) (NAD(P)H:quinone oxidoreductase type 3 polypeptide A2)	Other	NB5R1	1068200000	168760000	204460000	291550000	403390000	22.3	20	23	38.4	7	7	7	47.119
Q9UHL4	Dipeptidyl peptidase 2 (EC 3.4.14.2) (Dipeptidyl aminopeptidase II) (Dipeptidyl peptidase 7) (Dipeptidyl peptidase II) (DPP II) (Quiescent cell proline dipeptidase)	Other	DPP2	1269700000	91440000	263270000	511750000	403210000	8.9	12.6	21.5	23.8	8	8	8	72.316
P61923	Coatomer subunit zeta-1 (Zeta-1-coat protein) (Zeta-1 COP)	Other	COPZ1	2000200000	460860000	687080000	449600000	402680000	22	22	19.8	22	4	4	4	12.923
P08195	4F2 cell-surface antigen heavy chain (4F2hc) (4F2 heavy chain antigen) (Lymphocyte activation antigen 4F2 large subunit) (Solute carrier family 3 member 2) (CD antigen CD98)	Other	4F2	681180000	122490000	55666000	100750000	402270000	22.5	15.4	12.9	18.1	10	10	10	47.212
P51571	Translocon-associated protein subunit delta (TRAP-delta) (Signal sequence receptor subunit delta) (SSR-delta)	Other	SSRD	1669900000	319700000	258150000	693120000	398960000	30.6	36.4	36.4	30.6	5	5	5	22.063
Q9UBQ0	Vacuolar protein sorting-associated protein 29 (hVPS29) (PEP11 homolog) (Vesicle protein sorting 29)	Other	VPS29	2595000000	294020000	864410000	1038700000	397850000	36.3	31.3	35.2	39.6	7	7	7	25.274
P20020	Plasma membrane calcium-transporting ATPase 1 (PMCA1) (EC 3.6.3.8) (Plasma membrane calcium ATPase isoform 1) (Plasma membrane calcium pump isoform 1)	Other	AT2B1	499500000	20121000	24218000	57316000	397840000	9.1	10.3	14.9	22.3	26	13	13	48.562
P34949	Mannose-6-phosphate isomerase (EC 5.3.1.8) (Phosphohexomutase) (Phosphomannose isomerase) (PMI)	Other	MPI	1401800000	58560000	275730000	672890000	394610000	6.4	15.4	24.8	14.9	7	7	7	25.684
P38117	Electron transfer flavoprotein subunit beta (Beta-ETF)	Other	ETFB	3194500000	461400000	847350000	1494400000	391390000	32.5	50.2	52.9	38.8	13	13	13	63.826
P06737	Glycogen phosphorylase, liver form (EC 2.4.1.1)	Other	PYGL	2706100000	352780000	726500000	1237300000	389570000	28	33.3	38.4	25.5	29	24	23	84.226
O00300	Tumor necrosis factor receptor superfamily member 11B (Osteoclastogenesis inhibitory factor) (Osteoprotegerin)	Other	TR11B	953130000	86271000	193890000	284890000	388080000	17.7	13.7	20.2	23.7	7	7	7	39.32
Q9UJZ1	Stomatin-like protein 2, mitochondrial (SLP-2) (EPB72-like protein 2) (Paraprotein target 7) (Paratarg-7)	Other	STML2	1274600000	153020000	295420000	438370000	387780000	36	35.4	37.9	35.4	11	11	11	78.123
Q9BQS8	FYVE and coiled-coil domain-containing protein 1 (Zinc finger FYVE domain-containing protein 7)	Other	FYCO1	1453500000	77232000	378040000	611120000	387060000	6.8	14.1	15.8	15.4	27	27	27	148.76
P09497	Clathrin light chain B (Lcb)	Other	CLCB	3710000000	690360000	1044600000	1588200000	386910000	22.7	22.7	25.8	25.8	8	8	8	36.069
O00622	Protein CYR61 (CCN family member 1) (Cysteine-rich angiogenic inducer 61) (Insulin-like growth factor-binding protein 10) (IBP-10) (IGF-binding protein 10) (IGFBP-10) (Protein GIG1)	ECM Glycoproteins	CYR61	435320000	41713000	7809500	0	385800000	12.9	2.9	0	33.3	9	9	9	39.251
P26639	Threonine--tRNA ligase, cytoplasmic (EC 6.1.1.3) (Threonyl-tRNA synthetase) (ThrRS)	Other	SYTC	3470900000	1203200000	873280000	1009600000	384800000	35.3	24.1	24.1	23.9	22	22	22	72.342
P49419	Alpha-aminoadipic semialdehyde dehydrogenase (Alpha-AASA dehydrogenase) (EC 1.2.1.31) (Aldehyde dehydrogenase family 7 member A1) (EC 1.2.1.3) (Antiquitin-1) (Betaine aldehyde dehydrogenase) (EC 1.2.1.8) (Delta1-piperideine-6-carboxylate dehydrogenase) (P6c dehydrogenase)	Other	AL7A1	4311500000	316820000	1802700000	1807900000	384080000	30.2	37.7	41.9	19.3	16	16	16	61.447
O95881	Thioredoxin domain-containing protein 12 (EC 1.8.4.2) (Endoplasmic reticulum resident protein 18) (ER protein 18) (ERp18) (Endoplasmic reticulum resident protein 19) (ER protein 19) (ERp19) (Thioredoxin-like protein p19) (hTLP19)	Other	TXD12	1178100000	247110000	241870000	305780000	383330000	41.3	41.3	18.6	45.9	6	6	6	27.748
Q5JRX3	Presequence protease, mitochondrial (hPreP) (EC 3.4.24.-) (Pitrilysin metalloproteinase 1) (Metalloprotease 1) (hMP1)	Other	PREP	4296200000	1404500000	1299400000	1209200000	383050000	29.9	23.6	16.3	14.4	23	23	23	74.256
Q9BXP5	Serrate RNA effector molecule homolog (Arsenite-resistance protein 2)	Other	SRRT	2023900000	501290000	485330000	654760000	382550000	13.5	16.1	12.7	11.8	14	14	14	50.683
O60749	Sorting nexin-2 (Transformation-related gene 9 protein) (TRG-9)	Other	SNX2	2362400000	235210000	502410000	1245200000	379510000	19.1	19.7	25.6	17	14	14	12	71.635
P42167	Lamina-associated polypeptide 2, isoforms beta/gamma (Thymopoietin, isoforms beta/gamma) (TP beta/gamma) (Thymopoietin-related peptide isoforms beta/gamma) (TPRP isoforms beta/gamma) [Cleaved into: Thymopoietin (TP) (Splenin); Thymopentin (TP5)]	Other	LAP2B	3033700000	720760000	959850000	974460000	378600000	46.7	48.9	46.7	40.1	15	15	7	129.85
P63151	Serine/threonine-protein phosphatase 2A 55 kDa regulatory subunit B alpha isoform (PP2A subunit B isoform B55-alpha) (PP2A subunit B isoform PR55-alpha) (PP2A subunit B isoform R2-alpha) (PP2A subunit B isoform alpha)	Other	2ABA	2980800000	730280000	1038600000	835500000	376430000	33.3	34.5	36.5	28.4	11	11	11	95.597
O00764	Pyridoxal kinase (EC 2.7.1.35) (Pyridoxine kinase)	Other	PDXK	1284700000	159630000	279880000	469540000	375680000	42	27.6	41.3	29.8	9	9	9	59.827
A1L0T0	Acetolactate synthase-like protein (EC 2.2.1.-) (IlvB-like protein)	Other	ILVBL	1910700000	192130000	516700000	828100000	373820000	16.9	19.9	19.9	17.9	9	9	9	54.834
Q9P016	Thymocyte nuclear protein 1 (Thymocyte protein Thy28)	Other	THYN1	1125300000	68992000	254440000	428440000	373410000	16.9	26.2	26.2	30.7	6	6	6	12.9
O15372	Eukaryotic translation initiation factor 3 subunit H (eIF3h) (Eukaryotic translation initiation factor 3 subunit 3) (eIF-3-gamma) (eIF3 p40 subunit)	Other	EIF3H	2439700000	552970000	608640000	907270000	370780000	25.6	31.2	14.2	17.3	11	11	11	29.397
P50570	Dynamin-2 (EC 3.6.5.5)	Other	DYN2	1775400000	223820000	350940000	830020000	370620000	9	15.5	23.1	9.8	18	18	14	63.814
Q15717	ELAV-like protein 1 (Hu-antigen R) (HuR)	Other	ELAV1	2429800000	328620000	816950000	913940000	370330000	19.9	31	29.8	27.3	10	10	10	49.217
P54578	Ubiquitin carboxyl-terminal hydrolase 14 (EC 3.4.19.12) (Deubiquitinating enzyme 14) (Ubiquitin thioesterase 14) (Ubiquitin-specific-processing protease 14)	Other	UBP14	4149600000	1139600000	1356900000	1284800000	368330000	37.9	43.1	36.2	20.2	21	21	21	102.66
Q9Y6A9	Signal peptidase complex subunit 1 (EC 3.4.-.-) (Microsomal signal peptidase 12 kDa subunit) (SPase 12 kDa subunit)	Other	SPCS1	1383300000	213390000	389370000	412210000	368310000	31.4	31.4	31.4	31.4	2	2	2	9.1445
Q5VTU8	ATP synthase subunit epsilon-like protein, mitochondrial	Other	AT5EL	1740300000	79713000	481570000	811320000	367670000	13.7	13.7	29.4	29.4	3	3	3	4.3002
P47985	Cytochrome b-c1 complex subunit Rieske, mitochondrial (EC 1.10.2.2) (Complex III subunit 5) (Cytochrome b-c1 complex subunit 5) (Rieske iron-sulfur protein) (RISP) (Ubiquinol-cytochrome c reductase iron-sulfur subunit) [Cleaved into: Cytochrome b-c1 complex subunit 11 (Complex III subunit IX) (Ubiquinol-cytochrome c reductase 8 kDa protein)]	Other	UCRI	944930000	179990000	219210000	181080000	364650000	19	19	17.5	19	4	4	4	23.458
P63208	S-phase kinase-associated protein 1 (Cyclin-A/CDK2-associated protein p19) (p19A) (Organ of Corti protein 2) (OCP-2) (Organ of Corti protein II) (OCP-II) (RNA polymerase II elongation factor-like protein) (SIII) (Transcription elongation factor B polypeptide 1-like) (p19skp1)	Other	SKP1	4411400000	971050000	1354600000	1724400000	361330000	53.4	57.7	53.4	38.7	10	10	10	49.828
Q16718	NADH dehydrogenase [ubiquinone] 1 alpha subcomplex subunit 5 (Complex I subunit B13) (Complex I-13kD-B) (CI-13kD-B) (NADH-ubiquinone oxidoreductase 13 kDa-B subunit)	Other	NDUA5	1739100000	216760000	457030000	704970000	360350000	51.7	52.6	38.8	38.8	5	5	5	28.599
Q6NUK1	Calcium-binding mitochondrial carrier protein SCaMC-1 (Mitochondrial ATP-Mg/Pi carrier protein 1) (Mitochondrial Ca(2+)-dependent solute carrier protein 1) (Small calcium-binding mitochondrial carrier protein 1) (Solute carrier family 25 member 24)	Other	SCMC1	1910100000	302170000	389480000	859250000	359150000	20.8	15.1	15.1	17.2	11	11	11	31.728
Q9NSE4	Isoleucine--tRNA ligase, mitochondrial (EC 6.1.1.5) (Isoleucyl-tRNA synthetase) (IleRS)	Other	SYIM	985940000	165000000	310890000	150940000	359110000	11.3	15.5	7.5	15.9	16	16	16	32.802
P53007	Tricarboxylate transport protein, mitochondrial (Citrate transport protein) (CTP) (Solute carrier family 25 member 1) (Tricarboxylate carrier protein)	Other	TXTP	1532400000	200430000	483420000	491990000	356610000	15.1	13.8	16.7	14.8	7	7	7	25.651
P12081	Histidine--tRNA ligase, cytoplasmic (EC 6.1.1.21) (Histidyl-tRNA synthetase) (HisRS)	Other	SYHC	3520100000	986860000	962330000	1214600000	356320000	42	38.3	30.3	21.2	20	20	20	68.051
P28482	Mitogen-activated protein kinase 1 (MAP kinase 1) (MAPK 1) (EC 2.7.11.24) (ERT1) (Extracellular signal-regulated kinase 2) (ERK-2) (MAP kinase isoform p42) (p42-MAPK) (Mitogen-activated protein kinase 2) (MAP kinase 2) (MAPK 2)	Other	MK01	3572400000	589520000	1133800000	1493300000	355790000	63.3	60.6	64.4	24.7	15	11	11	91.934
P55036	26S proteasome non-ATPase regulatory subunit 4 (26S proteasome regulatory subunit RPN10) (26S proteasome regulatory subunit S5A) (Antisecretory factor 1) (AF) (ASF) (Multiubiquitin chain-binding protein)	Other	PSMD4	3133500000	629370000	817690000	1331100000	355290000	16.7	26.5	21.2	9.8	8	8	8	26.326
Q15056	Eukaryotic translation initiation factor 4H (eIF-4H) (Williams-Beuren syndrome chromosomal region 1 protein)	Other	IF4H	3119800000	1039700000	918870000	806260000	355000000	49.6	49.2	49.2	33.1	11	11	11	117.31
P48163	NADP-dependent malic enzyme (NADP-ME) (EC 1.1.1.40) (Malic enzyme 1)	Other	MAOX	2215900000	398100000	302080000	1161100000	354680000	22.7	19.8	33	26.9	13	13	13	79.52
P52943	Cysteine-rich protein 2 (CRP-2) (Protein ESP1)	Other	CRIP2	5365800000	795400000	1762700000	2453100000	354600000	49	59.1	65.9	33.7	7	7	7	43.846
Q7L1Q6	Basic leucine zipper and W2 domain-containing protein 1 (Protein Orf)	Other	BZW1	1897300000	647590000	499660000	396230000	353850000	36	15.3	11	19.6	11	11	11	28.437
P29144	Tripeptidyl-peptidase 2 (TPP-2) (EC 3.4.14.10) (Tripeptidyl aminopeptidase) (Tripeptidyl-peptidase II) (TPP-II)	Other	TPP2	2983800000	448130000	1188000000	994650000	353030000	15.4	16.9	19.8	7.9	22	22	22	90.642
Q92804	TATA-binding protein-associated factor 2N (68 kDa TATA-binding protein-associated factor) (TAF(II)68) (TAFII68) (RNA-binding protein 56)	Other	RBP56	1401800000	417400000	357470000	274160000	352810000	18.6	18.6	12.8	9.8	6	4	4	52.619
O00567	Nucleolar protein 56 (Nucleolar protein 5A)	Other	NOP56	1532800000	163790000	496140000	521660000	351210000	11.1	20.2	19.9	24.1	16	16	16	56.407
Q9BXJ9	N-alpha-acetyltransferase 15, NatA auxiliary subunit (Gastric cancer antigen Ga19) (N-terminal acetyltransferase) (NMDA receptor-regulated protein 1) (Protein tubedown-1) (Tbdn100)	Other	NAA15	1706000000	463940000	551390000	339980000	350670000	20.1	12.2	11.7	6	16	16	16	51.543
P16930	Fumarylacetoacetase (FAA) (EC 3.7.1.2) (Beta-diketonase) (Fumarylacetoacetate hydrolase)	Other	FAAA	3166800000	532140000	710550000	1573500000	350610000	41.5	32.9	34.8	30.8	12	12	12	67.547
P49720	Proteasome subunit beta type-3 (EC 3.4.25.1) (Proteasome chain 13) (Proteasome component C10-II) (Proteasome theta chain)	Other	PSB3	2056500000	499290000	626650000	580070000	350470000	27.8	41	32.7	36.1	6	6	6	20.395
Q13126	S-methyl-5'-thioadenosine phosphorylase (EC 2.4.2.28) (5'-methylthioadenosine phosphorylase) (MTA phosphorylase) (MTAP) (MTAPase)	Other	MTAP	2458900000	548220000	543700000	1017000000	350030000	44.5	41.7	41.7	39.6	11	11	11	41.515
P28161	Glutathione S-transferase Mu 2 (EC 2.5.1.18) (GST class-mu 2) (GSTM2-2)	Other	GSTM2	3102200000	330580000	850030000	1572400000	349200000	35.8	44.5	52.8	33.9	12	11	7	37.025
Q8NE71	ATP-binding cassette sub-family F member 1 (ATP-binding cassette 50) (TNF-alpha-stimulated ABC protein)	Other	ABCF1	2468200000	585470000	713140000	821890000	347670000	27.3	24.7	24.7	23.1	15	15	15	114.66
P43034	Platelet-activating factor acetylhydrolase IB subunit alpha (Lissencephaly-1 protein) (LIS-1) (PAF acetylhydrolase 45 kDa subunit) (PAF-AH 45 kDa subunit) (PAF-AH alpha) (PAFAH alpha)	Other	LIS1	2805600000	385950000	923540000	1151300000	344800000	22.7	32	39.3	26.1	14	14	14	66.633
Q15637	Splicing factor 1 (Mammalian branch point-binding protein) (BBP) (mBBP) (Transcription factor ZFM1) (Zinc finger gene in MEN1 locus) (Zinc finger protein 162)	Other	SF01	2327200000	204280000	834470000	944350000	344160000	11.4	17.7	17.7	15.3	9	9	9	40.072
Q9BPW8	Protein NipSnap homolog 1 (NipSnap1)	Other	NIPS1	1026000000	105970000	349410000	226550000	344090000	41.2	34.5	34.5	44.7	10	10	9	61.577
P05198	Eukaryotic translation initiation factor 2 subunit 1 (Eukaryotic translation initiation factor 2 subunit alpha) (eIF-2-alpha) (eIF-2A) (eIF-2alpha)	Other	IF2A	2423800000	487170000	876980000	720240000	339360000	49.2	54.3	42.9	29.8	17	17	17	162.12
P08473	Neprilysin (EC 3.4.24.11) (Atriopeptidase) (Common acute lymphocytic leukemia antigen) (CALLA) (Enkephalinase) (Neutral endopeptidase 24.11) (NEP) (Neutral endopeptidase) (Skin fibroblast elastase) (SFE) (CD antigen CD10)	Other	NEP	337900000	0	0	0	337900000	0	0	1.2	17.9	8	8	8	26.385
Q6IAA8	Ragulator complex protein LAMTOR1 (Late endosomal/lysosomal adaptor and MAPK and MTOR activator 1) (Lipid raft adaptor protein p18) (Protein associated with DRMs and endosomes) (p27Kip1-releasing factor from RhoA) (p27RF-Rho)	Other	LTOR1	1340400000	185740000	459030000	357810000	337800000	41.6	34.8	49.7	26.7	4	4	4	24.883
P46060	Ran GTPase-activating protein 1 (RanGAP1)	Other	RAGP1	4556800000	1179100000	1112000000	1930000000	335640000	45.8	29.6	27.9	11.6	19	19	19	94.154
P11233	Ras-related protein Ral-A	Other	RALA	2519600000	335560000	819460000	1029300000	335270000	29.1	25.2	30.1	16	7	7	4	21.156
Q9Y6C9	Mitochondrial carrier homolog 2 (Met-induced mitochondrial protein)	Other	MTCH2	2066700000	358030000	651640000	722430000	334550000	32.3	28.1	28.1	24.4	7	7	7	36.301
P53597	Succinyl-CoA ligase [ADP/GDP-forming] subunit alpha, mitochondrial (EC 6.2.1.4) (EC 6.2.1.5) (Succinyl-CoA synthetase subunit alpha) (SCS-alpha)	Other	SUCA	1833500000	294270000	668690000	537020000	333560000	15	23.1	23.1	15	7	7	7	38.225
P20290	Transcription factor BTF3 (Nascent polypeptide-associated complex subunit beta) (NAC-beta) (RNA polymerase B transcription factor 3)	Other	BTF3	3492700000	1348300000	931970000	880050000	332430000	59.2	55.3	55.3	45.6	9	9	9	108.23
Q14157	Ubiquitin-associated protein 2-like (Protein NICE-4)	Other	UBP2L	3447300000	748610000	933180000	1435700000	329800000	16.8	13.7	16.2	11.1	13	13	13	68.27
O95479	GDH/6PGL endoplasmic bifunctional protein [Includes: Glucose 1-dehydrogenase (EC 1.1.1.47) (Hexose-6-phosphate dehydrogenase); 6-phosphogluconolactonase (6PGL) (EC 3.1.1.31)]	Other	G6PE	700100000	0	16252000	355010000	328840000	0	5.9	21.1	24.8	14	14	14	67.337
Q13492	Phosphatidylinositol-binding clathrin assembly protein (Clathrin assembly lymphoid myeloid leukemia protein)	Other	PICAL	2725000000	318280000	723690000	1354500000	328510000	19.8	18.3	16.3	19.3	9	9	9	58.724
Q32P28	Prolyl 3-hydroxylase 1 (EC 1.14.11.7) (Growth suppressor 1) (Leucine- and proline-enriched proteoglycan 1) (Leprecan-1)	ECM Regulators	P3H1	867690000	146750000	224640000	167950000	328360000	12.6	23.9	19.3	26.9	15	15	15	71.568
P36405	ADP-ribosylation factor-like protein 3	Other	ARL3	2645700000	513790000	852950000	951170000	327820000	43.4	59.3	63.7	53.3	7	7	7	43.073
Q96HC4	PDZ and LIM domain protein 5 (Enigma homolog) (Enigma-like PDZ and LIM domains protein)	Other	PDLI5	2584500000	497970000	712400000	1046400000	327770000	23.3	19	22.7	17.1	15	15	15	35.956
Q02750	Dual specificity mitogen-activated protein kinase kinase 1 (MAP kinase kinase 1) (MAPKK 1) (MKK1) (EC 2.7.12.2) (ERK activator kinase 1) (MAPK/ERK kinase 1) (MEK 1)	Other	MP2K1	2752000000	654690000	729090000	1040500000	327700000	20.1	23.4	23.9	23.9	9	9	5	60.757
P49721	Proteasome subunit beta type-2 (EC 3.4.25.1) (Macropain subunit C7-I) (Multicatalytic endopeptidase complex subunit C7-I) (Proteasome component C7-I)	Other	PSB2	2401900000	641020000	726060000	708210000	326600000	33.3	38.3	41.8	37.8	9	9	9	48.815
P53004	Biliverdin reductase A (BVR A) (EC 1.3.1.24) (Biliverdin-IX alpha-reductase)	Other	BIEA	2990000000	335020000	1089300000	1240400000	325270000	24.3	33.1	46.6	32.4	17	17	17	67.661
O00469	Procollagen-lysine,2-oxoglutarate 5-dioxygenase 2 (EC 1.14.11.4) (Lysyl hydroxylase 2) (LH2)	ECM Regulators	PLOD2	3152100000	973980000	758170000	1095900000	324110000	31.9	25.1	25.6	23.5	22	22	22	92.581
Q92616	Translational activator GCN1 (HsGCN1) (GCN1-like protein 1)	Other	GCN1L	2763700000	806270000	875360000	758140000	323900000	18.3	17.4	18.2	11.6	49	49	49	190.11
Q14203	Dynactin subunit 1 (150 kDa dynein-associated polypeptide) (DAP-150) (DP-150) (p135) (p150-glued)	Other	DCTN1	4295600000	749170000	1378600000	1844300000	323610000	26.6	34.1	31.6	24.3	33	33	33	170.37
P25788	Proteasome subunit alpha type-3 (EC 3.4.25.1) (Macropain subunit C8) (Multicatalytic endopeptidase complex subunit C8) (Proteasome component C8)	Other	PSA3	2746100000	579750000	960320000	885100000	320890000	29	27.5	40.4	24.7	12	12	12	22.916
P14854	Cytochrome c oxidase subunit 6B1 (Cytochrome c oxidase subunit VIb isoform 1) (COX VIb-1)	Other	CX6B1	1680300000	172950000	560730000	625860000	320780000	53.5	67.4	67.4	53.5	6	6	6	49.947
P00966	Argininosuccinate synthase (EC 6.3.4.5) (Citrulline--aspartate ligase)	Other	ASSY	1611300000	254850000	516000000	520610000	319840000	27.4	34.2	32.5	34.5	13	13	13	43.408
Q16363	Laminin subunit alpha-4 (Laminin-14 subunit alpha) (Laminin-8 subunit alpha) (Laminin-9 subunit alpha)	ECM Glycoproteins	LAMA4	2760000000	98736000	588730000	1754100000	318400000	8.9	14.4	17.4	11.8	24	24	24	195.35
Q9Y2Z0	Protein SGT1 homolog (Protein 40-6-3) (Sgt1) (Suppressor of G2 allele of SKP1 homolog)	Other	SGT1	2156800000	486960000	666120000	685770000	317970000	25.5	31.5	23.6	20	11	11	11	62.281
O75821	Eukaryotic translation initiation factor 3 subunit G (eIF3g) (Eukaryotic translation initiation factor 3 RNA-binding subunit) (eIF-3 RNA-binding subunit) (Eukaryotic translation initiation factor 3 subunit 4) (eIF-3-delta) (eIF3 p42) (eIF3 p44)	Other	EIF3G	2982400000	841000000	721510000	1101900000	317940000	37.2	35	39.7	30.9	14	14	14	108.88
Q9ULC4	Malignant T-cell-amplified sequence 1 (MCT-1) (Multiple copies T-cell malignancies)	Other	MCTS1	2806400000	398580000	920230000	1170400000	317230000	51.9	51.9	55.8	42	8	8	8	26.439
Q9Y3A5	Ribosome maturation protein SBDS (Shwachman-Bodian-Diamond syndrome protein)	Other	SBDS	2243100000	719740000	739250000	467130000	316990000	44.8	43.6	36	32.4	13	13	13	59.091
Q96I24	Far upstream element-binding protein 3 (FUSE-binding protein 3)	Other	FUBP3	1332400000	223260000	458460000	333680000	316960000	16.3	25.2	21	23.6	13	10	10	58.577
P00491	Purine nucleoside phosphorylase (PNP) (EC 2.4.2.1) (Inosine phosphorylase) (Inosine-guanosine phosphorylase)	Other	PNPH	1585500000	666840000	244220000	357840000	316580000	66.1	37.7	40.5	43.6	16	16	16	110.2
Q8NCW5	NAD(P)H-hydrate epimerase (EC 5.1.99.6) (Apolipoprotein A-I-binding protein) (AI-BP) (NAD(P)HX epimerase) (YjeF N-terminal domain-containing protein 1) (YjeF_N1)	Other	NNRE	958260000	80144000	234100000	327460000	316560000	16.7	19.4	15.3	22.6	7	7	7	8.1845
P13861	cAMP-dependent protein kinase type II-alpha regulatory subunit	Other	KAP2	1594100000	241050000	364910000	671590000	316510000	19.6	23.3	30.4	23.5	12	12	12	52.399
P07741	Adenine phosphoribosyltransferase (APRT) (EC 2.4.2.7)	Other	APT	1866200000	413760000	558790000	577480000	316150000	65.6	65.6	61.7	60	10	10	10	130.55
P26885	Peptidyl-prolyl cis-trans isomerase FKBP2 (PPIase FKBP2) (EC 5.2.1.8) (13 kDa FK506-binding protein) (13 kDa FKBP) (FKBP-13) (FK506-binding protein 2) (FKBP-2) (Immunophilin FKBP13) (Rotamase)	Other	FKBP2	1311200000	119540000	404890000	471540000	315220000	18.3	26.1	31.7	17.6	4	4	4	18.981
P50213	Isocitrate dehydrogenase [NAD] subunit alpha, mitochondrial (EC 1.1.1.41) (Isocitric dehydrogenase subunit alpha) (NAD(+)-specific ICDH subunit alpha)	Other	IDH3A	1124000000	177750000	348770000	282300000	315180000	18	20.5	10.9	22.7	7	7	7	30.335
P49458	Signal recognition particle 9 kDa protein (SRP9)	Other	SRP09	4289900000	591680000	1480800000	1902800000	314610000	43	53.5	53.5	43	5	5	5	17.569
P48556	26S proteasome non-ATPase regulatory subunit 8 (26S proteasome regulatory subunit RPN12) (26S proteasome regulatory subunit S14) (p31)	Other	PSMD8	2206200000	561940000	649840000	680220000	314210000	30	34.3	25.1	23.1	10	10	10	85.563
P52926	High mobility group protein HMGI-C (High mobility group AT-hook protein 2)	Other	HMGA2	537340000	48882000	40134000	134720000	313610000	32.1	32.1	29.4	40.4	4	4	4	21.033
P62244	40S ribosomal protein S15a	Other	RS15A	5098300000	1273800000	1397400000	2115500000	311670000	38.5	61.5	61.5	39.2	8	8	8	54.192
O15427	Monocarboxylate transporter 4 (MCT 4) (Solute carrier family 16 member 3)	Other	MOT4	1152800000	159140000	322520000	359820000	311340000	5.6	5.6	2.8	8.4	3	3	3	9.6069
Q14165	Malectin	Other	MLEC	1492800000	240460000	418130000	523240000	310980000	28.8	28.8	23.3	23.3	7	7	7	45.77
Q9Y2B0	Protein canopy homolog 2 (MIR-interacting saposin-like protein) (Putative secreted protein Zsig9) (Transmembrane protein 4)	Other	CNPY2	724920000	62703000	80838000	271040000	310330000	42.3	47.8	47.8	58.8	7	7	7	34.706
Q14257	Reticulocalbin-2 (Calcium-binding protein ERC-55) (E6-binding protein) (E6BP)	Other	RCN2	1963500000	328090000	625420000	700550000	309390000	27.1	31.9	24.3	25.2	9	9	9	79.739
Q8WUJ3	Cell migration-inducing and hyaluronan-binding protein (EC 3.2.1.35)	Other	CEMIP	402490000	0	9258500	83987000	309250000	1.8	2.7	4	14.8	14	14	14	32.885
Q9UMS4	Pre-mRNA-processing factor 19 (EC 6.3.2.-) (Nuclear matrix protein 200) (PRP19/PSO4 homolog) (hPso4) (Senescence evasion factor)	Other	PRP19	2666800000	576800000	963050000	818330000	308650000	41.9	47.4	40.3	38.3	14	14	14	112.27
P49589	Cysteine--tRNA ligase, cytoplasmic (EC 6.1.1.16) (Cysteinyl-tRNA synthetase) (CysRS)	Other	SYCC	1449900000	288760000	449790000	403640000	307660000	15.5	14.8	15.5	14.7	15	15	15	31.965
Q92820	Gamma-glutamyl hydrolase (EC 3.4.19.9) (Conjugase) (GH) (Gamma-Glu-X carboxypeptidase)	Other	GGH	1681800000	265700000	694130000	416780000	305220000	24.5	32.4	19.5	22.6	9	9	9	43.7
O14617	AP-3 complex subunit delta-1 (AP-3 complex subunit delta) (Adaptor-related protein complex 3 subunit delta-1) (Delta-adaptin)	Other	AP3D1	1469500000	247800000	456000000	460690000	305030000	8.4	11.1	7.6	7.5	12	12	12	32.574
P35222	Catenin beta-1 (Beta-catenin)	Other	CTNB1	2641400000	238960000	676100000	1421900000	304460000	19.3	23.2	26.5	16.9	14	14	10	59.52
P49591	Serine--tRNA ligase, cytoplasmic (EC 6.1.1.11) (Seryl-tRNA synthetase) (SerRS) (Seryl-tRNA(Ser/Sec) synthetase)	Other	SYSC	4937200000	877890000	1489800000	2265100000	304370000	35	42.2	44.7	18.1	17	17	17	101.65
O43143	Pre-mRNA-splicing factor ATP-dependent RNA helicase DHX15 (EC 3.6.4.13) (ATP-dependent RNA helicase #46) (DEAH box protein 15)	Other	DHX15	1504600000	283200000	587060000	330390000	303960000	15.7	21.4	15.6	16.5	15	15	15	39.868
Q15029	116 kDa U5 small nuclear ribonucleoprotein component (Elongation factor Tu GTP-binding domain-containing protein 2) (SNU114 homolog) (hSNU114) (U5 snRNP-specific protein, 116 kDa) (U5-116 kDa)	Other	U5S1	1647100000	470570000	426090000	448290000	302160000	15.1	21.3	22.1	15.2	20	19	19	75.439
P30740	Leukocyte elastase inhibitor (LEI) (Monocyte/neutrophil elastase inhibitor) (EI) (M/NEI) (Peptidase inhibitor 2) (PI-2) (Serpin B1)	ECM Regulators	ILEU	1228000000	125640000	308540000	492520000	301330000	15.8	26.1	21.4	24.5	8	8	7	26.974
Q15843	NEDD8 (Neddylin) (Neural precursor cell expressed developmentally down-regulated protein 8) (NEDD-8) (Ubiquitin-like protein Nedd8)	Other	NEDD8	1944600000	813020000	446620000	384630000	300320000	56.8	56.8	50.6	51.9	5	5	5	37.974
P07919	Cytochrome b-c1 complex subunit 6, mitochondrial (Complex III subunit 6) (Complex III subunit VIII) (Cytochrome c1 non-heme 11 kDa protein) (Mitochondrial hinge protein) (Ubiquinol-cytochrome c reductase complex 11 kDa protein)	Other	QCR6	1136100000	231300000	312110000	293090000	299580000	38.5	38.5	38.5	38.5	4	4	4	43.033
P47897	Glutamine--tRNA ligase (EC 6.1.1.18) (Glutaminyl-tRNA synthetase) (GlnRS)	Other	SYQ	1946000000	546490000	511180000	590080000	298260000	33.8	35.9	27.7	26.7	22	22	22	119.43
O94855	Protein transport protein Sec24D (SEC24-related protein D)	Other	SC24D	2324000000	268440000	765120000	992370000	298100000	7.1	11.5	13.3	10.2	13	11	11	24.894
Q6NUQ4	Transmembrane protein 214	Other	TM214	736670000	109610000	155460000	174550000	297060000	10.3	13.1	6.5	18.1	11	11	11	21.064
Q0ZGT2	Nexilin (F-actin-binding protein) (Nelin)	Other	NEXN	2333100000	427840000	478980000	1129400000	296880000	19.3	17.3	25	11.7	18	18	18	86.712
P28331	NADH-ubiquinone oxidoreductase 75 kDa subunit, mitochondrial (EC 1.6.5.3) (EC 1.6.99.3) (Complex I-75kD) (CI-75kD)	Other	NDUS1	2069900000	393930000	705200000	676310000	294490000	27.8	31.1	30.1	20.9	16	16	16	87.082
P14406	Cytochrome c oxidase subunit 7A2, mitochondrial (Cytochrome c oxidase subunit VIIa-liver/heart) (Cytochrome c oxidase subunit VIIa-L) (Cytochrome c oxidase subunit VIIaL)	Other	CX7A2	2018700000	377870000	679200000	667560000	294090000	27.7	27.7	27.7	27.7	2	2	2	7.646
P08648	Integrin alpha-5 (CD49 antigen-like family member E) (Fibronectin receptor subunit alpha) (Integrin alpha-F) (VLA-5) (CD antigen CD49e) [Cleaved into: Integrin alpha-5 heavy chain; Integrin alpha-5 light chain]	Other	ITA5	1757900000	365730000	373790000	724700000	293650000	9.1	11.6	11.6	11.6	9	9	9	70.201
Q99598	Translin-associated protein X (Translin-associated factor X)	Other	TSNAX	962320000	108120000	207880000	353510000	292810000	16.2	16.2	16.2	10	3	3	3	9.4724
P62318	Small nuclear ribonucleoprotein Sm D3 (Sm-D3) (snRNP core protein D3)	Other	SMD3	2154700000	475610000	700580000	686040000	292520000	31.7	31.7	31.7	31.7	3	3	3	46.603
P46926	Glucosamine-6-phosphate isomerase 1 (EC 3.5.99.6) (Glucosamine-6-phosphate deaminase 1) (GNPDA 1) (GlcN6P deaminase 1) (Oscillin)	Other	GNPI1	1048100000	0	252920000	503120000	292090000	4.2	48.1	45.3	43.6	9	9	5	59.907
Q15393	Splicing factor 3B subunit 3 (Pre-mRNA-splicing factor SF3b 130 kDa subunit) (SF3b130) (STAF130) (Spliceosome-associated protein 130) (SAP 130)	Other	SF3B3	1686800000	412950000	551590000	431250000	291050000	16.3	16	15.4	13.4	26	26	26	88.785
P62140	Serine/threonine-protein phosphatase PP1-beta catalytic subunit (PP-1B) (PPP1CD) (EC 3.1.3.16) (EC 3.1.3.53)	Other	PP1B	1852800000	292440000	730070000	540370000	289870000	59.3	54.7	59.6	55.4	16	5	5	64.339
Q15631	Translin (EC 3.1.-.-) (Component 3 of promoter of RISC) (C3PO)	Other	TSN	1478400000	229090000	426260000	535760000	287280000	44.3	39	35.5	36.8	12	12	12	58.124
P17900	Ganglioside GM2 activator (Cerebroside sulfate activator protein) (GM2-AP) (Sphingolipid activator protein 3) (SAP-3) [Cleaved into: Ganglioside GM2 activator isoform short]	Other	SAP3	772990000	74931000	150640000	260250000	287170000	25.4	29	23.8	40.4	7	7	7	16.515
Q8TCT9	Minor histocompatibility antigen H13 (EC 3.4.23.-) (Intramembrane protease 1) (IMP-1) (IMPAS-1) (hIMP1) (Presenilin-like protein 3) (Signal peptide peptidase)	Other	HM13	1037200000	232190000	270790000	248670000	285530000	6.4	6.4	6.4	9	2	2	2	34.27
Q8NHP8	Putative phospholipase B-like 2 (EC 3.1.1.-) (76 kDa protein) (p76) (LAMA-like protein 2) (Lamina ancestor homolog 2) (Phospholipase B domain-containing protein 2) [Cleaved into: Putative phospholipase B-like 2 32 kDa form; Putative phospholipase B-like 2 45 kDa form]	Other	PLBL2	1173400000	82765000	202140000	604150000	284350000	6.5	19.7	17.5	17	10	10	10	67.844
O75832	26S proteasome non-ATPase regulatory subunit 10 (26S proteasome regulatory subunit p28) (Gankyrin) (p28(GANK))	Other	PSD10	1967600000	337270000	544280000	802350000	283720000	11.9	11.9	17.3	11.9	2	2	2	29.879
P41567	Eukaryotic translation initiation factor 1 (eIF1) (A121) (Protein translation factor SUI1 homolog) (Sui1iso1)	Other	EIF1	2958700000	661050000	694280000	1319700000	283650000	45.1	53.1	45.1	45.1	4	4	4	20.945
O43488	Aflatoxin B1 aldehyde reductase member 2 (EC 1.1.1.n11) (AFB1 aldehyde reductase 1) (AFB1-AR 1) (Aldoketoreductase 7) (Succinic semialdehyde reductase) (SSA reductase)	Other	ARK72	1164500000	88245000	165310000	627730000	283200000	25.3	27.6	24.2	26.5	8	8	8	65.198
O43504	Ragulator complex protein LAMTOR5 (Hepatitis B virus X-interacting protein) (HBV X-interacting protein) (HBX-interacting protein) (Late endosomal/lysosomal adaptor and MAPK and MTOR activator 5)	Other	LTOR5	2296200000	317880000	755880000	939280000	283130000	59.3	59.3	59.3	59.3	2	2	2	84.895
O95831	Apoptosis-inducing factor 1, mitochondrial (EC 1.1.1.-) (Programmed cell death protein 8)	Other	AIFM1	832160000	114860000	184970000	249630000	282700000	11.4	6.9	8.6	13.2	10	10	10	25.927
Q15155	Nodal modulator 1 (pM5 protein)	Other	NOMO1	1695500000	219980000	558150000	634700000	282660000	16.8	18.3	15.5	14.5	23	23	23	59.869
Q9H3K6	BolA-like protein 2	Other	BOLA2	1312900000	315450000	325450000	389730000	282310000	51.2	51.2	51.2	51.2	3	3	3	46.336
Q96IX5	Up-regulated during skeletal muscle growth protein 5 (Diabetes-associated protein in insulin-sensitive tissues) (HCV F-transactivated protein 2)	Other	USMG5	1646700000	359870000	484100000	520920000	281810000	27.6	27.6	27.6	27.6	2	2	2	21.362
Q9UHB6	LIM domain and actin-binding protein 1 (Epithelial protein lost in neoplasm)	Other	LIMA1	2122200000	341090000	366590000	1132800000	281710000	20.9	17.4	26.2	16.3	20	20	20	94.443
O76094	Signal recognition particle subunit SRP72 (SRP72) (Signal recognition particle 72 kDa protein)	Other	SRP72	13313000000	373960000	4031700000	8626300000	281370000	19.8	27.6	25	16.2	16	16	16	50.315
Q07955	Serine/arginine-rich splicing factor 1 (Alternative-splicing factor 1) (ASF-1) (Splicing factor, arginine/serine-rich 1) (pre-mRNA-splicing factor SF2, P33 subunit)	Other	SRSF1	1564500000	170060000	578990000	535600000	279870000	36.7	44.8	44.4	42.3	13	13	13	46.115
P35914	Hydroxymethylglutaryl-CoA lyase, mitochondrial (HL) (HMG-CoA lyase) (EC 4.1.3.4) (3-hydroxy-3-methylglutarate-CoA lyase)	Other	HMGCL	1168200000	57481000	349350000	483180000	278170000	10.5	18.8	12.6	17.5	6	6	6	19.401
P16949	Stathmin (Leukemia-associated phosphoprotein p18) (Metablastin) (Oncoprotein 18) (Op18) (Phosphoprotein p19) (pp19) (Prosolin) (Protein Pr22) (pp17)	Other	STMN1	10941000000	2945800000	2888900000	4829800000	276330000	57.7	57.7	63.8	30.2	16	16	10	47.562
Q9HD45	Transmembrane 9 superfamily member 3 (EP70-P-iso) (SM-11044-binding protein)	Other	TM9S3	1172500000	288150000	318610000	290290000	275400000	8.1	8.1	8.1	6.3	3	3	3	35.765
Q92747	Actin-related protein 2/3 complex subunit 1A (SOP2-like protein)	Other	ARC1A	1790100000	410640000	428200000	678940000	272300000	47.6	47.6	45.4	23.2	13	12	12	58.916
O94925	Glutaminase kidney isoform, mitochondrial (GLS) (EC 3.5.1.2) (K-glutaminase) (L-glutamine amidohydrolase)	Other	GLSK	1849600000	648150000	509110000	422370000	269980000	25.9	25.3	16.9	15.5	13	13	13	72.281
Q9UBR2	Cathepsin Z (EC 3.4.18.1) (Cathepsin P) (Cathepsin X)	ECM Regulators	CATZ	3358300000	601950000	1188000000	1300000000	268290000	33.3	34.3	34.3	26.7	9	9	9	80.205
O00303	Eukaryotic translation initiation factor 3 subunit F (eIF3f) (Deubiquitinating enzyme eIF3f) (EC 3.4.19.12) (Eukaryotic translation initiation factor 3 subunit 5) (eIF-3-epsilon) (eIF3 p47)	Other	EIF3F	2818100000	383910000	1104600000	1061700000	267860000	33.6	39.2	37.8	32.2	12	12	12	88.935
P46459	Vesicle-fusing ATPase (EC 3.6.4.6) (N-ethylmaleimide-sensitive fusion protein) (NEM-sensitive fusion protein) (Vesicular-fusion protein NSF)	Other	NSF	1657400000	444920000	431800000	513610000	267090000	27	23.1	24.3	21.5	23	23	22	84.504
O60884	DnaJ homolog subfamily A member 2 (Cell cycle progression restoration gene 3 protein) (Dnj3) (Dj3) (HIRA-interacting protein 4) (Renal carcinoma antigen NY-REN-14)	Other	DNJA2	1477100000	320560000	311600000	578310000	266670000	14.8	16.5	14.6	16.3	7	7	7	36.35
Q8TD55	Pleckstrin homology domain-containing family O member 2 (PH domain-containing family O member 2) (Pleckstrin homology domain-containing family Q member 1) (PH domain-containing family Q member 1)	Other	PKHO2	1310500000	112170000	501750000	431890000	264730000	10.4	22	18.4	14.3	10	10	10	71.285
Q9UJU6	Drebrin-like protein (Cervical SH3P7) (Cervical mucin-associated protein) (Drebrin-F) (HPK1-interacting protein of 55 kDa) (HIP-55) (SH3 domain-containing protein 7)	Other	DBNL	2652600000	342410000	721490000	1324000000	264670000	30	39.1	31.6	21.9	15	15	15	71.135
P56385	ATP synthase subunit e, mitochondrial (ATPase subunit e) [Cleaved into: ATP synthase subunit e, mitochondrial, N-terminally processed]	Other	ATP5I	1030600000	24837000	486730000	256960000	262080000	15.9	30.4	26.1	40.6	3	3	3	3.326
P15170	Eukaryotic peptide chain release factor GTP-binding subunit ERF3A (Eukaryotic peptide chain release factor subunit 3a) (eRF3a) (G1 to S phase transition protein 1 homolog)	Other	ERF3A	3729400000	880220000	1179200000	1409800000	260250000	29.1	26.7	19.2	12	16	16	8	60.818
Q9BT78	COP9 signalosome complex subunit 4 (SGN4) (Signalosome subunit 4) (JAB1-containing signalosome subunit 4)	Other	CSN4	2335700000	579360000	738350000	759670000	258340000	36.7	43.1	41.9	22.4	13	13	13	47.466
Q12904	Aminoacyl tRNA synthase complex-interacting multifunctional protein 1 (Multisynthase complex auxiliary component p43) [Cleaved into: Endothelial monocyte-activating polypeptide 2 (EMAP-2) (Endothelial monocyte-activating polypeptide II) (EMAP-II) (Small inducible cytokine subfamily E member 1)]	Other	AIMP1	1761400000	367670000	524380000	611960000	257380000	18.9	18.9	15.4	29.5	9	9	9	25.649
O95865	N(G),N(G)-dimethylarginine dimethylaminohydrolase 2 (DDAH-2) (Dimethylarginine dimethylaminohydrolase 2) (EC 3.5.3.18) (DDAHII) (Dimethylargininase-2) (Protein G6a) (S-phase protein)	Other	DDAH2	1833700000	47127000	542840000	986710000	257000000	7.7	58.9	53.3	51.6	9	8	8	70.577
O00264	Membrane-associated progesterone receptor component 1 (mPR)	Other	PGRC1	518640000	76749000	27405000	158430000	256050000	49.7	44.6	39.5	59.5	11	11	10	76.907
Q8WW12	PEST proteolytic signal-containing nuclear protein (PCNP) (PEST-containing nuclear protein)	Other	PCNP	1162600000	224170000	283470000	399840000	255090000	25.3	18	18	18	3	3	3	12.981
P02462	Collagen alpha-1(IV) chain [Cleaved into: Arresten]	Collagens	CO4A1	478680000	0	40056000	184900000	253730000	1.7	3	3.6	6.6	8	8	8	69.945
P26447	Protein S100-A4 (Calvasculin) (Metastasin) (Placental calcium-binding protein) (Protein Mts1) (S100 calcium-binding protein A4)	Secreted Factors	S10A4	3738200000	818180000	939380000	1727600000	253040000	27.7	18.8	18.8	18.8	3	3	3	4.712
Q15424	Scaffold attachment factor B1 (SAF-B) (SAF-B1) (HSP27 estrogen response element-TATA box-binding protein) (HSP27 ERE-TATA-binding protein)	Other	SAFB1	1300500000	277110000	245660000	524920000	252840000	11.4	14.4	13.1	13.9	11	11	7	48.586
P52594	Arf-GAP domain and FG repeat-containing protein 1 (HIV-1 Rev-binding protein) (Nucleoporin-like protein RIP) (Rev-interacting protein) (Rev/Rex activation domain-binding protein)	Other	AGFG1	882280000	120130000	253350000	256650000	252160000	12.6	9.3	11.4	10.5	5	5	5	44.945
O75569	Interferon-inducible double-stranded RNA-dependent protein kinase activator A (PKR-associated protein X) (PKR-associating protein X) (Protein activator of the interferon-induced protein kinase) (Protein kinase, interferon-inducible double-stranded RNA-dependent activator)	Other	PRKRA	858050000	108080000	278150000	219990000	251830000	26.2	25.9	19.5	37.1	9	9	9	42.12
P10155	60 kDa SS-A/Ro ribonucleoprotein (60 kDa Ro protein) (60 kDa ribonucleoprotein Ro) (RoRNP) (Ro 60 kDa autoantigen) (Sjoegren syndrome antigen A2) (Sjoegren syndrome type A antigen) (SS-A) (TROVE domain family member 2)	Other	RO60	1057000000	159420000	299860000	346870000	250830000	11.5	19.7	15.8	18.2	8	8	8	20.773
P84085	ADP-ribosylation factor 5	Other	ARF5	1445000000	150750000	453400000	590080000	250820000	44.4	44.4	44.4	33.3	6	2	2	7.8313
Q14410	Glycerol kinase 2 (GK 2) (Glycerokinase 2) (EC 2.7.1.30) (ATP:glycerol 3-phosphotransferase 2) (Glycerol kinase, testis specific 2)	Other	GLPK2	414950000	47986000	64256000	51903000	250810000	17.5	12.3	9.9	17.5	7	2	2	8.1709
O00391	Sulfhydryl oxidase 1 (hQSOX) (EC 1.8.3.2) (Quiescin Q6)	Other	QSOX1	762350000	5983100	72338000	434080000	249950000	7.8	15.7	25.7	25.7	15	15	15	95.304
Q9UHY7	Enolase-phosphatase E1 (EC 3.1.3.77) (2,3-diketo-5-methylthio-1-phosphopentane phosphatase) (MASA homolog)	Other	ENOPH	1165700000	285000000	300370000	330730000	249580000	25.3	25.3	20.7	25.3	3	3	3	25.195
P23588	Eukaryotic translation initiation factor 4B (eIF-4B)	Other	IF4B	2455600000	639660000	843030000	725010000	247870000	26.2	24.9	22.3	15.4	16	16	16	90.944
P22570	NADPH:adrenodoxin oxidoreductase, mitochondrial (AR) (Adrenodoxin reductase) (EC 1.18.1.6) (Ferredoxin--NADP(+) reductase) (Ferredoxin reductase)	Other	ADRO	871880000	89872000	288930000	245780000	247300000	17.3	28.3	18.7	33.4	10	10	10	35.501
Q13404	Ubiquitin-conjugating enzyme E2 variant 1 (UEV-1) (CROC-1) (TRAF6-regulated IKK activator 1 beta Uev1A)	Other	UB2V1	1699000000	275070000	515110000	662240000	246570000	29.9	38.1	31.3	31.3	7	7	3	15.04
P36543	V-type proton ATPase subunit E 1 (V-ATPase subunit E 1) (V-ATPase 31 kDa subunit) (p31) (Vacuolar proton pump subunit E 1)	Other	VATE1	1078000000	105100000	255830000	470580000	246540000	23.9	23.5	31.9	38.5	11	11	11	31.655
Q2TAA2	Isoamyl acetate-hydrolyzing esterase 1 homolog (EC 3.1.-.-)	Other	IAH1	1351300000	177580000	323300000	603910000	246500000	37.5	37.5	37.5	22.6	7	7	7	42.778
P09669	Cytochrome c oxidase subunit 6C (Cytochrome c oxidase polypeptide VIc)	Other	COX6C	1750900000	242740000	602070000	659630000	246480000	38.7	38.7	28	28	6	6	6	14.923
Q3YEC7	Rab-like protein 6 (GTP-binding protein Parf) (Partner of ARF) (Rab-like protein 1) (RBEL1)	Other	RABL6	1294300000	408340000	640570000	0	245350000	4.5	3.8	6.9	1	5	5	5	13.208
P61587	Rho-related GTP-binding protein RhoE (Protein MemB) (Rho family GTPase 3) (Rho-related GTP-binding protein Rho8) (Rnd3)	Other	RND3	327030000	44456000	11148000	26430000	245000000	11.1	5.7	5.7	24.6	5	5	5	13.835
O95573	Long-chain-fatty-acid--CoA ligase 3 (EC 6.2.1.3) (Long-chain acyl-CoA synthetase 3) (LACS 3)	Other	ACSL3	2863000000	460560000	1143900000	1014500000	244080000	26.7	33.3	28.3	21.8	19	17	17	56.278
Q9NZB2	Constitutive coactivator of PPAR-gamma-like protein 1 (Oxidative stress-associated Src activator) (Protein FAM120A)	Other	F120A	2345800000	425400000	729220000	947190000	244020000	14.5	15.1	16.5	10.1	19	19	18	67.488
P51808	Dynein light chain Tctex-type 3 (Protein 91/23) (T-complex-associated testis-expressed 1-like)	Other	DYLT3	725210000	205870000	275830000	0	243510000	52.6	44	0	44	3	3	3	9.7811
O60888	Protein CutA (Acetylcholinesterase-associated protein) (Brain acetylcholinesterase putative membrane anchor)	Other	CUTA	2349400000	501470000	860170000	744320000	243500000	41.3	33.5	33.5	33.5	5	5	5	38.783
O14967	Calmegin	Other	CLGN	508500000	79989000	85921000	99585000	243000000	8.7	10.5	10.5	14.6	4	4	4	46.641
P24752	Acetyl-CoA acetyltransferase, mitochondrial (EC 2.3.1.9) (Acetoacetyl-CoA thiolase) (T2)	Other	THIL	2535800000	467220000	1168300000	657630000	242680000	34.4	32.3	29.5	25.8	14	14	14	67.912
P30533	Alpha-2-macroglobulin receptor-associated protein (Alpha-2-MRAP) (Low density lipoprotein receptor-related protein-associated protein 1) (RAP)	Other	AMRP	929730000	153530000	173250000	360380000	242560000	18.8	23.5	21.3	27.7	12	12	12	35.297
Q9H4M9	EH domain-containing protein 1 (PAST homolog 1) (hPAST1) (Testilin)	Other	EHD1	4307200000	1019000000	1486800000	1558900000	242420000	43.8	53.7	47.6	23.6	21	20	13	111.73
Q9UGP8	Translocation protein SEC63 homolog	Other	SEC63	840700000	113140000	186500000	299780000	241280000	4.6	4.6	5.7	8.4	7	7	7	13.353
P55010	Eukaryotic translation initiation factor 5 (eIF-5)	Other	IF5	1416800000	244770000	444400000	486940000	240710000	17.4	21.3	16.5	13	8	8	8	20.66
Q08722	Leukocyte surface antigen CD47 (Antigenic surface determinant protein OA3) (Integrin-associated protein) (IAP) (Protein MER6) (CD antigen CD47)	Other	CD47	1087500000	151200000	184180000	511540000	240560000	5.9	8.7	8.7	8.7	3	3	3	3.6947
Q12931	Heat shock protein 75 kDa, mitochondrial (HSP 75) (TNFR-associated protein 1) (Tumor necrosis factor type 1 receptor-associated protein) (TRAP-1)	Other	TRAP1	1441500000	418780000	539800000	242950000	240010000	29.7	23.7	13.1	15.2	18	18	18	62.323
P16989	Y-box-binding protein 3 (Cold shock domain-containing protein A) (DNA-binding protein A) (Single-strand DNA-binding protein NF-GMB)	Other	YBOX3	1169700000	375830000	272460000	281650000	239740000	48.9	41.7	27.7	32.8	11	5	5	82.68
Q96N66	Lysophospholipid acyltransferase 7 (LPLAT 7) (EC 2.3.1.-) (1-acylglycerophosphatidylinositol O-acyltransferase) (EC 2.3.1.n4) (Bladder and breast carcinoma-overexpressed gene 1 protein) (Leukocyte receptor cluster member 4) (Lysophosphatidylinositol acyltransferase) (LPIAT) (Lyso-PI acyltransferase) (Membrane-bound O-acyltransferase domain-containing protein 7) (O-acyltransferase domain-containin…	Other	MBOA7	1087100000	124000000	343950000	379720000	239480000	15	15.9	17.6	15	6	6	6	35.556
Q8N766	ER membrane protein complex subunit 1	Other	EMC1	1351500000	116970000	560500000	435180000	238870000	14	17.2	11.8	13.3	11	11	11	36.719
O96008	Mitochondrial import receptor subunit TOM40 homolog (Protein Haymaker) (Translocase of outer membrane 40 kDa subunit homolog) (p38.5)	Other	TOM40	1607000000	407990000	533240000	428810000	236930000	32.7	32.7	23.5	30.2	6	6	6	55.593
Q9H444	Charged multivesicular body protein 4b (Chromatin-modifying protein 4b) (CHMP4b) (SNF7 homolog associated with Alix 1) (SNF7-2) (hSnf7-2) (Vacuolar protein sorting-associated protein 32-2) (Vps32-2) (hVps32-2)	Other	CHM4B	1329800000	174000000	265590000	653280000	236890000	20.1	20.1	23.7	23.2	7	7	7	24.923
Q9Y394	Dehydrogenase/reductase SDR family member 7 (EC 1.1.-.-) (Retinal short-chain dehydrogenase/reductase 4) (retSDR4) (Short chain dehydrogenase/reductase family 34C member 1)	Other	DHRS7	780820000	167360000	123070000	253790000	236590000	19.8	13.3	13.3	19.8	3	3	3	31.483
P60468	Protein transport protein Sec61 subunit beta	Other	SC61B	696130000	139630000	179110000	141360000	236030000	26	26	37.5	37.5	3	3	3	10.746
P12270	Nucleoprotein TPR (Megator) (NPC-associated intranuclear protein) (Translocated promoter region protein)	Other	TPR	1371100000	209560000	395530000	531110000	234880000	6.7	9.5	12.4	8	27	27	27	121.15
P08572	Collagen alpha-2(IV) chain [Cleaved into: Canstatin]	Collagens	CO4A2	241230000	0	0	6462500	234770000	0.8	0.8	1.3	8	8	8	8	23.282
P49006	MARCKS-related protein (MARCKS-like protein 1) (Macrophage myristoylated alanine-rich C kinase substrate) (Mac-MARCKS) (MacMARCKS)	Other	MRP	1311300000	72693000	280830000	724340000	233440000	6.7	14.4	14.4	14.4	2	2	2	12.263
Q9H5V8	CUB domain-containing protein 1 (Membrane glycoprotein gp140) (Subtractive immunization M plus HEp3-associated 135 kDa protein) (SIMA135) (Transmembrane and associated with src kinases) (CD antigen CD318)	Other	CDCP1	537800000	89481000	93468000	121570000	233280000	6.2	8.6	7.1	8.3	7	7	7	13.477
O60565	Gremlin-1 (Cell proliferation-inducing gene 2 protein) (Cysteine knot superfamily 1, BMP antagonist 1) (DAN domain family member 2) (Down-regulated in Mos-transformed cells protein) (Increased in high glucose protein 2) (IHG-2)	ECM-affiliated Proteins	GREM1	932480000	186980000	242070000	270800000	232620000	46.2	37.5	46.2	62.5	6	6	6	43.949
Q15738	Sterol-4-alpha-carboxylate 3-dehydrogenase, decarboxylating (EC 1.1.1.170) (Protein H105e3)	Other	NSDHL	615210000	118180000	168600000	95951000	232480000	18.2	20.1	15.8	8.3	7	7	7	43.485
O15511	Actin-related protein 2/3 complex subunit 5 (Arp2/3 complex 16 kDa subunit) (p16-ARC)	Other	ARPC5	1370000000	449260000	291980000	396340000	232460000	39.7	51.7	51.7	51.7	5	5	5	64.778
Q9P015	39S ribosomal protein L15, mitochondrial (L15mt) (MRP-L15)	Other	RM15	2297900000	882240000	548580000	635970000	231150000	4.7	10.8	4.7	4.7	2	2	2	1.6922
P62495	Eukaryotic peptide chain release factor subunit 1 (Eukaryotic release factor 1) (eRF1) (Protein Cl1) (TB3-1)	Other	ERF1	2576400000	601830000	779170000	964560000	230790000	33	28.6	21.1	23.3	14	14	14	51.049
O43684	Mitotic checkpoint protein BUB3	Other	BUB3	3117700000	618880000	1067600000	1201600000	229580000	32.3	23.2	29.3	19.2	8	8	8	45.228
Q9NR12	PDZ and LIM domain protein 7 (LIM mineralization protein) (LMP) (Protein enigma)	Other	PDLI7	4141700000	950290000	1309400000	1652800000	229270000	51.6	33.9	42.5	27.1	15	15	15	85.84
P00395	Cytochrome c oxidase subunit 1 (EC 1.9.3.1) (Cytochrome c oxidase polypeptide I)	Other	COX1	1569300000	262670000	588890000	488700000	229010000	6.2	6.2	6.2	6	2	2	2	14.529
Q9BPX5	Actin-related protein 2/3 complex subunit 5-like protein (Arp2/3 complex 16 kDa subunit 2) (ARC16-2)	Other	ARP5L	1276500000	309430000	442120000	296180000	228790000	45.1	45.1	45.1	45.1	3	3	3	46.715
Q01130	Serine/arginine-rich splicing factor 2 (Protein PR264) (Splicing component, 35 kDa) (Splicing factor SC35) (SC-35) (Splicing factor, arginine/serine-rich 2)	Other	SRSF2	1432900000	340850000	419930000	443430000	228670000	22.2	22.2	22.2	19	5	5	5	107.57
Q13151	Heterogeneous nuclear ribonucleoprotein A0 (hnRNP A0)	Other	ROA0	1491500000	387820000	375000000	504100000	224600000	24.9	32.8	24.9	16.7	8	8	8	62.227
P63092	Guanine nucleotide-binding protein G(s) subunit alpha isoforms short (Adenylate cyclase-stimulating G alpha protein)	Other	GNAS2	1343600000	134820000	394740000	589690000	224320000	14.2	26.1	23.6	17	9	8	8	30.294
P37108	Signal recognition particle 14 kDa protein (SRP14) (18 kDa Alu RNA-binding protein)	Other	SRP14	1829400000	139360000	851380000	614430000	224190000	33.1	33.1	33.1	33.1	4	4	4	32.785
Q7Z406	Myosin-14 (Myosin heavy chain 14) (Myosin heavy chain, non-muscle IIc) (Non-muscle myosin heavy chain IIc) (NMHC II-C)	Other	MYH14	1607000000	409530000	493480000	479890000	224150000	4.8	4.6	5	4.6	12	1	1	2.2292
Q9P035	Very-long-chain (3R)-3-hydroxyacyl-CoA dehydratase 3 (EC 4.2.1.134) (3-hydroxyacyl-CoA dehydratase 3) (HACD3) (Butyrate-induced protein 1) (B-ind1) (hB-ind1) (Protein-tyrosine phosphatase-like A domain-containing protein 1)	Other	HACD3	740440000	98872000	192090000	227970000	221500000	16.6	6.1	16.9	28.5	8	8	8	40.953
P52815	39S ribosomal protein L12, mitochondrial (L12mt) (MRP-L12) (5c5-2)	Other	RM12	1212600000	298580000	340070000	352610000	221360000	22.7	35.4	22.7	22.7	3	3	3	13.938
Q14696	LDLR chaperone MESD (Mesoderm development candidate 2) (Mesoderm development protein) (Renal carcinoma antigen NY-REN-61)	Other	MESD	1563000000	225450000	445920000	670420000	221220000	17.1	21.4	21.4	15.8	5	5	5	8.2839
P48507	Glutamate--cysteine ligase regulatory subunit (GCS light chain) (Gamma-ECS regulatory subunit) (Gamma-glutamylcysteine synthetase regulatory subunit) (Glutamate--cysteine ligase modifier subunit)	Other	GSH0	1040400000	230930000	332030000	256730000	220730000	20.8	20.4	14.6	11.7	5	5	5	19.885
Q9HAV0	Guanine nucleotide-binding protein subunit beta-4 (Transducin beta chain 4)	Other	GBB4	1683700000	233520000	540770000	688670000	220720000	40	46.2	46.2	40	11	4	4	18.73
O94760	N(G),N(G)-dimethylarginine dimethylaminohydrolase 1 (DDAH-1) (Dimethylarginine dimethylaminohydrolase 1) (EC 3.5.3.18) (DDAHI) (Dimethylargininase-1)	Other	DDAH1	2120500000	124460000	1370000000	406300000	219770000	16.8	54.4	33	42.5	13	13	12	68.078
O15118	Niemann-Pick C1 protein	Other	NPC1	302440000	0	0	82676000	219760000	0	0	2.8	5.6	6	6	6	17.216
Q8TDN6	Ribosome biogenesis protein BRX1 homolog (Brix domain-containing protein 2)	Other	BRX1	863270000	67898000	268650000	307610000	219110000	25.5	36.5	18.7	27.5	8	8	8	29.198
O95183	Vesicle-associated membrane protein 5 (VAMP-5) (Myobrevin)	Other	VAMP5	793440000	0	353040000	221830000	218570000	17.2	24.1	12.9	6.9	4	4	4	9.1802
P62854	40S ribosomal protein S26	Other	RS26	2624300000	644490000	396440000	1365600000	217710000	37.4	37.4	37.4	37.4	4	4	4	13.102
O00629	Importin subunit alpha-3 (Importin alpha Q1) (Qip1) (Karyopherin subunit alpha-4)	Other	IMA3	3961700000	1110400000	1236800000	1397200000	217260000	26.7	23.8	21.5	17.1	10	10	8	60.643
Q9H3N1	Thioredoxin-related transmembrane protein 1 (Thioredoxin domain-containing protein 1) (Transmembrane Trx-related protein)	Other	TMX1	1142500000	306210000	307710000	311570000	216970000	16.1	16.1	16.1	16.1	4	4	4	15.981
P21283	V-type proton ATPase subunit C 1 (V-ATPase subunit C 1) (Vacuolar proton pump subunit C 1)	Other	VATC1	891980000	125310000	205110000	345380000	216190000	11	17.5	16	16.5	10	10	10	28.522
O75431	Metaxin-2 (Mitochondrial outer membrane import complex protein 2)	Other	MTX2	568300000	17234000	211050000	124420000	215600000	12.2	22.8	16	22.8	4	4	4	29.533
P30042	ES1 protein homolog, mitochondrial (Protein GT335) (Protein KNP-I)	Other	ES1	924410000	286650000	215650000	206660000	215440000	26.1	18.7	25.4	28.4	6	6	6	21.997
Q13442	28 kDa heat- and acid-stable phosphoprotein (PDGF-associated protein) (PAP) (PDGFA-associated protein 1) (PAP1)	Other	HAP28	2172200000	458680000	691360000	806950000	215260000	22.7	24.9	28.7	32.6	8	8	8	28.45
Q9Y281	Cofilin-2 (Cofilin, muscle isoform)	Other	COF2	2403600000	513620000	657030000	1018700000	214240000	39.8	50	50	38	12	7	7	32.547
P51665	26S proteasome non-ATPase regulatory subunit 7 (26S proteasome regulatory subunit RPN8) (26S proteasome regulatory subunit S12) (Mov34 protein homolog) (Proteasome subunit p40)	Other	PSMD7	1772700000	430980000	569040000	558720000	213940000	41.4	37	31.8	36.7	12	12	12	59.503
P30419	Glycylpeptide N-tetradecanoyltransferase 1 (EC 2.3.1.97) (Myristoyl-CoA:protein N-myristoyltransferase 1) (NMT 1) (Type I N-myristoyltransferase) (Peptide N-myristoyltransferase 1)	Other	NMT1	1999500000	348610000	661500000	776730000	212700000	19.6	22.8	21.6	15.7	8	8	8	29.998
Q9Y2T2	AP-3 complex subunit mu-1 (AP-3 adaptor complex mu3A subunit) (Adaptor-related protein complex 3 subunit mu-1) (Mu-adaptin 3A) (Mu3A-adaptin)	Other	AP3M1	1605600000	369240000	449350000	574380000	212670000	12.7	12.7	12.7	12.7	4	4	4	19.078
Q9UNH7	Sorting nexin-6 (TRAF4-associated factor 2) [Cleaved into: Sorting nexin-6, N-terminally processed]	Other	SNX6	1949400000	301130000	447850000	988000000	212400000	22.2	22.4	24.6	21.9	12	12	11	55.344
Q9Y3D6	Mitochondrial fission 1 protein (FIS1 homolog) (hFis1) (Tetratricopeptide repeat protein 11) (TPR repeat protein 11)	Other	FIS1	1195500000	228440000	374600000	380130000	212300000	26.3	26.3	26.3	15.8	3	3	3	16.644
P31689	DnaJ homolog subfamily A member 1 (DnaJ protein homolog 2) (HSDJ) (Heat shock 40 kDa protein 4) (Heat shock protein J2) (HSJ-2) (Human DnaJ protein 2) (hDj-2)	Other	DNJA1	1356300000	416940000	304210000	424030000	211090000	33.8	30.5	24.2	33.8	9	9	9	45.23
Q92520	Protein FAM3C (Interleukin-like EMT inducer)	Other	FAM3C	340090000	24910000	21266000	85001000	208910000	5.7	5.3	12.3	22	4	4	4	6.4189
P09417	Dihydropteridine reductase (EC 1.5.1.34) (HDHPR) (Quinoid dihydropteridine reductase) (Short chain dehydrogenase/reductase family 33C member 1)	Other	DHPR	1392000000	307400000	406520000	469410000	208710000	19.3	19.3	46.7	19.3	8	8	8	24.957
Q13564	NEDD8-activating enzyme E1 regulatory subunit (Amyloid beta precursor protein-binding protein 1, 59 kDa) (APP-BP1) (Amyloid protein-binding protein 1) (Proto-oncogene protein 1)	Other	ULA1	831210000	135530000	214380000	272740000	208570000	17.8	16.7	15.2	12.9	7	7	7	26.701
O75521	Enoyl-CoA delta isomerase 2, mitochondrial (EC 5.3.3.8) (DRS-1) (Delta(3),delta(2)-enoyl-CoA isomerase) (D3,D2-enoyl-CoA isomerase) (Diazepam-binding inhibitor-related protein 1) (DBI-related protein 1) (Dodecenoyl-CoA isomerase) (Hepatocellular carcinoma-associated antigen 88) (Peroxisomal 3,2-trans-enoyl-CoA isomerase) (pECI) (Renal carcinoma antigen NY-REN-1)	Other	ECI2	1728200000	359130000	643510000	517210000	208350000	30.2	40.1	38.3	29.9	10	10	10	72.485
Q9NX24	H/ACA ribonucleoprotein complex subunit 2 (Nucleolar protein family A member 2) (snoRNP protein NHP2)	Other	NHP2	618790000	138380000	60440000	212050000	207920000	49.7	28.8	62.1	62.1	5	5	5	31.409
P61081	NEDD8-conjugating enzyme Ubc12 (EC 6.3.2.-) (NEDD8 carrier protein) (NEDD8 protein ligase) (Ubiquitin-conjugating enzyme E2 M)	Other	UBC12	989700000	248210000	265500000	269730000	206260000	13.7	13.7	24	13.7	4	4	4	9.0373
O14980	Exportin-1 (Exp1) (Chromosome region maintenance 1 protein homolog)	Other	XPO1	3844900000	742760000	1146400000	1749500000	206250000	19.3	17.7	19.9	13.8	22	22	22	92.902
P51688	N-sulphoglucosamine sulphohydrolase (EC 3.10.1.1) (Sulfoglucosamine sulfamidase) (Sulphamidase)	Other	SPHM	303540000	8018800	16522000	73265000	205730000	2.2	4.6	5.2	28.7	8	8	8	24.573
O75608	Acyl-protein thioesterase 1 (APT-1) (hAPT1) (EC 3.1.2.-) (Lysophospholipase 1) (Lysophospholipase I) (LPL-I) (LysoPLA I)	Other	LYPA1	1087400000	270540000	294240000	317110000	205560000	39.6	40.4	53	40.4	6	6	6	40.544
Q9Y2V2	Calcium-regulated heat stable protein 1 (Calcium-regulated heat-stable protein of 24 kDa) (CRHSP-24)	Other	CHSP1	2397000000	391020000	780900000	1019600000	205460000	40.8	40.8	64.6	29.9	5	5	5	41.485
O95747	Serine/threonine-protein kinase OSR1 (EC 2.7.11.1) (Oxidative stress-responsive 1 protein)	Other	OXSR1	747100000	91810000	173870000	276100000	205320000	7.2	13.7	19.2	12.3	8	8	7	33.424
Q9BQE3	Tubulin alpha-1C chain (Alpha-tubulin 6) (Tubulin alpha-6 chain)	Other	TBA1C	2943000000	868090000	958690000	910950000	205320000	82.4	77.3	78.2	77.3	33	3	3	79.284
P49915	GMP synthase [glutamine-hydrolyzing] (EC 6.3.5.2) (GMP synthetase) (Glutamine amidotransferase)	Other	GUAA	2580100000	694300000	1002400000	678290000	205090000	29.3	26.3	22.4	9.2	15	15	15	60.836
Q6P587	Acylpyruvase FAHD1, mitochondrial (EC 3.7.1.5) (Fumarylacetoacetate hydrolase domain-containing protein 1) (FAH domain-containing protein 1) (Oxaloacetate decarboxylase) (OAA decarboxylase) (EC 4.1.1.3) (YisK-like protein)	Other	FAHD1	782790000	183620000	190410000	204100000	204660000	35.7	20.1	17	29.5	5	5	5	13.925
P35268	60S ribosomal protein L22 (EBER-associated protein) (EAP) (Epstein-Barr virus small RNA-associated protein) (Heparin-binding protein HBp15)	Other	RL22	1375200000	419630000	751030000	0	204590000	50.8	39.1	30.5	39.1	4	4	4	36.709
Q9UH99	SUN domain-containing protein 2 (Protein unc-84 homolog B) (Rab5-interacting protein) (Rab5IP) (Sad1/unc-84 protein-like 2)	Other	SUN2	870280000	80960000	281250000	304210000	203870000	15.3	21.8	22.3	21.2	12	12	12	88.986
Q5T4S7	E3 ubiquitin-protein ligase UBR4 (EC 6.3.2.-) (600 kDa retinoblastoma protein-associated factor) (N-recognin-4) (Retinoblastoma-associated factor of 600 kDa) (RBAF600) (p600) (Zinc finger UBR1-type protein 1)	Other	UBR4	1055200000	219770000	288310000	343500000	203670000	7	5.5	5	4.9	31	31	31	94.684
O95394	Phosphoacetylglucosamine mutase (PAGM) (EC 5.4.2.3) (Acetylglucosamine phosphomutase) (N-acetylglucosamine-phosphate mutase) (Phosphoglucomutase-3) (PGM 3)	Other	AGM1	1512700000	165440000	365220000	778510000	203490000	33.6	43.4	39.7	34.7	18	18	18	99.231
Q99805	Transmembrane 9 superfamily member 2 (p76)	Other	TM9S2	631160000	125960000	192710000	109430000	203060000	11.5	7.2	7.7	7.8	7	7	7	18.231
P10301	Ras-related protein R-Ras (p23)	Other	RRAS	1814400000	54667000	426910000	1130000000	202800000	22	37.6	50	37.2	10	10	8	57.674
Q07866	Kinesin light chain 1 (KLC 1)	Other	KLC1	2410100000	744610000	822970000	639920000	202590000	37.5	28.1	31.4	21.5	21	21	16	82.001
O14495	Lipid phosphate phosphohydrolase 3 (EC 3.1.3.4) (PAP2-beta) (Phosphatidate phosphohydrolase type 2b) (Phosphatidic acid phosphatase 2b) (PAP-2b) (PAP2b) (Vascular endothelial growth factor and type I collagen-inducible protein) (VCIP)	Other	LPP3	604750000	0	102860000	299410000	202480000	13.5	26.7	34.7	34.7	7	7	7	47.077
P61077	Ubiquitin-conjugating enzyme E2 D3 (EC 2.3.2.23) ((E3-independent) E2 ubiquitin-conjugating enzyme D3) (EC 2.3.2.24) (E2 ubiquitin-conjugating enzyme D3) (Ubiquitin carrier protein D3) (Ubiquitin-conjugating enzyme E2(17)KB 3) (Ubiquitin-conjugating enzyme E2-17 kDa 3) (Ubiquitin-protein ligase D3)	Other	UB2D3	1158400000	215530000	297190000	444060000	201580000	28.6	23.8	23.8	23.8	3	3	3	33.961
P49821	NADH dehydrogenase [ubiquinone] flavoprotein 1, mitochondrial (EC 1.6.5.3) (EC 1.6.99.3) (Complex I-51kD) (CI-51kD) (NADH dehydrogenase flavoprotein 1) (NADH-ubiquinone oxidoreductase 51 kDa subunit)	Other	NDUV1	1516600000	203610000	527570000	584820000	200580000	19	28.4	28.9	15.7	9	9	9	23.294
P84157	Matrix-remodeling-associated protein 7 (Transmembrane anchor protein 1)	Other	MXRA7	1191000000	285650000	388490000	316470000	200370000	14.2	24	14.2	18.1	4	4	4	124.4
Q9NYL9	Tropomodulin-3 (Ubiquitous tropomodulin) (U-Tmod)	Other	TMOD3	819180000	91105000	182020000	346080000	199970000	20.7	20.5	31.8	19.3	9	9	8	40.869
Q9UKM9	RNA-binding protein Raly (Autoantigen p542) (Heterogeneous nuclear ribonucleoprotein C-like 2) (hnRNP core protein C-like 2) (hnRNP associated with lethal yellow protein homolog)	Other	RALY	2461000000	554650000	792830000	913920000	199600000	46.1	35.6	41.2	19.3	12	12	12	112.53
Q13310	Polyadenylate-binding protein 4 (PABP-4) (Poly(A)-binding protein 4) (Activated-platelet protein 1) (APP-1) (Inducible poly(A)-binding protein) (iPABP)	Other	PABP4	1828500000	487770000	460630000	680640000	199480000	37	27.8	25.6	24.2	19	11	10	29.136
Q9H9B4	Sideroflexin-1 (Tricarboxylate carrier protein) (TCC)	Other	SFXN1	640580000	69112000	194630000	177690000	199140000	29.8	34.5	34.2	34.2	9	8	8	31.607
P84098	60S ribosomal protein L19	Other	RL19	2285500000	439310000	785580000	862360000	198300000	18.4	22.4	22.4	18.4	6	6	6	53.274
Q96A72	Protein mago nashi homolog 2	Other	MGN2	1285400000	325630000	371730000	390130000	197890000	31.1	41.2	13.5	25	4	4	1	19.599
Q10567	AP-1 complex subunit beta-1 (Adaptor protein complex AP-1 subunit beta-1) (Adaptor-related protein complex 1 subunit beta-1) (Beta-1-adaptin) (Beta-adaptin 1) (Clathrin assembly protein complex 1 beta large chain) (Golgi adaptor HA1/AP1 adaptin beta subunit)	Other	AP1B1	1646800000	520330000	486980000	442370000	197130000	25.3	28	23.7	15.1	28	12	12	37.471
Q9HAV7	GrpE protein homolog 1, mitochondrial (HMGE) (Mt-GrpE#1)	Other	GRPE1	590190000	169150000	128130000	96042000	196880000	28.6	9.7	9.7	24	5	5	5	39.061
Q96D15	Reticulocalbin-3 (EF-hand calcium-binding protein RLP49)	Other	RCN3	1318700000	298260000	414170000	409690000	196600000	52.7	50.6	57.9	48.5	15	15	15	251.87
Q14728	Major facilitator superfamily domain-containing protein 10 (Tetracycline transporter-like protein)	Other	MFS10	441290000	0	0	244980000	196310000	2.9	2.9	7	4.8	3	3	3	10.035
P36406	E3 ubiquitin-protein ligase TRIM23 (EC 6.3.2.-) (ADP-ribosylation factor domain-containing protein 1) (GTP-binding protein ARD-1) (RING finger protein 46) (Tripartite motif-containing protein 23)	Other	TRI23	303230000	23844000	83166000	0	196220000	1.7	5.6	0	5.6	2	2	2	1.7939
Q6IBS0	Twinfilin-2 (A6-related protein) (hA6RP) (Protein tyrosine kinase 9-like) (Twinfilin-1-like protein)	Other	TWF2	972570000	237550000	286250000	252580000	196200000	46.4	40.7	44.4	25.5	12	9	9	67.977
Q15847	Adipogenesis regulatory factor (Adipogenesis factor rich in obesity) (Adipose most abundant gene transcript 2 protein) (Adipose-specific protein 2) (apM-2)	Other	ADIRF	5462800000	823320000	1682700000	2760800000	195940000	71.1	80.3	71.1	71.1	7	7	7	86.458
Q9UBQ5	Eukaryotic translation initiation factor 3 subunit K (eIF3k) (Eukaryotic translation initiation factor 3 subunit 12) (Muscle-specific gene M9 protein) (PLAC-24) (eIF-3 p25) (eIF-3 p28)	Other	EIF3K	1321500000	395480000	327360000	402870000	195770000	30.3	34.9	30.7	34.9	8	8	8	25.956
Q86V81	THO complex subunit 4 (Tho4) (Ally of AML-1 and LEF-1) (Aly/REF export factor) (Transcriptional coactivator Aly/REF) (bZIP-enhancing factor BEF)	Other	THOC4	2134700000	470100000	425080000	1043800000	195740000	37	37	37	25.7	6	6	6	61.249
P62273	40S ribosomal protein S29	Other	RS29	1442000000	430630000	291470000	524230000	195710000	33.9	33.9	33.9	33.9	2	2	2	13.646
Q9HB40	Retinoid-inducible serine carboxypeptidase (EC 3.4.16.-) (Serine carboxypeptidase 1)	Other	RISC	514630000	37972000	103300000	177950000	195400000	2.4	4.2	9.5	7.5	4	4	4	9.4187
P27708	CAD protein [Includes: Glutamine-dependent carbamoyl-phosphate synthase (EC 6.3.5.5); Aspartate carbamoyltransferase (EC 2.1.3.2); Dihydroorotase (EC 3.5.2.3)]	Other	PYR1	2637600000	735590000	691140000	1015900000	195010000	16.6	14.3	12.7	7.4	33	33	32	144.42
P62993	Growth factor receptor-bound protein 2 (Adapter protein GRB2) (Protein Ash) (SH2/SH3 adapter GRB2)	Other	GRB2	843920000	232470000	146710000	270450000	194280000	37.8	32.3	35.5	35.9	10	10	10	20.001
Q9BRK5	45 kDa calcium-binding protein (Cab45) (Stromal cell-derived factor 4) (SDF-4)	Other	CAB45	1101500000	194230000	399600000	314020000	193700000	24.9	28.5	11.3	11.3	9	9	9	35.821
Q9NY33	Dipeptidyl peptidase 3 (EC 3.4.14.4) (Dipeptidyl aminopeptidase III) (Dipeptidyl arylamidase III) (Dipeptidyl peptidase III) (DPP III) (Enkephalinase B)	Other	DPP3	1228600000	237770000	302700000	494630000	193490000	24.2	22.5	25.5	17.4	16	16	16	83.946
Q16795	NADH dehydrogenase [ubiquinone] 1 alpha subcomplex subunit 9, mitochondrial (Complex I-39kD) (CI-39kD) (NADH-ubiquinone oxidoreductase 39 kDa subunit)	Other	NDUA9	799280000	157770000	281220000	166960000	193330000	19.9	13.8	11.1	16.7	7	7	7	11.952
O00425	Insulin-like growth factor 2 mRNA-binding protein 3 (IGF2 mRNA-binding protein 3) (IMP-3) (IGF-II mRNA-binding protein 3) (KH domain-containing protein overexpressed in cancer) (hKOC) (VICKZ family member 3)	Other	IF2B3	2048100000	465210000	601640000	790830000	190460000	19.2	19	17.4	8.8	11	10	10	60.065
Q9Y5J7	Mitochondrial import inner membrane translocase subunit Tim9	Other	TIM9	811660000	184180000	264410000	173280000	189780000	34.8	47.2	34.8	47.2	3	3	3	7.8461
P51970	NADH dehydrogenase [ubiquinone] 1 alpha subcomplex subunit 8 (Complex I-19kD) (CI-19kD) (Complex I-PGIV) (CI-PGIV) (NADH-ubiquinone oxidoreductase 19 kDa subunit)	Other	NDUA8	1321600000	187880000	390930000	553210000	189630000	35.5	43.6	48.3	43.6	7	7	7	22.525
Q13885	Tubulin beta-2A chain (Tubulin beta class IIa)	Other	TBB2A	786920000	217580000	210510000	170000000	188820000	70.8	69.9	69.9	66.7	30	2	2	7.0277
P62330	ADP-ribosylation factor 6	Other	ARF6	1462900000	137970000	400760000	736150000	188060000	33.1	53.7	60	41.7	6	6	6	34.401
Q12792	Twinfilin-1 (Protein A6) (Protein tyrosine kinase 9)	Other	TWF1	2619900000	593120000	749380000	1089400000	187970000	42.6	44	27.7	24	16	16	13	75.577
P40616	ADP-ribosylation factor-like protein 1	Other	ARL1	471460000	80689000	91785000	111070000	187920000	12.7	5	22.1	12.7	3	3	3	13.564
P27144	Adenylate kinase 4, mitochondrial (AK 4) (EC 2.7.4.10) (EC 2.7.4.6) (Adenylate kinase 3-like) (GTP:AMP phosphotransferase AK4)	Other	KAD4	493120000	0	138660000	166650000	187810000	4.5	23.3	17.9	28.3	5	5	5	12.836
P49753	Acyl-coenzyme A thioesterase 2, mitochondrial (Acyl-CoA thioesterase 2) (EC 3.1.2.2) (Acyl-coenzyme A thioester hydrolase 2a) (CTE-Ia) (Long-chain acyl-CoA thioesterase 2) (ZAP128)	Other	ACOT2	519750000	0	174690000	157370000	187690000	4.1	20.9	20.9	20.3	6	6	6	25.905
P36873	Serine/threonine-protein phosphatase PP1-gamma catalytic subunit (PP-1G) (EC 3.1.3.16) (Protein phosphatase 1C catalytic subunit)	Other	PP1G	859590000	170420000	201510000	300960000	186700000	59.4	48.6	52.9	45.5	16	3	3	34.1
Q9UI12	V-type proton ATPase subunit H (V-ATPase subunit H) (Nef-binding protein 1) (NBP1) (Protein VMA13 homolog) (V-ATPase 50/57 kDa subunits) (Vacuolar proton pump subunit H) (Vacuolar proton pump subunit SFD)	Other	VATH	572630000	58327000	145030000	182980000	186290000	18	24	17.8	21.7	8	8	8	56.307
Q9Y4Z0	U6 snRNA-associated Sm-like protein LSm4 (Glycine-rich protein) (GRP)	Other	LSM4	1028300000	180720000	304470000	357430000	185730000	27.3	21.6	27.3	22.3	4	4	4	8.2768
Q9Y3E5	Peptidyl-tRNA hydrolase 2, mitochondrial (PTH 2) (EC 3.1.1.29) (Bcl-2 inhibitor of transcription 1)	Other	PTH2	994790000	174570000	304370000	330580000	185270000	19	43	24.6	26.8	4	4	4	12.929
P48681	Nestin	Other	NEST	14365000000	3678800000	4836900000	5663900000	184960000	38.1	39.7	36.3	12.5	60	60	60	323.31
Q9BQ67	Glutamate-rich WD repeat-containing protein 1	Other	GRWD1	879940000	74473000	0	620610000	184860000	15.5	0	1.8	1.8	4	4	4	17.254
P84095	Rho-related GTP-binding protein RhoG	Other	RHOG	1282200000	238760000	373920000	484960000	184610000	46.6	40.3	36.6	36.6	7	6	6	44.878
Q9UN86	Ras GTPase-activating protein-binding protein 2 (G3BP-2) (GAP SH3 domain-binding protein 2)	Other	G3BP2	1695400000	397860000	615050000	498210000	184300000	25.7	25.9	24.3	12.7	11	10	10	52.144
O75475	PC4 and SFRS1-interacting protein (CLL-associated antigen KW-7) (Dense fine speckles 70 kDa protein) (DFS 70) (Lens epithelium-derived growth factor) (Transcriptional coactivator p75/p52)	Other	PSIP1	1041000000	249910000	224940000	382120000	183990000	8.3	12.5	12.6	8.3	10	9	9	21.292
Q9NZ45	CDGSH iron-sulfur domain-containing protein 1 (MitoNEET)	Other	CISD1	267610000	18890000	27786000	37736000	183200000	22.2	12	12	36.1	3	3	3	4.4022
P16435	NADPH--cytochrome P450 reductase (CPR) (P450R) (EC 1.6.2.4)	Other	NCPR	1088600000	101510000	458340000	346980000	181820000	12	23.9	20.1	22	12	12	12	49.061
Q99470	Stromal cell-derived factor 2 (SDF-2)	Other	SDF2	468250000	50029000	72240000	164240000	181730000	10.4	17.5	18	24.6	4	4	4	60.918
Q9Y4G6	Talin-2	Other	TLN2	572450000	0	136980000	253970000	181500000	5.4	11.1	12.8	10.1	32	21	21	115.15
Q8IXB1	DnaJ homolog subfamily C member 10 (EC 1.8.4.-) (Endoplasmic reticulum DNA J domain-containing protein 5) (ER-resident protein ERdj5) (ERdj5) (Macrothioredoxin) (MTHr)	Other	DJC10	517620000	93593000	116080000	126540000	181410000	10.1	9	10.8	20.7	12	12	12	73.282
P11177	Pyruvate dehydrogenase E1 component subunit beta, mitochondrial (PDHE1-B) (EC 1.2.4.1)	Other	ODPB	1179100000	205870000	504970000	287020000	181270000	16.2	19.5	16.2	20.6	9	9	9	18.482
P51114	Fragile X mental retardation syndrome-related protein 1 (hFXR1p)	Other	FXR1	1587800000	453400000	474770000	479930000	179670000	13.2	14	13.7	11	10	10	9	20.086
P16035	Metalloproteinase inhibitor 2 (CSC-21K) (Tissue inhibitor of metalloproteinases 2) (TIMP-2)	ECM Regulators	TIMP2	412830000	14642000	87054000	132290000	178840000	3.6	12.7	17.3	19.5	5	5	5	7.5346
Q9BUT1	3-hydroxybutyrate dehydrogenase type 2 (EC 1.1.1.-) (EC 1.1.1.30) (Dehydrogenase/reductase SDR family member 6) (Oxidoreductase UCPA) (R-beta-hydroxybutyrate dehydrogenase) (Short chain dehydrogenase/reductase family 15C member 1)	Other	BDH2	459500000	0	152460000	128350000	178690000	20.8	26.5	16.3	22.4	6	6	6	18.923
Q53H12	Acylglycerol kinase, mitochondrial (hAGK) (EC 2.7.1.107) (EC 2.7.1.94) (Multiple substrate lipid kinase) (HsMuLK) (MuLK) (Multi-substrate lipid kinase)	Other	AGK	783530000	127100000	197140000	280620000	178680000	8.1	10.4	10.9	11.4	5	5	5	18.08
P22105	Tenascin-X (TN-X) (Hexabrachion-like protein)	ECM Glycoproteins	TENX	963170000	0	27145000	757370000	178660000	0	2.4	12.9	7.8	32	32	32	114.59
Q15459	Splicing factor 3A subunit 1 (SF3a120) (Spliceosome-associated protein 114) (SAP 114)	Other	SF3A1	1505900000	315370000	508750000	503270000	178520000	17.2	17.3	16.1	9.1	13	13	13	48.708
O15212	Prefoldin subunit 6 (Protein Ke2)	Other	PFD6	1102000000	282900000	317950000	323910000	177220000	41.9	41.9	35.7	35.7	4	4	4	27.23
Q9Y2W1	Thyroid hormone receptor-associated protein 3 (Thyroid hormone receptor-associated protein complex 150 kDa component) (Trap150)	Other	TR150	1836600000	450130000	574590000	635570000	176320000	19.4	15.5	18.1	13.5	18	18	17	62.332
Q9BTT0	Acidic leucine-rich nuclear phosphoprotein 32 family member E (LANP-like protein) (LANP-L)	Other	AN32E	846160000	150680000	259670000	259650000	176160000	5.2	16.4	11.9	21.3	4	4	4	18.068
Q9Y2A7	Nck-associated protein 1 (NAP 1) (Membrane-associated protein HEM-2) (p125Nap1)	Other	NCKP1	747700000	132480000	221620000	217550000	176050000	9.2	13.4	13.7	10	12	12	12	76.369
Q9BZZ5	Apoptosis inhibitor 5 (API-5) (Antiapoptosis clone 11 protein) (AAC-11) (Cell migration-inducing gene 8 protein) (Fibroblast growth factor 2-interacting factor) (FIF) (Protein XAGL)	Other	API5	555060000	93909000	126460000	159100000	175590000	13.7	7.3	11.6	12.4	7	7	7	39.265
P54652	Heat shock-related 70 kDa protein 2 (Heat shock 70 kDa protein 2)	Other	HSP72	442550000	0	32231000	235800000	174520000	13.8	18.6	21.3	27.5	20	7	6	13.548
Q9GZS3	WD repeat-containing protein 61 (Meiotic recombination REC14 protein homolog) (SKI8 homolog) (Ski8) [Cleaved into: WD repeat-containing protein 61, N-terminally processed]	Other	WDR61	1047300000	172410000	293120000	407440000	174360000	20.3	23.6	20.3	17.4	5	5	5	27.141
O43837	Isocitrate dehydrogenase [NAD] subunit beta, mitochondrial (EC 1.1.1.41) (Isocitric dehydrogenase subunit beta) (NAD(+)-specific ICDH subunit beta)	Other	IDH3B	335780000	50194000	111340000	0	174240000	17.1	17.7	8.6	22.1	6	6	6	31.125
O95671	N-acetylserotonin O-methyltransferase-like protein (ASMTL) (EC 2.1.1.-)	Other	ASML	745100000	54715000	218250000	297950000	174170000	8.1	9.2	15.9	9.2	4	4	4	31.81
Q9UHA4	Ragulator complex protein LAMTOR3 (Late endosomal/lysosomal adaptor and MAPK and MTOR activator 3) (MEK-binding partner 1) (Mp1) (Mitogen-activated protein kinase kinase 1-interacting protein 1) (Mitogen-activated protein kinase scaffold protein 1)	Other	LTOR3	782380000	30637000	87069000	490730000	173950000	26.6	49.2	26.6	26.6	3	3	3	13.972
Q96CS3	FAS-associated factor 2 (Protein ETEA) (UBX domain-containing protein 3B) (UBX domain-containing protein 8)	Other	FAF2	1310700000	234490000	474000000	428700000	173540000	19.3	29	22.7	22.2	12	12	12	63.006
Q99614	Tetratricopeptide repeat protein 1 (TPR repeat protein 1)	Other	TTC1	521540000	265580000	46602000	36248000	173110000	28.8	11.3	7.5	34.9	5	5	5	48.836
Q9Y285	Phenylalanine--tRNA ligase alpha subunit (EC 6.1.1.20) (CML33) (Phenylalanyl-tRNA synthetase alpha subunit) (PheRS)	Other	SYFA	1371800000	448120000	411710000	339670000	172300000	36.4	39	28.5	31.5	13	13	13	108.07
Q96EP5	DAZ-associated protein 1 (Deleted in azoospermia-associated protein 1)	Other	DAZP1	1530900000	234790000	644150000	480260000	171690000	12.8	21.9	15.2	12.8	5	5	5	34.439
Q93045	Stathmin-2 (Superior cervical ganglion-10 protein) (Protein SCG10)	Other	STMN2	3463700000	796400000	1163400000	1333200000	170700000	11.7	15.6	15.6	15.1	7	1	1	3.3085
P09601	Heme oxygenase 1 (HO-1) (EC 1.14.99.3)	Other	HMOX1	1941600000	119340000	752140000	899870000	170280000	36.1	50.7	48.3	53.5	15	15	15	79.375
P50552	Vasodilator-stimulated phosphoprotein (VASP)	Other	VASP	762060000	198480000	184230000	209300000	170070000	37.6	21.6	21.1	18.7	14	14	14	45.692
Q9UBE0	SUMO-activating enzyme subunit 1 (Ubiquitin-like 1-activating enzyme E1A) [Cleaved into: SUMO-activating enzyme subunit 1, N-terminally processed]	Other	SAE1	760340000	187380000	124650000	278460000	169850000	37	26.3	29.8	32.7	8	8	8	33.032
P14735	Insulin-degrading enzyme (EC 3.4.24.56) (Abeta-degrading protease) (Insulin protease) (Insulinase) (Insulysin)	Other	IDE	343790000	29103000	83253000	61746000	169680000	3.1	6.1	2.9	9.3	8	8	8	23.224
Q5XKP0	MICOS complex subunit MIC13 (Protein P117)	Other	MIC13	842340000	189520000	329960000	153430000	169420000	50	50	50	33.1	3	3	3	6.518
Q9UBT2	SUMO-activating enzyme subunit 2 (EC 6.3.2.-) (Anthracycline-associated resistance ARX) (Ubiquitin-like 1-activating enzyme E1B) (Ubiquitin-like modifier-activating enzyme 2)	Other	SAE2	597800000	307410000	84180000	36888000	169320000	13.3	10.5	16.1	19.7	9	9	9	55.964
O00154	Cytosolic acyl coenzyme A thioester hydrolase (EC 3.1.2.2) (Acyl-CoA thioesterase 7) (Brain acyl-CoA hydrolase) (BACH) (CTE-IIa) (CTE-II) (Long chain acyl-CoA thioester hydrolase)	Other	BACH	3298000000	1052600000	1159300000	916810000	169210000	30	27.1	19.7	11.8	10	10	10	27.765
O96019	Actin-like protein 6A (53 kDa BRG1-associated factor A) (Actin-related protein Baf53a) (ArpNbeta) (BRG1-associated factor 53A) (BAF53A) (INO80 complex subunit K)	Other	ACL6A	1462300000	161450000	459710000	672040000	169090000	23.1	26.1	25.4	18.6	7	7	7	45.151
O43681	ATPase ASNA1 (EC 3.6.-.-) (Arsenical pump-driving ATPase) (Arsenite-stimulated ATPase) (Transmembrane domain recognition complex 40 kDa ATPase subunit) (hARSA-I) (hASNA-I)	Other	ASNA	2399800000	589110000	628760000	1013500000	168460000	29.6	24.7	20.7	10.6	7	7	7	19.349
P18859	ATP synthase-coupling factor 6, mitochondrial (ATPase subunit F6)	Other	ATP5J	1050600000	197410000	407190000	277680000	168280000	32.4	45.4	32.4	45.4	4	4	4	101.43
P17661	Desmin	Other	DESM	786900000	74605000	121660000	422440000	168200000	36.2	33.4	45.3	34	22	16	16	102.07
P36551	Oxygen-dependent coproporphyrinogen-III oxidase, mitochondrial (COX) (Coprogen oxidase) (Coproporphyrinogenase) (EC 1.3.3.3)	Other	HEM6	593150000	71206000	166800000	187160000	167970000	18.7	13.9	17	17.8	8	8	8	18.234
Q9NZN4	EH domain-containing protein 2 (PAST homolog 2)	Other	EHD2	9926600000	1872800000	3958800000	3928200000	166870000	40.9	52.9	46.6	18.4	23	23	22	190.45
Q9UHY1	Nuclear receptor-binding protein	Other	NRBP	1530900000	321150000	477290000	565890000	166530000	13.3	13.3	13.3	15.5	4	4	4	29.185
Q9NQW7	Xaa-Pro aminopeptidase 1 (EC 3.4.11.9) (Aminoacylproline aminopeptidase) (Cytosolic aminopeptidase P) (Soluble aminopeptidase P) (sAmp) (X-Pro aminopeptidase 1) (X-prolyl aminopeptidase 1, soluble)	Other	XPP1	1320900000	157530000	553700000	443320000	166370000	13.5	20.1	12.7	12.2	13	13	12	37.998
P16402	Histone H1.3 (Histone H1c) (Histone H1s-2)	Other	H13	1466000000	330670000	441870000	527680000	165740000	28.5	28.5	28.5	28.1	10	1	1	3.8448
O75340	Programmed cell death protein 6 (Apoptosis-linked gene 2 protein) (Probable calcium-binding protein ALG-2)	Other	PDCD6	785980000	52423000	82018000	487260000	164280000	47.1	47.1	53.9	61.3	9	9	9	42.289
Q96AB3	Isochorismatase domain-containing protein 2, mitochondrial	Other	ISOC2	642960000	0	255330000	224090000	163540000	7.8	46.3	30.2	48.8	6	6	6	40.352
P00492	Hypoxanthine-guanine phosphoribosyltransferase (HGPRT) (HGPRTase) (EC 2.4.2.8)	Other	HPRT	1610700000	345470000	551990000	550140000	163130000	45.4	45.4	45.4	34.9	8	8	8	69.85
Q14444	Caprin-1 (Cell cycle-associated protein 1) (Cytoplasmic activation- and proliferation-associated protein 1) (GPI-anchored membrane protein 1) (GPI-anchored protein p137) (GPI-p137) (p137GPI) (Membrane component chromosome 11 surface marker 1) (RNA granule protein 105)	Other	CAPR1	3579200000	1333100000	1424200000	659260000	162680000	20.2	19	17.3	6.2	12	12	12	75.729
P05362	Intercellular adhesion molecule 1 (ICAM-1) (Major group rhinovirus receptor) (CD antigen CD54)	Other	ICAM1	199980000	0	0	37828000	162150000	0	0	3	16.5	6	6	6	26.086
P09493	Tropomyosin alpha-1 chain (Alpha-tropomyosin) (Tropomyosin-1)	Other	TPM1	1392500000	156470000	254710000	819550000	161780000	29.2	35.6	42.6	28.9	19	6	6	31.273
P11310	Medium-chain specific acyl-CoA dehydrogenase, mitochondrial (MCAD) (EC 1.3.8.7)	Other	ACADM	354840000	73949000	89115000	30222000	161550000	10	10	12.1	18.5	6	6	6	26.01
P61011	Signal recognition particle 54 kDa protein (SRP54)	Other	SRP54	859920000	276530000	257600000	164780000	161010000	14.3	10.7	11.9	10.7	9	9	9	30.622
Q8IV08	Phospholipase D3 (PLD 3) (EC 3.1.4.4) (Choline phosphatase 3) (HindIII K4L homolog) (Hu-K4) (Phosphatidylcholine-hydrolyzing phospholipase D3)	Other	PLD3	910410000	21894000	251060000	476520000	160930000	15.9	17.6	20.4	15.7	9	9	9	32.772
O95302	Peptidyl-prolyl cis-trans isomerase FKBP9 (PPIase FKBP9) (EC 5.2.1.8) (63 kDa FK506-binding protein) (63 kDa FKBP) (FKBP-63) (FK506-binding protein 9) (FKBP-9) (Rotamase)	Other	FKBP9	2268700000	162380000	844530000	1101100000	160750000	19.3	20	21.6	20	14	13	13	21.89
P30520	Adenylosuccinate synthetase isozyme 2 (AMPSase 2) (AdSS 2) (EC 6.3.4.4) (Adenylosuccinate synthetase, acidic isozyme) (Adenylosuccinate synthetase, liver isozyme) (L-type adenylosuccinate synthetase) (IMP--aspartate ligase 2)	Other	PURA2	1030800000	302360000	246210000	322100000	160160000	26.3	23	28.7	30	14	14	14	47.236
Q9Y3Y2	Chromatin target of PRMT1 protein (Friend of PRMT1 protein) (Small arginine- and glycine-rich protein) (SRAG)	Other	CHTOP	679750000	72786000	136220000	310830000	159920000	16.9	11.7	15.7	21	4	4	4	15.756
Q96A33	Coiled-coil domain-containing protein 47	Other	CCD47	461130000	140760000	42693000	117920000	159760000	15.1	12.2	4.6	12.4	6	6	6	23.109
P98082	Disabled homolog 2 (Adaptor molecule disabled-2) (Differentially expressed in ovarian carcinoma 2) (DOC-2) (Differentially-expressed protein 2)	Other	DAB2	1203800000	308100000	366020000	370290000	159370000	10.9	6.6	6.6	9.4	5	5	5	18.978
O00483	Cytochrome c oxidase subunit NDUFA4 (Complex I-MLRQ) (CI-MLRQ) (NADH-ubiquinone oxidoreductase MLRQ subunit)	Other	NDUA4	1670200000	318650000	642120000	550210000	159220000	32.1	32.1	22.2	22.2	3	3	3	6.0491
P83111	Serine beta-lactamase-like protein LACTB, mitochondrial (EC 3.4.-.-)	Other	LACTB	258760000	100740000	0	0	158020000	9.3	4	0	8.8	5	5	5	19.834
Q9ULC3	Ras-related protein Rab-23	Other	RAB23	410410000	59870000	70886000	121670000	157980000	6.8	6.8	14.3	21.9	4	4	4	16.449
Q14240	Eukaryotic initiation factor 4A-II (eIF-4A-II) (eIF4A-II) (EC 3.6.4.13) (ATP-dependent RNA helicase eIF4A-2) [Cleaved into: Eukaryotic initiation factor 4A-II, N-terminally processed]	Other	IF4A2	813590000	206670000	306540000	142480000	157900000	60.4	62.7	58.2	50.6	22	10	10	99.606
O75935	Dynactin subunit 3 (Dynactin complex subunit 22 kDa subunit) (p22)	Other	DCTN3	961400000	236460000	256650000	310580000	157710000	23.7	18.8	19.4	18.8	6	6	6	7.7772
Q96HY6	DDRGK domain-containing protein 1 (Dashurin) (UFM1-binding and PCI domain-containing protein 1)	Other	DDRGK	417390000	121150000	69293000	69313000	157640000	15	15	18.2	19.1	4	4	4	40.256
O14744	Protein arginine N-methyltransferase 5 (EC 2.1.1.-) (72 kDa ICln-binding protein) (Histone-arginine N-methyltransferase PRMT5) (EC 2.1.1.125) (Jak-binding protein 1) (Shk1 kinase-binding protein 1 homolog) (SKB1 homolog) (SKB1Hs) [Cleaved into: Protein arginine N-methyltransferase 5, N-terminally processed]	Other	ANM5	1304600000	390310000	321030000	436410000	156820000	23.9	15.9	14.8	11.1	12	12	12	36.563
Q9Y673	Dolichyl-phosphate beta-glucosyltransferase (DolP-glucosyltransferase) (EC 2.4.1.117) (Asparagine-linked glycosylation protein 5 homolog)	Other	ALG5	185740000	0	0	28948000	156790000	0	4	5.2	18.5	4	4	4	13.346
Q15102	Platelet-activating factor acetylhydrolase IB subunit gamma (EC 3.1.1.47) (PAF acetylhydrolase 29 kDa subunit) (PAF-AH 29 kDa subunit) (PAF-AH subunit gamma) (PAFAH subunit gamma)	Other	PA1B3	643070000	126230000	145780000	214430000	156630000	40.3	37.7	53.2	40.3	7	7	7	103.39
Q13445	Transmembrane emp24 domain-containing protein 1 (Interleukin-1 receptor-like 1 ligand) (Putative T1/ST2 receptor-binding protein) (p24 family protein gamma-1) (Tp24) (p24gamma1)	Other	TMED1	155940000	0	0	0	155940000	4	4	4	11	2	2	2	6.8607
P67775	Serine/threonine-protein phosphatase 2A catalytic subunit alpha isoform (PP2A-alpha) (EC 3.1.3.16) (Replication protein C) (RP-C)	Other	PP2AA	1734600000	297540000	614190000	667010000	155890000	58.9	48.2	44.3	30.1	16	16	2	126.49
Q05707	Collagen alpha-1(XIV) chain (Undulin)	Collagens	COEA1	270720000	0	94320000	20593000	155810000	0	0.8	2.1	6.8	10	10	10	43.636
Q9NR28	Diablo homolog, mitochondrial (Direct IAP-binding protein with low pI) (Second mitochondria-derived activator of caspase) (Smac)	Other	DBLOH	182280000	26625000	0	0	155660000	2.9	13.4	0	18.4	4	4	4	12.615
P67870	Casein kinase II subunit beta (CK II beta) (Phosvitin) (Protein G5a)	Other	CSK2B	1016100000	183390000	409840000	267690000	155170000	23.3	28.8	34	19.1	5	5	5	52.384
Q9NX62	Inositol monophosphatase 3 (IMP 3) (IMPase 3) (EC 3.1.3.25) (EC 3.1.3.7) (Golgi 3-prime phosphoadenosine 5-prime phosphate 3-prime phosphatase) (Golgi-resident PAP phosphatase) (gPAPP) (Inositol monophosphatase domain-containing protein 1) (Inositol-1(or 4)-monophosphatase 3) (Myo-inositol monophosphatase A3)	Other	IMPA3	553760000	24055000	249290000	125870000	154540000	7.2	11.4	11.4	16.2	5	5	5	19.298
O95757	Heat shock 70 kDa protein 4L (Heat shock 70-related protein APG-1) (Osmotic stress protein 94)	Other	HS74L	486690000	136580000	102190000	93413000	154510000	10.4	7.9	6.7	10.8	9	7	7	18.159
Q96G03	Phosphoglucomutase-2 (PGM 2) (EC 5.4.2.2) (Glucose phosphomutase 2) (Phosphodeoxyribomutase) (Phosphopentomutase) (EC 5.4.2.7)	Other	PGM2	483840000	0	133030000	196460000	154360000	0	5.9	8.7	8.2	6	6	6	17.307
P25325	3-mercaptopyruvate sulfurtransferase (MST) (EC 2.8.1.2)	Other	THTM	447000000	68079000	195990000	28817000	154110000	12.1	14.1	6.7	18.5	5	5	5	16.174
O00244	Copper transport protein ATOX1 (Metal transport protein ATX1)	Other	ATOX1	1535700000	177260000	452990000	751550000	153870000	39.7	39.7	39.7	39.7	4	4	4	9.4046
P01892	HLA class I histocompatibility antigen, A-2 alpha chain (MHC class I antigen A*2)	Other	1A02	602780000	46581000	212660000	190150000	153390000	28.2	41.6	42.7	31	13	8	1	63.915
Q8N183	Mimitin, mitochondrial (B17.2-like) (B17.2L) (Myc-induced mitochondrial protein) (MMTN) (NADH dehydrogenase [ubiquinone] 1 alpha subcomplex assembly factor 2) (NDUFA12-like protein)	Other	MIMIT	326080000	19196000	92068000	63171000	151650000	4.7	30.8	21.3	42	6	6	6	18.534
P52701	DNA mismatch repair protein Msh6 (hMSH6) (G/T mismatch-binding protein) (GTBP) (GTMBP) (MutS-alpha 160 kDa subunit) (p160)	Other	MSH6	182480000	31260000	0	0	151220000	2.9	0	0	1.2	3	3	3	10.679
P50402	Emerin	Other	EMD	1530100000	240570000	453720000	685070000	150790000	57.5	49.6	57.9	57.1	12	12	12	73.043
P10515	Dihydrolipoyllysine-residue acetyltransferase component of pyruvate dehydrogenase complex, mitochondrial (EC 2.3.1.12) (70 kDa mitochondrial autoantigen of primary biliary cirrhosis) (PBC) (Dihydrolipoamide acetyltransferase component of pyruvate dehydrogenase complex) (M2 antigen complex 70 kDa subunit) (Pyruvate dehydrogenase complex component E2) (PDC-E2) (PDCE2)	Other	ODP2	628630000	94478000	232730000	150900000	150520000	9.9	11	12.7	9.7	8	8	8	23.383
Q13641	Trophoblast glycoprotein (5T4 oncofetal antigen) (5T4 oncofetal trophoblast glycoprotein) (5T4 oncotrophoblast glycoprotein) (M6P1) (Wnt-activated inhibitory factor 1) (WAIF1)	Other	TPBG	723150000	150750000	175500000	246560000	150340000	18.8	16.4	16.4	18.8	5	5	5	53.614
Q13459	Unconventional myosin-IXb (Unconventional myosin-9b)	Other	MYO9B	731810000	6383900	51059000	524260000	150110000	1.3	1.3	2.5	1.9	4	4	4	9.1724
Q16630	Cleavage and polyadenylation specificity factor subunit 6 (Cleavage and polyadenylation specificity factor 68 kDa subunit) (CFIm68) (CPSF 68 kDa subunit) (Pre-mRNA cleavage factor Im 68 kDa subunit) (Protein HPBRII-4/7)	Other	CPSF6	1493800000	337690000	312330000	693870000	149930000	15.2	12.3	14.7	5.6	6	6	6	21.678
Q9HAT2	Sialate O-acetylesterase (EC 3.1.1.53) (H-Lse) (Sialic acid-specific 9-O-acetylesterase)	Other	SIAE	584460000	65838000	26871000	342050000	149700000	20.1	17.4	27.3	18.9	8	8	8	68.997
P41227	N-alpha-acetyltransferase 10 (EC 2.3.1.-) (EC 2.3.1.88) (N-terminal acetyltransferase complex ARD1 subunit homolog A) (NatA catalytic subunit Naa10)	Other	NAA10	1398600000	722760000	358900000	167370000	149570000	56.2	46.8	28.5	25.5	9	9	9	23.6
Q8NFQ8	Torsin-1A-interacting protein 2 (Lumenal domain-like LAP1)	Other	TOIP2	1179000000	189460000	441370000	398650000	149550000	23.2	31.3	15.7	23.2	11	10	10	49.477
Q9Y3C6	Peptidyl-prolyl cis-trans isomerase-like 1 (PPIase) (EC 5.2.1.8) (Rotamase PPIL1)	Other	PPIL1	771830000	167510000	242880000	213200000	148240000	10.2	18.7	24.7	16.9	4	4	4	8.9072
Q9UBI6	Guanine nucleotide-binding protein G(I)/G(S)/G(O) subunit gamma-12	Other	GBG12	2415000000	356230000	899330000	1011500000	147910000	59.7	61.1	70.8	61.1	6	6	6	42.193
P53582	Methionine aminopeptidase 1 (MAP 1) (MetAP 1) (EC 3.4.11.18) (Peptidase M 1)	Other	MAP11	874390000	65093000	560620000	102020000	146650000	11.7	24.9	13.5	21	5	5	5	66.714
P68400	Casein kinase II subunit alpha (CK II alpha) (EC 2.7.11.1)	Other	CSK21	1714000000	569800000	412280000	585300000	146610000	37.9	22	18.7	15.3	11	11	11	39.378
P15311	Ezrin (Cytovillin) (Villin-2) (p81)	Other	EZRI	8056200000	1837800000	2681400000	3390600000	146450000	55.1	46.8	53.4	26.3	42	29	27	168.78
Q9BZF1	Oxysterol-binding protein-related protein 8 (ORP-8) (OSBP-related protein 8)	Other	OSBL8	1618400000	166470000	560660000	744860000	146440000	13.9	14.6	18	10.9	15	15	15	49.69
Q9Y295	Developmentally-regulated GTP-binding protein 1 (DRG-1) (Neural precursor cell expressed developmentally down-regulated protein 3) (NEDD-3)	Other	DRG1	640270000	154940000	153780000	185180000	146370000	10.9	6.8	6.8	10.9	3	3	3	6.0561
Q92769	Histone deacetylase 2 (HD2) (EC 3.5.1.98)	Other	HDAC2	1561900000	501920000	467850000	446280000	145890000	28.5	25.8	18.9	10.7	9	9	6	29.326
Q13219	Pappalysin-1 (EC 3.4.24.79) (Insulin-like growth factor-dependent IGF-binding protein 4 protease) (IGF-dependent IGFBP-4 protease) (IGFBP-4ase) (Pregnancy-associated plasma protein A) (PAPP-A)	ECM Regulators	PAPP1	189320000	0	7874100	35572000	145870000	0	0.9	0.9	6	6	6	6	15.603
P62877	E3 ubiquitin-protein ligase RBX1 (EC 6.3.2.-) (Protein ZYP) (RING finger protein 75) (RING-box protein 1) (Rbx1) (Regulator of cullins 1) [Cleaved into: E3 ubiquitin-protein ligase RBX1, N-terminally processed]	Other	RBX1	1291100000	369920000	380330000	395050000	145800000	30.6	30.6	30.6	30.6	4	4	4	32.369
Q6PKG0	La-related protein 1 (La ribonucleoprotein domain family member 1)	Other	LARP1	897040000	387500000	176790000	187310000	145450000	16.2	12	6.3	12.3	13	13	13	37.262
Q01658	Protein Dr1 (Down-regulator of transcription 1) (Negative cofactor 2-beta) (NC2-beta) (TATA-binding protein-associated phosphoprotein)	Other	NC2B	707800000	109160000	280980000	172760000	144900000	31.2	31.2	31.2	27.3	3	3	3	15.763
A0AVT1	Ubiquitin-like modifier-activating enzyme 6 (Ubiquitin-activating enzyme 6) (Monocyte protein 4) (MOP-4) (Ubiquitin-activating enzyme E1-like protein 2) (E1-L2)	Other	UBA6	1468900000	212640000	525720000	585680000	144810000	11.3	17.2	15.4	8.1	18	18	18	39.86
Q02252	Methylmalonate-semialdehyde dehydrogenase [acylating], mitochondrial (MMSDH) (Malonate-semialdehyde dehydrogenase [acylating]) (EC 1.2.1.18) (EC 1.2.1.27) (Aldehyde dehydrogenase family 6 member A1)	Other	MMSA	1075700000	88799000	382470000	459700000	144690000	7.5	7.5	12.9	7.5	3	3	3	9.1765
P20073	Annexin A7 (Annexin VII) (Annexin-7) (Synexin)	ECM-affiliated Proteins	ANXA7	1199100000	291470000	490700000	272270000	144630000	27.9	32.8	31.1	27.9	14	14	14	98.096
O14907	Tax1-binding protein 3 (Glutaminase-interacting protein 3) (Tax interaction protein 1) (TIP-1) (Tax-interacting protein 1)	Other	TX1B3	1202700000	234360000	397360000	426520000	144490000	19.4	13.7	13.7	13.7	2	2	2	5.5214
Q9UNZ2	NSFL1 cofactor p47 (UBX domain-containing protein 2C) (p97 cofactor p47)	Other	NSF1C	1269800000	276530000	295310000	554210000	143760000	41.9	29.2	41.4	24.9	17	17	17	74.36
Q9NWV4	UPF0587 protein C1orf123	Other	CA123	646320000	42341000	126530000	333770000	143670000	25	25	40	35	4	4	4	31.881
P48509	CD151 antigen (GP27) (Membrane glycoprotein SFA-1) (Platelet-endothelial tetraspan antigen 3) (PETA-3) (Tetraspanin-24) (Tspan-24) (CD antigen CD151)	Other	CD151	863360000	181670000	0	539200000	142490000	7.1	7.5	10.7	7.1	3	3	3	6.5947
Q9ULA0	Aspartyl aminopeptidase (EC 3.4.11.21)	Other	DNPEP	416560000	0	65082000	209000000	142480000	0	25.7	29.7	30.1	11	11	11	39.585
Q13363	C-terminal-binding protein 1 (CtBP1) (EC 1.1.1.-)	Other	CTBP1	724870000	55787000	243630000	283380000	142070000	29.5	33.6	33.9	22	11	11	9	70.555
P11169	Solute carrier family 2, facilitated glucose transporter member 3 (Glucose transporter type 3, brain) (GLUT-3)	Other	GTR3	141720000	0	0	0	141720000	0	0	1.8	5.8	2	2	2	22.511
Q9HCE1	Putative helicase MOV-10 (EC 3.6.4.13) (Moloney leukemia virus 10 protein)	Other	MOV10	198460000	4915900	52165000	0	141380000	3.4	4.6	3.5	2	6	6	6	19.029
Q92575	UBX domain-containing protein 4 (Erasin) (UBX domain-containing protein 2)	Other	UBXN4	806230000	53086000	265880000	347460000	139810000	14	14	14	14	4	4	4	72.711
P49756	RNA-binding protein 25 (Arg/Glu/Asp-rich protein of 120 kDa) (RED120) (Protein S164) (RNA-binding motif protein 25) (RNA-binding region-containing protein 7)	Other	RBM25	421150000	99082000	75946000	107000000	139130000	6.4	4.7	4.7	6.4	5	5	5	13.612
P15954	Cytochrome c oxidase subunit 7C, mitochondrial (Cytochrome c oxidase polypeptide VIIc)	Other	COX7C	446410000	145910000	138610000	23021000	138860000	55.6	55.6	55.6	55.6	3	3	3	6.8744
O60869	Endothelial differentiation-related factor 1 (EDF-1) (Multiprotein-bridging factor 1) (MBF1)	Other	EDF1	1237400000	364950000	272560000	461220000	138640000	10.1	15.5	15.5	10.1	2	2	2	9.5051
Q9UHI8	A disintegrin and metalloproteinase with thrombospondin motifs 1 (ADAM-TS 1) (ADAM-TS1) (ADAMTS-1) (EC 3.4.24.-) (METH-1)	ECM Regulators	ATS1	276210000	0	60025000	77790000	138390000	0.8	5.7	5.7	7.5	4	4	4	12.283
Q13177	Serine/threonine-protein kinase PAK 2 (EC 2.7.11.1) (Gamma-PAK) (PAK65) (S6/H4 kinase) (p21-activated kinase 2) (PAK-2) (p58) [Cleaved into: PAK-2p27 (p27); PAK-2p34 (p34) (C-t-PAK2)]	Other	PAK2	1245200000	305620000	326720000	474610000	138290000	28.6	23.7	31.5	20.4	13	13	13	55.433
Q14699	Raftlin (Cell migration-inducing gene 2 protein) (Raft-linking protein)	Other	RFTN1	475810000	95867000	17606000	224080000	138250000	14.2	13.7	20.8	23	9	9	9	36.584
Q13425	Beta-2-syntrophin (59 kDa dystrophin-associated protein A1 basic component 2) (Syntrophin-3) (SNT3) (Syntrophin-like) (SNTL)	Other	SNTB2	972170000	232680000	293100000	308420000	137970000	16.7	27	23.1	8.5	13	13	11	41.849
P14384	Carboxypeptidase M (CPM) (EC 3.4.17.12)	Other	CBPM	561990000	0	141700000	282610000	137680000	4.3	15.3	14.4	16.3	7	7	7	17.395
Q9Y570	Protein phosphatase methylesterase 1 (PME-1) (EC 3.1.1.89)	Other	PPME1	732150000	205630000	169500000	220140000	136880000	32.4	23.6	24.1	26.2	9	9	9	20.485
P48637	Glutathione synthetase (GSH synthetase) (GSH-S) (EC 6.3.2.3) (Glutathione synthase)	Other	GSHB	916930000	148050000	358330000	274580000	135970000	24.1	23.6	18.4	12.7	10	10	10	40.286
P11166	Solute carrier family 2, facilitated glucose transporter member 1 (Glucose transporter type 1, erythrocyte/brain) (GLUT-1) (HepG2 glucose transporter)	Other	GTR1	377010000	18493000	48815000	174300000	135400000	5.1	6.5	8.3	12	4	4	4	18.319
O95967	EGF-containing fibulin-like extracellular matrix protein 2 (Fibulin-4) (FIBL-4) (Protein UPH1)	ECM Glycoproteins	FBLN4	280850000	0	0	146120000	134720000	0	16.5	25.1	26	9	9	9	71.716
Q8N163	Cell cycle and apoptosis regulator protein 2 (Cell division cycle and apoptosis regulator protein 2) (DBIRD complex subunit KIAA1967) (Deleted in breast cancer gene 1 protein) (DBC-1) (DBC.1) (NET35) (p30 DBC)	Other	CCAR2	764150000	127290000	326520000	175910000	134420000	16.7	18	17.7	9.2	14	14	14	67.831
Q01081	Splicing factor U2AF 35 kDa subunit (U2 auxiliary factor 35 kDa subunit) (U2 small nuclear RNA auxiliary factor 1) (U2 snRNP auxiliary factor small subunit)	Other	U2AF1	1263500000	217010000	373530000	538760000	134190000	24.2	27.5	18.8	18.8	7	7	7	42.358
Q5SW79	Centrosomal protein of 170 kDa (Cep170) (KARP-1-binding protein) (KARP1-binding protein)	Other	CE170	471220000	85111000	79331000	172780000	134000000	6.8	4.7	6.1	6.1	10	10	10	31.525
P53992	Protein transport protein Sec24C (SEC24-related protein C)	Other	SC24C	821330000	159320000	425750000	102910000	133360000	15.8	14.9	14.4	11.2	16	16	14	62.717
O14786	Neuropilin-1 (Vascular endothelial cell growth factor 165 receptor) (CD antigen CD304)	Other	NRP1	2023300000	541640000	651930000	696860000	132880000	10.2	14.5	16.8	6.4	11	11	11	50.326
P39687	Acidic leucine-rich nuclear phosphoprotein 32 family member A (Acidic nuclear phosphoprotein pp32) (pp32) (Leucine-rich acidic nuclear protein) (LANP) (Mapmodulin) (Potent heat-stable protein phosphatase 2A inhibitor I1PP2A) (Putative HLA-DR-associated protein I) (PHAPI)	Other	AN32A	1229600000	195440000	374980000	526760000	132440000	18.9	23.3	23.7	18.9	6	5	5	49.576
O75718	Cartilage-associated protein	Other	CRTAP	898820000	141100000	230770000	394910000	132040000	16.2	9.7	15.2	13.5	8	8	8	16.623
P27658	Collagen alpha-1(VIII) chain (Endothelial collagen) [Cleaved into: Vastatin]	Collagens	CO8A1	229400000	29836000	42107000	26018000	131440000	1.3	1.3	1.9	6.9	4	4	4	8.0842
Q9H1E5	Thioredoxin-related transmembrane protein 4 (Thioredoxin domain-containing protein 13)	Other	TMX4	582780000	108050000	141480000	202190000	131060000	12	12	12	12	3	3	3	12.433
Q9Y680	Peptidyl-prolyl cis-trans isomerase FKBP7 (PPIase FKBP7) (EC 5.2.1.8) (23 kDa FK506-binding protein) (23 kDa FKBP) (FKBP-23) (FK506-binding protein 7) (FKBP-7) (Rotamase)	Other	FKBP7	370890000	0	72930000	167090000	130870000	3.9	8.9	14.3	12	4	4	4	8.3466
Q6NVY1	3-hydroxyisobutyryl-CoA hydrolase, mitochondrial (EC 3.1.2.4) (3-hydroxyisobutyryl-coenzyme A hydrolase) (HIB-CoA hydrolase) (HIBYL-CoA-H)	Other	HIBCH	361900000	37305000	58622000	135780000	130190000	8.8	8.8	9.1	10.6	5	5	5	10.475
Q9Y617	Phosphoserine aminotransferase (EC 2.6.1.52) (Phosphohydroxythreonine aminotransferase) (PSAT)	Other	SERC	873870000	457030000	168140000	119080000	129630000	34.6	17.6	8.6	8.6	9	9	9	26.029
Q9H2D6	TRIO and F-actin-binding protein (Protein Tara) (Trio-associated repeat on actin)	Other	TARA	727850000	163950000	198050000	236240000	129610000	5.5	5.5	4.7	3.8	16	16	16	51.073
Q92900	Regulator of nonsense transcripts 1 (EC 3.6.4.-) (ATP-dependent helicase RENT1) (Nonsense mRNA reducing factor 1) (NORF1) (Up-frameshift suppressor 1 homolog) (hUpf1)	Other	RENT1	1144000000	332550000	367660000	314260000	129550000	20.7	17.2	12.1	8.3	24	24	24	72.379
P61758	Prefoldin subunit 3 (HIBBJ46) (Von Hippel-Lindau-binding protein 1) (VBP-1) (VHL-binding protein 1)	Other	PFD3	1509400000	326450000	664880000	389210000	128900000	35.5	39.1	38.6	25.9	7	7	7	72.636
Q9NUU7	ATP-dependent RNA helicase DDX19A (EC 3.6.4.13) (DDX19-like protein) (DEAD box protein 19A)	Other	DD19A	1314300000	327280000	299780000	558500000	128790000	17.4	25.9	28	22.4	11	11	11	32.255
P08237	ATP-dependent 6-phosphofructokinase, muscle type (ATP-PFK) (PFK-M) (EC 2.7.1.11) (6-phosphofructokinase type A) (Phosphofructo-1-kinase isozyme A) (PFK-A) (Phosphohexokinase)	Other	PFKAM	669010000	60069000	171690000	308610000	128640000	15.6	23.8	24.6	24	17	14	14	92.461
Q00059	Transcription factor A, mitochondrial (mtTFA) (Mitochondrial transcription factor 1) (MtTF1) (Transcription factor 6) (TCF-6) (Transcription factor 6-like 2)	Other	TFAM	276850000	17419000	41631000	89421000	128380000	6.9	8.9	7.7	16.7	5	5	5	10.993
Q6UVY6	DBH-like monooxygenase protein 1 (EC 1.14.17.-) (Monooxygenase X)	Other	MOXD1	731960000	30486000	193220000	380400000	127860000	5.1	9.3	13.2	8	8	8	8	14.528
P52895	Aldo-keto reductase family 1 member C2 (EC 1.-.-.-) (3-alpha-HSD3) (Chlordecone reductase homolog HAKRD) (Dihydrodiol dehydrogenase 2) (DD-2) (DD2) (Dihydrodiol dehydrogenase/bile acid-binding protein) (DD/BABP) (Trans-1,2-dihydrobenzene-1,2-diol dehydrogenase) (EC 1.3.1.20) (Type III 3-alpha-hydroxysteroid dehydrogenase) (EC 1.1.1.357)	Other	AK1C2	525110000	62922000	131780000	203490000	126920000	52	51.1	48.9	59.4	18	3	3	12.202
Q9UL25	Ras-related protein Rab-21	Other	RAB21	437970000	94698000	112070000	104650000	126550000	14.2	14.2	9.3	16.9	6	6	6	12.452
P07711	Cathepsin L1 (EC 3.4.22.15) (Cathepsin L) (Major excreted protein) (MEP) [Cleaved into: Cathepsin L1 heavy chain; Cathepsin L1 light chain]	ECM Regulators	CATL1	516750000	202340000	138820000	49212000	126380000	11.1	14.7	11.1	11.1	3	3	3	17.441
P17612	cAMP-dependent protein kinase catalytic subunit alpha (PKA C-alpha) (EC 2.7.11.11)	Other	KAPCA	1025700000	232320000	179270000	488450000	125620000	18.2	13.7	20.8	16.2	6	6	3	25.36
O95425	Supervillin (Archvillin) (p205/p250)	Other	SVIL	295700000	73638000	41699000	54970000	125390000	3.6	1.6	1.9	3.9	10	10	10	23.086
Q8NBX0	Saccharopine dehydrogenase-like oxidoreductase (EC 1.-.-.-)	Other	SCPDL	669290000	175020000	207870000	161050000	125350000	13.1	11.4	8.4	11.4	6	6	6	17.984
Q9Y5X3	Sorting nexin-5	Other	SNX5	319280000	20876000	113600000	60123000	124690000	5.2	25.7	16.8	25.5	8	7	7	29.395
P40763	Signal transducer and activator of transcription 3 (Acute-phase response factor)	Other	STAT3	1537400000	137280000	450140000	826020000	124010000	14	17.8	27.3	14.5	14	14	14	61.427
Q53FA7	Quinone oxidoreductase PIG3 (EC 1.-.-.-) (Tumor protein p53-inducible protein 3) (p53-induced gene 3 protein)	Other	QORX	1371300000	298340000	376400000	572720000	123810000	15.7	21.1	21.1	5.4	3	3	3	21.517
P63172	Dynein light chain Tctex-type 1 (Protein CW-1) (T-complex testis-specific protein 1 homolog)	Other	DYLT1	560370000	49829000	213220000	174380000	122950000	30.1	30.1	30.1	30.1	2	2	2	40.347
Q9UK76	Hematological and neurological expressed 1 protein (Androgen-regulated protein 2) [Cleaved into: Hematological and neurological expressed 1 protein, N-terminally processed]	Other	HN1	2163200000	591160000	666370000	782800000	122890000	37.7	37.7	37.7	26	4	4	4	42.115
O95433	Activator of 90 kDa heat shock protein ATPase homolog 1 (AHA1) (p38)	Other	AHSA1	1095800000	282400000	278100000	412480000	122850000	23.4	23.4	22.8	18.6	11	11	11	44.729
P09874	Poly [ADP-ribose] polymerase 1 (PARP-1) (EC 2.4.2.30) (ADP-ribosyltransferase diphtheria toxin-like 1) (ARTD1) (NAD(+) ADP-ribosyltransferase 1) (ADPRT 1) (Poly[ADP-ribose] synthase 1)	Other	PARP1	3049700000	932180000	1086500000	908340000	122630000	29.4	18.5	20.3	7	21	21	21	77.742
P20340	Ras-related protein Rab-6A (Rab-6)	Other	RAB6A	544860000	0	111730000	310620000	122510000	20.7	26.9	26	26.9	8	8	8	25.032
P09543	2',3'-cyclic-nucleotide 3'-phosphodiesterase (CNP) (CNPase) (EC 3.1.4.37)	Other	CN37	2097700000	328280000	771240000	876270000	121950000	32.3	31.6	41.3	21.9	18	18	18	50.85
Q15428	Splicing factor 3A subunit 2 (SF3a66) (Spliceosome-associated protein 62) (SAP 62)	Other	SF3A2	826340000	124650000	252260000	327670000	121760000	11.6	9.7	9.9	9.9	5	5	5	9.1677
O14964	Hepatocyte growth factor-regulated tyrosine kinase substrate (Hrs) (Protein pp110)	Other	HGS	1147600000	209620000	398410000	418360000	121210000	6.7	11.7	10.9	7.2	11	11	11	31.425
P06730	Eukaryotic translation initiation factor 4E (eIF-4E) (eIF4E) (eIF-4F 25 kDa subunit) (mRNA cap-binding protein)	Other	IF4E	1070600000	291630000	325080000	332870000	121050000	24.4	31.3	28.1	8.3	5	5	5	30.154
Q8NFW8	N-acylneuraminate cytidylyltransferase (EC 2.7.7.43) (CMP-N-acetylneuraminic acid synthase) (CMP-NeuNAc synthase)	Other	NEUA	283420000	35301000	72180000	55254000	120690000	3.7	6.5	9.4	6.7	4	4	4	9.8295
O43493	Trans-Golgi network integral membrane protein 2 (TGN38 homolog) (TGN46) (TGN48) (Trans-Golgi network protein TGN51)	Other	TGON2	711690000	76504000	149940000	364700000	120550000	5.8	5.8	11.2	9.8	5	5	5	21.449
Q15257	Serine/threonine-protein phosphatase 2A activator (EC 5.2.1.8) (PP2A, subunit B', PR53 isoform) (Phosphotyrosyl phosphatase activator) (PTPA) (Serine/threonine-protein phosphatase 2A regulatory subunit 4) (Serine/threonine-protein phosphatase 2A regulatory subunit B')	Other	PTPA	1209300000	141890000	355930000	590940000	120520000	21.2	21.2	23.2	21.2	6	6	6	31.828
Q8WVM8	Sec1 family domain-containing protein 1 (SLY1 homolog) (Sly1p) (Syntaxin-binding protein 1-like 2)	Other	SCFD1	1195800000	248940000	358800000	467550000	120490000	14.8	12.5	18.2	15.4	12	12	12	48.164
Q9UHB9	Signal recognition particle subunit SRP68 (SRP68) (Signal recognition particle 68 kDa protein)	Other	SRP68	1202600000	295780000	314860000	471550000	120410000	12.3	12	15.8	8.8	10	10	10	43.434
Q9Y383	Putative RNA-binding protein Luc7-like 2	Other	LC7L2	728380000	113610000	193440000	301310000	120020000	6.9	15.6	15.3	6.9	7	7	7	11.463
O76003	Glutaredoxin-3 (PKC-interacting cousin of thioredoxin) (PICOT) (PKC-theta-interacting protein) (PKCq-interacting protein) (Thioredoxin-like protein 2)	Other	GLRX3	2619300000	831890000	865630000	801830000	119960000	49.9	49.9	38.8	27.2	9	9	9	126.77
P20962	Parathymosin	Other	PTMS	952220000	134910000	265470000	432490000	119360000	10.8	10.8	21.6	10.8	2	2	2	3.081
Q9BY44	Eukaryotic translation initiation factor 2A (eIF-2A) (65 kDa eukaryotic translation initiation factor 2A) [Cleaved into: Eukaryotic translation initiation factor 2A, N-terminally processed]	Other	EIF2A	1132100000	455320000	300170000	257340000	119320000	20.3	11.5	7.9	8.7	7	7	7	27.981
P32321	Deoxycytidylate deaminase (EC 3.5.4.12) (dCMP deaminase)	Other	DCTD	587590000	91649000	147280000	229680000	118980000	16.3	16.3	27	24.7	4	4	4	30.854
O43290	U4/U6.U5 tri-snRNP-associated protein 1 (SNU66 homolog) (hSnu66) (Squamous cell carcinoma antigen recognized by T-cells 1) (SART-1) (hSART-1) (U4/U6.U5 tri-snRNP-associated 110 kDa protein) (allergen Hom s 1)	Other	SNUT1	382670000	112940000	57225000	94989000	117520000	4.9	3.5	1	1	3	3	3	6.1765
Q08380	Galectin-3-binding protein (Basement membrane autoantigen p105) (Lectin galactoside-binding soluble 3-binding protein) (Mac-2-binding protein) (MAC2BP) (Mac-2 BP) (Tumor-associated antigen 90K)	Other	LG3BP	331380000	34737000	0	179910000	116730000	8.7	4.3	11.3	6.5	5	5	5	11.671
P17302	Gap junction alpha-1 protein (Connexin-43) (Cx43) (Gap junction 43 kDa heart protein)	Other	CXA1	116230000	0	0	0	116230000	0	0	0	17.8	5	5	5	42.824
Q16864	V-type proton ATPase subunit F (V-ATPase subunit F) (V-ATPase 14 kDa subunit) (Vacuolar proton pump subunit F)	Other	VATF	378770000	67067000	67002000	128800000	115900000	41.2	41.2	22.7	58.8	4	4	4	15.36
O15031	Plexin-B2 (MM1)	ECM-affiliated Proteins	PLXB2	511380000	110360000	158010000	127350000	115670000	6.1	9.6	7	6.8	17	17	17	87.249
Q13630	GDP-L-fucose synthase (EC 1.1.1.271) (GDP-4-keto-6-deoxy-D-mannose-3,5-epimerase-4-reductase) (Protein FX) (Red cell NADP(H)-binding protein) (Short-chain dehydrogenase/reductase family 4E member 1)	Other	FCL	378850000	27660000	119080000	116740000	115370000	13.7	28	13.7	15.6	6	6	6	16.361
Q4VC31	Coiled-coil domain-containing protein 58	Other	CCD58	371080000	67484000	88904000	99838000	114850000	19.4	19.4	7.6	19.4	2	2	2	2.0881
O95810	Serum deprivation-response protein (Cavin-2) (PS-p68) (Phosphatidylserine-binding protein)	Other	SDPR	1134000000	266040000	532820000	220600000	114510000	9.2	13.4	14.6	4.7	6	6	6	19.116
O43583	Density-regulated protein (DRP) (Protein DRP1) (Smooth muscle cell-associated protein 3) (SMAP-3)	Other	DENR	1018900000	102730000	371050000	431080000	114050000	21.2	42.4	31.3	31.3	6	6	6	21.069
P18754	Regulator of chromosome condensation (Cell cycle regulatory protein) (Chromosome condensation protein 1)	Other	RCC1	429730000	60486000	166270000	88945000	114040000	7.4	9.7	5.9	9.7	4	4	4	9.6241
P61026	Ras-related protein Rab-10	Other	RAB10	840410000	57682000	454630000	214460000	113640000	25.5	29	24	25.5	6	4	4	29.182
Q9H7Z7	Prostaglandin E synthase 2 (Membrane-associated prostaglandin E synthase-2) (mPGE synthase-2) (Microsomal prostaglandin E synthase 2) (mPGES-2) (Prostaglandin-H(2) E-isomerase) (EC 5.3.99.3) [Cleaved into: Prostaglandin E synthase 2 truncated form]	Other	PGES2	327860000	82243000	40893000	91573000	113150000	15.4	11.7	8.5	11.7	5	5	5	12.325
P30536	Translocator protein (Mitochondrial benzodiazepine receptor) (PKBS) (Peripheral-type benzodiazepine receptor) (PBR)	Other	TSPOA	228010000	0	48373000	67309000	112330000	13.6	23.1	23.1	23.1	3	3	3	25.522
Q9BQA1	Methylosome protein 50 (MEP-50) (Androgen receptor cofactor p44) (WD repeat-containing protein 77) (p44/Mep50)	Other	MEP50	328650000	47725000	110710000	58054000	112160000	21.1	21.1	19	7	3	3	3	15.185
Q9UMY4	Sorting nexin-12	Other	SNX12	912670000	150180000	242670000	407730000	112090000	40.1	14.5	40.1	14.5	8	8	7	29.857
O75223	Gamma-glutamylcyclotransferase (EC 2.3.2.4) (Cytochrome c-releasing factor 21)	Other	GGCT	521040000	100920000	125720000	182890000	111510000	6.9	11.7	11.7	6.9	2	2	2	9.5851
P78406	mRNA export factor (Rae1 protein homolog) (mRNA-associated protein mrnp 41)	Other	RAE1L	633540000	30183000	273700000	218500000	111160000	7.3	9.2	12.8	9.2	3	3	3	20.752
Q8NBJ7	Sulfatase-modifying factor 2 (C-alpha-formylglycine-generating enzyme 2)	Other	SUMF2	687340000	139320000	181210000	256160000	110650000	27.9	28.6	28.6	27.2	7	7	7	41.472
Q5JRA6	Melanoma inhibitory activity protein 3 (C219-reactive peptide) (D320) (Transport and Golgi organization protein 1)	Other	MIA3	193490000	10559000	60903000	11442000	110590000	0.9	2	0.9	4.1	6	6	6	19.356
Q06124	Tyrosine-protein phosphatase non-receptor type 11 (EC 3.1.3.48) (Protein-tyrosine phosphatase 1D) (PTP-1D) (Protein-tyrosine phosphatase 2C) (PTP-2C) (SH-PTP2) (SHP-2) (Shp2) (SH-PTP3)	Other	PTN11	774590000	103770000	270910000	289390000	110520000	24.8	29.3	26	18.3	18	18	18	53.568
P51553	Isocitrate dehydrogenase [NAD] subunit gamma, mitochondrial (EC 1.1.1.41) (Isocitric dehydrogenase subunit gamma) (NAD(+)-specific ICDH subunit gamma)	Other	IDH3G	484970000	21495000	206820000	146500000	110150000	2.5	7.6	10.9	8.4	3	3	3	10.322
P62834	Ras-related protein Rap-1A (C21KG) (G-22K) (GTP-binding protein smg p21A) (Ras-related protein Krev-1)	Other	RAP1A	530940000	46523000	115740000	258550000	110120000	39.7	44	44	42.9	10	2	2	6.19
P78324	Tyrosine-protein phosphatase non-receptor type substrate 1 (SHP substrate 1) (SHPS-1) (Brain Ig-like molecule with tyrosine-based activation motifs) (Bit) (CD172 antigen-like family member A) (Inhibitory receptor SHPS-1) (Macrophage fusion receptor) (MyD-1 antigen) (Signal-regulatory protein alpha-1) (Sirp-alpha-1) (Signal-regulatory protein alpha-2) (Sirp-alpha-2) (Signal-regulatory protein alph…	Other	SHPS1	720330000	199300000	220740000	190250000	110040000	14.7	8.9	11.7	6.9	8	8	8	17.32
Q9H845	Acyl-CoA dehydrogenase family member 9, mitochondrial (ACAD-9) (EC 1.3.99.-)	Other	ACAD9	666550000	124060000	272020000	161110000	109350000	17.9	17.4	12.6	15.9	9	9	9	26.241
Q16204	Coiled-coil domain-containing protein 6 (Papillary thyroid carcinoma-encoded protein) (Protein H4)	Other	CCDC6	359090000	13937000	54794000	181540000	108820000	3.8	5.3	3.4	6.5	4	4	4	18.61
P31153	S-adenosylmethionine synthase isoform type-2 (AdoMet synthase 2) (EC 2.5.1.6) (Methionine adenosyltransferase 2) (MAT 2) (Methionine adenosyltransferase II) (MAT-II)	Other	METK2	1185500000	319780000	295090000	461990000	108680000	23.3	23	23.3	19	11	11	11	38.127
Q9NQ88	Fructose-2,6-bisphosphatase TIGAR (EC 3.1.3.46) (TP53-induced glycolysis and apoptosis regulator) (TP53-induced glycolysis regulatory phosphatase)	Other	TIGAR	412700000	84700000	161320000	58078000	108600000	13	13	6.7	13	3	3	3	12.331
Q9NYF8	Bcl-2-associated transcription factor 1 (Btf)	Other	BCLF1	1626900000	316430000	510300000	691660000	108550000	12.4	12.4	17.1	5.2	12	11	11	22.214
P12004	Proliferating cell nuclear antigen (PCNA) (Cyclin)	Other	PCNA	5559100000	2755400000	1673000000	1022400000	108330000	63.2	59.8	33.7	17.6	11	11	11	139.48
Q86XP3	ATP-dependent RNA helicase DDX42 (EC 3.6.4.13) (DEAD box protein 42) (RNA helicase-like protein) (RHELP) (RNA helicase-related protein) (RNAHP) (SF3b DEAD box protein) (Splicing factor 3B-associated 125 kDa protein) (SF3b125)	Other	DDX42	455480000	60170000	156550000	130570000	108190000	7.5	5	5.7	2.8	5	5	5	17.612
Q9Y305	Acyl-coenzyme A thioesterase 9, mitochondrial (Acyl-CoA thioesterase 9) (EC 3.1.2.-) (Acyl-CoA thioester hydrolase 9)	Other	ACOT9	896680000	253270000	316630000	218700000	108070000	24.8	16.9	23.9	13.9	12	12	12	27.251
Q9NR50	Translation initiation factor eIF-2B subunit gamma (eIF-2B GDP-GTP exchange factor subunit gamma)	Other	EI2BG	393980000	65105000	107660000	113340000	107880000	6.6	11.1	7.1	9.1	4	4	4	8.3148
Q9BR76	Coronin-1B (Coronin-2)	Other	COR1B	1906400000	409850000	570770000	817940000	107830000	27.6	38.9	34.2	21.7	16	16	16	104.27
P51148	Ras-related protein Rab-5C (L1880) (RAB5L)	Other	RAB5C	1300100000	222080000	424100000	546180000	107690000	54.2	32.4	30.6	27.3	9	9	6	40.237
Q7L576	Cytoplasmic FMR1-interacting protein 1 (Specifically Rac1-associated protein 1) (Sra-1) (p140sra-1)	Other	CYFP1	822840000	150440000	270280000	294500000	107610000	12.8	16	15	12.7	19	19	10	57.854
Q12874	Splicing factor 3A subunit 3 (SF3a60) (Spliceosome-associated protein 61) (SAP 61)	Other	SF3A3	1404200000	220280000	495830000	581630000	106490000	19.2	23.6	10.2	13	8	8	8	27.862
P62861	40S ribosomal protein S30	Other	RS30	1280700000	29288000	372670000	772270000	106470000	18.6	20.3	20.3	20.3	3	3	3	5.326
P14649	Myosin light chain 6B (Myosin light chain 1 slow-twitch muscle A isoform) (MLC1sa) (Smooth muscle and nonmuscle myosin light chain alkali 6B)	Other	MYL6B	239250000	5127900	50385000	77301000	106430000	15.9	15.9	15.9	26.4	4	2	2	10.923
Q7Z739	YTH domain-containing family protein 3	Other	YTHD3	646330000	140630000	169170000	230130000	106400000	10.6	5.3	9.2	7	7	7	7	21.497
P02461	Collagen alpha-1(III) chain	Collagens	CO3A1	741740000	23683000	175090000	436830000	106150000	1.8	2.7	5	2.6	7	7	5	26.747
P61225	Ras-related protein Rap-2b	Other	RAP2B	529550000	48251000	83621000	291660000	106030000	35.5	15.3	40.4	20.8	6	6	3	48.605
O75822	Eukaryotic translation initiation factor 3 subunit J (eIF3j) (Eukaryotic translation initiation factor 3 subunit 1) (eIF-3-alpha) (eIF3 p35)	Other	EIF3J	676340000	142470000	238620000	189220000	106020000	8.5	13.2	13.2	13.2	3	3	3	12.322
Q9P0V9	Septin-10	Other	SEP10	744050000	171460000	216620000	250200000	105760000	23.8	11	15.2	17.8	8	7	7	35.843
O00422	Histone deacetylase complex subunit SAP18 (18 kDa Sin3-associated polypeptide) (2HOR0202) (Cell growth-inhibiting gene 38 protein) (Sin3-associated polypeptide p18)	Other	SAP18	441370000	41226000	82507000	212330000	105310000	14.4	24.8	34	28.1	7	7	7	16.654
P63096	Guanine nucleotide-binding protein G(i) subunit alpha-1 (Adenylate cyclase-inhibiting G alpha protein)	Other	GNAI1	205010000	0	45966000	53782000	105260000	20.9	25.4	28	31.6	12	3	3	20.048
P60891	Ribose-phosphate pyrophosphokinase 1 (EC 2.7.6.1) (PPRibP) (Phosphoribosyl pyrophosphate synthase I) (PRS-I)	Other	PRPS1	1607100000	510560000	438410000	553040000	105070000	25.8	19.2	14.5	14.5	6	6	1	30.819
Q9Y646	Carboxypeptidase Q (EC 3.4.17.-) (Lysosomal dipeptidase) (Plasma glutamate carboxypeptidase)	Other	CBPQ	171150000	0	0	66226000	104920000	0	0	10.2	12.5	5	5	5	26.776
P35241	Radixin	Other	RADI	1318900000	322550000	349470000	542590000	104310000	37.7	37.4	40.1	24.9	29	10	10	33.411
Q9Y5B9	FACT complex subunit SPT16 (Chromatin-specific transcription elongation factor 140 kDa subunit) (FACT 140 kDa subunit) (FACTp140) (Facilitates chromatin transcription complex subunit SPT16) (hSPT16)	Other	SP16H	1392100000	543270000	402700000	341880000	104260000	16.5	12.4	11.8	6.3	16	16	16	58.006
Q16850	Lanosterol 14-alpha demethylase (LDM) (EC 1.14.13.70) (CYPLI) (Cytochrome P450 51A1) (Cytochrome P450-14DM) (Cytochrome P45014DM) (Cytochrome P450LI) (Sterol 14-alpha demethylase)	Other	CP51A	522730000	56721000	221000000	141040000	103970000	17.5	13.9	13.9	15.3	7	7	7	21.686
Q96FQ6	Protein S100-A16 (Aging-associated gene 13 protein) (Protein S100-F) (S100 calcium-binding protein A16)	Secreted Factors	S10AG	1361700000	225080000	385120000	648350000	103180000	68	66	66	53.4	8	8	8	42.342
Q96S52	GPI transamidase component PIG-S (Phosphatidylinositol-glycan biosynthesis class S protein)	Other	PIGS	334310000	11897000	83644000	135980000	102790000	3.8	9.5	9.5	9.5	2	2	2	23.904
A0FGR8	Extended synaptotagmin-2 (E-Syt2) (Chr2Syt)	Other	ESYT2	168020000	15972000	0	49400000	102650000	3.6	6.4	7.5	9.1	11	11	11	19.333
O75400	Pre-mRNA-processing factor 40 homolog A (Fas ligand-associated factor 1) (Formin-binding protein 11) (Formin-binding protein 3) (Huntingtin yeast partner A) (Huntingtin-interacting protein 10) (HIP-10) (Huntingtin-interacting protein A) (Renal carcinoma antigen NY-REN-6)	Other	PR40A	506390000	95997000	227590000	80336000	102470000	2.7	6.1	8.5	5.3	7	7	7	9.9605
P01116	GTPase KRas (K-Ras 2) (Ki-Ras) (c-K-ras) (c-Ki-ras) [Cleaved into: GTPase KRas, N-terminally processed]	Other	RASK	468230000	52687000	0	313310000	102230000	13.8	0	12.2	10.6	4	4	1	5.4294
P27361	Mitogen-activated protein kinase 3 (MAP kinase 3) (MAPK 3) (EC 2.7.11.24) (ERT2) (Extracellular signal-regulated kinase 1) (ERK-1) (Insulin-stimulated MAP2 kinase) (MAP kinase isoform p44) (p44-MAPK) (Microtubule-associated protein 2 kinase) (p44-ERK1)	Other	MK03	1399300000	346580000	342460000	608190000	102050000	42.7	47.8	48	25.9	17	17	13	94.361
Q9Y4P3	Transducin beta-like protein 2 (WS beta-transducin repeats protein) (WS-betaTRP) (Williams-Beuren syndrome chromosomal region 13 protein)	Other	TBL2	230950000	0	75013000	53963000	101970000	7.4	10.3	10.3	10.3	3	3	3	29.25
P54687	Branched-chain-amino-acid aminotransferase, cytosolic (BCAT(c)) (EC 2.6.1.42) (Protein ECA39)	Other	BCAT1	1218500000	289180000	341530000	486600000	101240000	23.1	19.7	15.8	5.2	5	5	5	39.125
Q9UHX1	Poly(U)-binding-splicing factor PUF60 (60 kDa poly(U)-binding-splicing factor) (FUSE-binding protein-interacting repressor) (FBP-interacting repressor) (Ro-binding protein 1) (RoBP1) (Siah-binding protein 1) (Siah-BP1)	Other	PUF60	1097300000	270220000	287140000	439410000	100560000	19.5	20	21.8	19.5	11	11	11	29.893
Q6YHK3	CD109 antigen (150 kDa TGF-beta-1-binding protein) (C3 and PZP-like alpha-2-macroglobulin domain-containing protein 7) (Platelet-specific Gov antigen) (p180) (r150) (CD antigen CD109)	ECM Regulators	CD109	2592400000	255030000	1055700000	1181500000	100150000	12.4	17.5	17.8	7	20	20	20	106.97
Q9UKV3	Apoptotic chromatin condensation inducer in the nucleus (Acinus)	Other	ACINU	1116600000	242750000	395250000	378510000	100040000	10.7	9.5	9.7	5.4	13	13	13	38.013
O95486	Protein transport protein Sec24A (SEC24-related protein A)	Other	SC24A	117310000	17288000	0	0	100020000	3.1	3.3	1.4	4.9	5	5	5	11.515
Q96RF0	Sorting nexin-18 (SH3 and PX domain-containing protein 3B) (Sorting nexin-associated Golgi protein 1)	Other	SNX18	801460000	85785000	254580000	361190000	99906000	9.7	9.7	18.9	9.7	6	6	6	35.806
Q9UM54	Unconventional myosin-VI (Unconventional myosin-6)	Other	MYO6	188910000	0	43914000	45338000	99660000	0	3.1	3.4	3.4	4	4	4	5.8187
Q9NZ01	Very-long-chain enoyl-CoA reductase (EC 1.3.1.93) (Synaptic glycoprotein SC2) (Trans-2,3-enoyl-CoA reductase) (TER)	Other	TECR	1309300000	235930000	499620000	474120000	99635000	12.3	20.5	14.3	6.2	6	6	6	8.6826
P22692	Insulin-like growth factor-binding protein 4 (IBP-4) (IGF-binding protein 4) (IGFBP-4)	ECM Glycoproteins	IBP4	150290000	23336000	27461000	0	99497000	9.7	15.1	12	9.7	3	3	3	30.181
P62633	Cellular nucleic acid-binding protein (CNBP) (Zinc finger protein 9)	Other	CNBP	1443900000	293550000	291220000	760220000	98863000	43.5	39.5	36.7	33.3	8	8	8	53.233
Q13242	Serine/arginine-rich splicing factor 9 (Pre-mRNA-splicing factor SRp30C) (Splicing factor, arginine/serine-rich 9)	Other	SRSF9	651210000	150710000	214020000	187880000	98595000	14.5	28.1	24	14.5	6	6	6	13.505
P48147	Prolyl endopeptidase (PE) (EC 3.4.21.26) (Post-proline cleaving enzyme)	Other	PPCE	1310300000	172570000	469880000	569690000	98125000	13.5	29.3	27.5	14.4	16	16	16	46.255
Q8N1G4	Leucine-rich repeat-containing protein 47	Other	LRC47	601300000	101160000	198680000	203480000	97970000	21.6	25.4	28.5	19.7	14	14	14	41.81
Q14498	RNA-binding protein 39 (CAPER alpha) (Hepatocellular carcinoma protein 1) (RNA-binding motif protein 39) (RNA-binding region-containing protein 2) (Splicing factor HCC1)	Other	RBM39	568880000	147750000	176430000	147200000	97502000	23	23.6	18.5	22.5	11	11	11	86.084
O00462	Beta-mannosidase (EC 3.2.1.25) (Lysosomal beta A mannosidase) (Mannanase) (Mannase)	Other	MANBA	97150000	0	0	0	97150000	1.6	0.8	1.6	5.9	5	4	4	12.291
P49792	E3 SUMO-protein ligase RanBP2 (EC 6.3.2.-) (358 kDa nucleoporin) (Nuclear pore complex protein Nup358) (Nucleoporin Nup358) (Ran-binding protein 2) (RanBP2) (p270)	Other	RBP2	598670000	91504000	221910000	188130000	97128000	3.6	3.2	3.7	4	11	11	11	34.621
P51608	Methyl-CpG-binding protein 2 (MeCp-2 protein) (MeCp2)	Other	MECP2	97084000	0	0	0	97084000	0	0	0	4.9	2	2	2	3.9245
Q14258	E3 ubiquitin/ISG15 ligase TRIM25 (EC 6.3.2.n3) (Estrogen-responsive finger protein) (RING finger protein 147) (RING-type E3 ubiquitin transferase) (EC 2.3.2.27) (Tripartite motif-containing protein 25) (Ubiquitin/ISG15-conjugating enzyme TRIM25) (Zinc finger protein 147)	Other	TRI25	1930800000	338530000	482490000	1012900000	96923000	20.3	40.6	41	20.8	19	19	19	108.4
P52823	Stanniocalcin-1 (STC-1)	Other	STC1	96847000	0	0	0	96847000	0	0	0	29.6	5	5	5	39.695
Q6NYC8	Phostensin (Protein phosphatase 1 F-actin cytoskeleton-targeting subunit) (Protein phosphatase 1 regulatory subunit 18)	Other	PPR18	716990000	211950000	231590000	177120000	96332000	15.5	23.5	21.9	12.6	9	9	9	42.087
P35442	Thrombospondin-2	ECM Glycoproteins	TSP2	199990000	21570000	31814000	50592000	96016000	2.7	2.7	3.8	7.8	6	4	4	12.459
O60547	GDP-mannose 4,6 dehydratase (EC 4.2.1.47) (GDP-D-mannose dehydratase) (GMD)	Other	GMDS	261710000	10361000	29902000	125470000	95985000	3	6.2	10.5	8.3	4	4	4	17.405
Q9UHD1	Cysteine and histidine-rich domain-containing protein 1 (CHORD domain-containing protein 1) (CHORD-containing protein 1) (CHP-1) (Protein morgana)	Other	CHRD1	745760000	146920000	223820000	279070000	95945000	21.4	18.4	15.4	18.4	7	7	7	14.323
O43657	Tetraspanin-6 (Tspan-6) (A15 homolog) (Putative NF-kappa-B-activating protein 321) (T245 protein) (Tetraspanin TM4-D) (Transmembrane 4 superfamily member 6)	Other	TSN6	310750000	0	102340000	112530000	95870000	0	10.2	13.5	10.2	2	2	2	7.964
P20042	Eukaryotic translation initiation factor 2 subunit 2 (Eukaryotic translation initiation factor 2 subunit beta) (eIF-2-beta)	Other	IF2B	1715700000	122690000	328970000	1168300000	95760000	14.7	23.7	17.1	13.2	9	9	9	30.27
O75380	NADH dehydrogenase [ubiquinone] iron-sulfur protein 6, mitochondrial (Complex I-13kD-A) (CI-13kD-A) (NADH-ubiquinone oxidoreductase 13 kDa-A subunit)	Other	NDUS6	403760000	180020000	72931000	55068000	95746000	41.1	21.8	21.8	21.8	4	4	4	10.533
Q96DI7	U5 small nuclear ribonucleoprotein 40 kDa protein (U5 snRNP 40 kDa protein) (U5-40K) (38 kDa-splicing factor) (Prp8-binding protein) (hPRP8BP) (U5 snRNP-specific 40 kDa protein) (WD repeat-containing protein 57)	Other	SNR40	490510000	143070000	111160000	141050000	95231000	7.3	12.3	7.8	15.1	4	4	4	27.187
Q9NR56	Muscleblind-like protein 1 (Triplet-expansion RNA-binding protein)	Other	MBNL1	399740000	189450000	70439000	44755000	95098000	13.4	13.1	7.7	6.7	7	7	7	12.436
P14210	Hepatocyte growth factor (Hepatopoietin-A) (Scatter factor) (SF) [Cleaved into: Hepatocyte growth factor alpha chain; Hepatocyte growth factor beta chain]	Secreted Factors	HGF	102390000	0	0	7816400	94571000	0	3.6	4.9	10	6	6	6	16.397
P09001	39S ribosomal protein L3, mitochondrial (L3mt) (MRP-L3)	Other	RM03	364030000	101220000	168610000	0	94200000	22.7	14.4	0	17	4	4	4	7.0094
P23142	Fibulin-1 (FIBL-1)	ECM Glycoproteins	FBLN1	228630000	0	0	134560000	94062000	10.5	12.9	33.7	32.7	16	6	6	87.639
Q13976	cGMP-dependent protein kinase 1 (cGK 1) (cGK1) (EC 2.7.11.12) (cGMP-dependent protein kinase I) (cGKI)	Other	KGP1	409730000	0	15719000	300060000	93959000	1.8	4	15.2	12.4	10	10	10	26.345
P51610	Host cell factor 1 (HCF) (HCF-1) (C1 factor) (CFF) (VCAF) (VP16 accessory protein) [Cleaved into: HCF N-terminal chain 1; HCF N-terminal chain 2; HCF N-terminal chain 3; HCF N-terminal chain 4; HCF N-terminal chain 5; HCF N-terminal chain 6; HCF C-terminal chain 1; HCF C-terminal chain 2; HCF C-terminal chain 3; HCF C-terminal chain 4; HCF C-terminal chain 5; HCF C-terminal chain 6]	Secreted Factors	HCFC1	592480000	121850000	192250000	184560000	93822000	4.6	4.1	4.7	2.9	7	7	6	40.009
O15027	Protein transport protein Sec16A (SEC16 homolog A)	Other	SC16A	259310000	25943000	76167000	63525000	93676000	5	4.6	5.1	6.7	13	13	13	44.2
O60493	Sorting nexin-3 (Protein SDP3)	Other	SNX3	898780000	143260000	303070000	359840000	92625000	23.5	41.4	45.7	19.8	7	6	6	19.858
P50135	Histamine N-methyltransferase (HMT) (EC 2.1.1.8)	Other	HNMT	161540000	15505000	0	53421000	92619000	2.7	0	8.2	11	4	4	4	1.8234
Q9Y5Z4	Heme-binding protein 2 (Placental protein 23) (PP23) (Protein SOUL)	Other	HEBP2	580660000	103720000	117710000	266960000	92273000	22.4	26.3	22	26.3	7	7	7	44.107
Q12846	Syntaxin-4 (Renal carcinoma antigen NY-REN-31)	Other	STX4	505920000	19961000	176850000	216870000	92241000	13.1	15.5	18.5	9.4	5	5	5	23.884
Q08209	Serine/threonine-protein phosphatase 2B catalytic subunit alpha isoform (EC 3.1.3.16) (CAM-PRP catalytic subunit) (Calmodulin-dependent calcineurin A subunit alpha isoform)	Other	PP2BA	1266000000	133440000	433330000	606970000	92222000	14.2	21.5	23.8	7.5	10	10	10	30.437
O00203	AP-3 complex subunit beta-1 (Adaptor protein complex AP-3 subunit beta-1) (Adaptor-related protein complex 3 subunit beta-1) (Beta-3A-adaptin) (Clathrin assembly protein complex 3 beta-1 large chain)	Other	AP3B1	1445600000	298930000	459870000	594630000	92149000	13.1	10.9	11.2	5.1	15	15	15	48.608
Q969V3	Nicalin (Nicastrin-like protein)	Other	NCLN	116060000	23910000	0	0	92147000	16.7	6.4	6	12.6	7	7	7	43.131
O15121	Sphingolipid delta(4)-desaturase DES1 (EC 1.14.-.-) (Cell migration-inducing gene 15 protein) (Degenerative spermatocyte homolog 1) (Membrane lipid desaturase)	Other	DEGS1	429490000	29012000	189790000	118630000	92059000	10.2	15.8	5.3	5.3	3	3	3	5.8262
Q9NTJ5	Phosphatidylinositide phosphatase SAC1 (EC 3.1.3.-) (Suppressor of actin mutations 1-like protein)	Other	SAC1	357630000	100250000	69293000	96420000	91664000	16.7	10.2	12.1	13.6	12	12	12	29.771
Q01459	Di-N-acetylchitobiase (EC 3.2.1.-)	Other	DIAC	91582000	0	0	0	91582000	0	2.1	0	10.9	3	3	3	2.9321
Q96QR8	Transcriptional activator protein Pur-beta (Purine-rich element-binding protein B)	Other	PURB	138930000	32931000	14472000	0	91525000	26.6	14.1	16.7	26.6	5	5	5	17.934
Q99961	Endophilin-A2 (EEN fusion partner of MLL) (Endophilin-2) (Extra eleven-nineteen leukemia fusion gene protein) (EEN) (SH3 domain protein 2B) (SH3 domain-containing GRB2-like protein 1)	Other	SH3G1	1426600000	513090000	325020000	497010000	91458000	36.4	26.1	31	13.6	9	9	7	65.427
Q8N684	Cleavage and polyadenylation specificity factor subunit 7 (Cleavage and polyadenylation specificity factor 59 kDa subunit) (CFIm59) (CPSF 59 kDa subunit) (Pre-mRNA cleavage factor Im 59 kDa subunit)	Other	CPSF7	126220000	11873000	0	23271000	91078000	4.5	2.5	1.9	9.8	3	3	3	3.2731
Q9UBF2	Coatomer subunit gamma-2 (Gamma-2-coat protein) (Gamma-2-COP)	Other	COPG2	701020000	134460000	171320000	304520000	90734000	12.4	11.5	13.4	11.5	9	6	6	25.724
P45877	Peptidyl-prolyl cis-trans isomerase C (PPIase C) (EC 5.2.1.8) (Cyclophilin C) (Rotamase C)	Other	PPIC	756310000	46291000	252600000	367070000	90343000	8.5	14.6	14.6	14.6	3	3	3	6.8332
Q9BZG1	Ras-related protein Rab-34 (Ras-related protein Rab-39) (Ras-related protein Rah)	Other	RAB34	410910000	142810000	76353000	102030000	89728000	17.8	16.6	19.3	8.9	6	6	6	10.88
P63098	Calcineurin subunit B type 1 (Protein phosphatase 2B regulatory subunit 1) (Protein phosphatase 3 regulatory subunit B alpha isoform 1)	Other	CANB1	773040000	57097000	213820000	412460000	89653000	23.5	11.8	22.4	17.6	4	4	4	6.6788
Q9NVP1	ATP-dependent RNA helicase DDX18 (EC 3.6.4.13) (DEAD box protein 18) (Myc-regulated DEAD box protein) (MrDb)	Other	DDX18	131880000	7672400	9069700	25624000	89513000	3.9	1.5	1.5	7.3	4	4	4	6.0053
P09486	SPARC (Basement-membrane protein 40) (BM-40) (Osteonectin) (ON) (Secreted protein acidic and rich in cysteine)	ECM Glycoproteins	SPRC	360090000	99774000	171070000	0	89251000	30.7	34.7	28.4	25.4	6	6	6	64.287
P51178	1-phosphatidylinositol 4,5-bisphosphate phosphodiesterase delta-1 (EC 3.1.4.11) (Phosphoinositide phospholipase C-delta-1) (Phospholipase C-III) (PLC-III) (Phospholipase C-delta-1) (PLC-delta-1)	Other	PLCD1	239770000	10928000	25727000	113940000	89169000	5.6	11.6	10.6	14.2	6	6	6	34.763
Q13443	Disintegrin and metalloproteinase domain-containing protein 9 (ADAM 9) (EC 3.4.24.-) (Cellular disintegrin-related protein) (Meltrin-gamma) (Metalloprotease/disintegrin/cysteine-rich protein 9) (Myeloma cell metalloproteinase)	ECM Regulators	ADAM9	808640000	40837000	221100000	457880000	88817000	8.7	10.4	17.6	8.7	11	11	11	40.395
P16520	Guanine nucleotide-binding protein G(I)/G(S)/G(T) subunit beta-3 (Transducin beta chain 3)	Other	GBB3	88609000	0	0	0	88609000	5	7.1	5	9.1	4	2	2	-2
Q03518	Antigen peptide transporter 1 (APT1) (ATP-binding cassette sub-family B member 2) (Peptide supply factor 1) (Peptide transporter PSF1) (PSF-1) (Peptide transporter TAP1) (Peptide transporter involved in antigen processing 1) (Really interesting new gene 4 protein)	Other	TAP1	416460000	0	163220000	164700000	88545000	1.7	6.9	6.9	3.8	3	3	3	14.606
Q96T37	Putative RNA-binding protein 15 (One-twenty two protein 1) (RNA-binding motif protein 15)	Other	RBM15	101100000	0	0	13001000	88098000	1.9	0	3.8	2.7	3	3	3	7.4549
Q01085	Nucleolysin TIAR (TIA-1-related protein)	Other	TIAR	269520000	38461000	111300000	31818000	87942000	15.5	10.4	13.3	8.3	7	7	4	20.594
Q96RS6	NudC domain-containing protein 1 (Chronic myelogenous leukemia tumor antigen 66) (Tumor antigen CML66)	Other	NUDC1	162730000	49215000	25637000	0	87876000	4.6	4.6	3.8	9.4	5	5	5	10.096
P49593	Protein phosphatase 1F (EC 3.1.3.16) (Ca(2+)/calmodulin-dependent protein kinase phosphatase) (CaM-kinase phosphatase) (CaMKPase) (Partner of PIX 2) (Protein fem-2 homolog) (hFem-2)	Other	PPM1F	557400000	147600000	111620000	210310000	87857000	26.7	15.9	25.8	15.9	7	7	7	33.36
P20645	Cation-dependent mannose-6-phosphate receptor (CD Man-6-P receptor) (CD-MPR) (46 kDa mannose 6-phosphate receptor) (MPR 46)	Other	MPRD	141830000	0	48004000	5975700	87855000	12.6	29.2	12.3	19.5	6	6	6	22.56
O60716	Catenin delta-1 (Cadherin-associated Src substrate) (CAS) (p120 catenin) (p120(ctn)) (p120(cas))	Other	CTND1	1138800000	194670000	196850000	659420000	87811000	17.3	23	19.3	11.8	23	23	23	91.365
P52948	Nuclear pore complex protein Nup98-Nup96 [Cleaved into: Nuclear pore complex protein Nup98 (98 kDa nucleoporin) (Nucleoporin Nup98) (Nup98); Nuclear pore complex protein Nup96 (96 kDa nucleoporin) (Nucleoporin Nup96) (Nup96)]	Other	NUP98	209570000	0	71190000	50935000	87448000	0.7	0.6	1.4	2	4	4	4	2.5776
Q9BRP8	Partner of Y14 and mago (Protein wibg homolog)	Other	WIBG	592240000	122870000	173400000	208910000	87058000	27	24.5	28.4	19.1	6	6	6	21.495
P14324	Farnesyl pyrophosphate synthase (FPP synthase) (FPS) (EC 2.5.1.10) ((2E,6E)-farnesyl diphosphate synthase) (Dimethylallyltranstransferase) (EC 2.5.1.1) (Farnesyl diphosphate synthase) (Geranyltranstransferase)	Other	FPPS	1828900000	381050000	697380000	663500000	87007000	21.5	21.5	14.8	2.1	7	7	7	70.623
P19525	Interferon-induced, double-stranded RNA-activated protein kinase (EC 2.7.11.1) (Eukaryotic translation initiation factor 2-alpha kinase 2) (eIF-2A protein kinase 2) (Interferon-inducible RNA-dependent protein kinase) (P1/eIF-2A protein kinase) (Protein kinase RNA-activated) (PKR) (Protein kinase R) (Tyrosine-protein kinase EIF2AK2) (EC 2.7.10.2) (p68 kinase)	Other	E2AK2	504630000	104150000	130330000	183250000	86896000	4	4	6.4	4	3	3	3	4.7884
P35475	Alpha-L-iduronidase (EC 3.2.1.76)	Other	IDUA	86684000	0	0	0	86684000	0	0	3.7	13.8	5	5	5	10.28
Q9UI10	Translation initiation factor eIF-2B subunit delta (eIF-2B GDP-GTP exchange factor subunit delta)	Other	EI2BD	253270000	34836000	59188000	72663000	86579000	2.7	2.7	2.7	7.6	2	2	2	1.8601
Q02318	Sterol 26-hydroxylase, mitochondrial (EC 1.14.13.15) (5-beta-cholestane-3-alpha,7-alpha,12-alpha-triol 27-hydroxylase) (Cytochrome P-450C27/25) (Cytochrome P450 27) (Sterol 27-hydroxylase) (Vitamin D(3) 25-hydroxylase)	Other	CP27A	200850000	0	59745000	54595000	86505000	0	6	6.8	9.6	4	4	4	14.557
Q9NVI7	ATPase family AAA domain-containing protein 3A	Other	ATD3A	435120000	87146000	151670000	109980000	86333000	25.1	19.7	13.4	18.8	19	19	11	53.734
Q7L014	Probable ATP-dependent RNA helicase DDX46 (EC 3.6.4.13) (DEAD box protein 46) (PRP5 homolog)	Other	DDX46	200540000	13938000	70799000	29573000	86228000	1.9	3.8	2.8	4.2	5	5	5	8.7903
P19404	NADH dehydrogenase [ubiquinone] flavoprotein 2, mitochondrial (EC 1.6.5.3) (EC 1.6.99.3) (NADH-ubiquinone oxidoreductase 24 kDa subunit)	Other	NDUV2	186820000	44098000	56692000	0	86031000	11.2	8.4	0	2.8	3	3	3	4.6288
Q9UDT6	CAP-Gly domain-containing linker protein 2 (Cytoplasmic linker protein 115) (CLIP-115) (Cytoplasmic linker protein 2) (Williams-Beuren syndrome chromosomal region 3 protein) (Williams-Beuren syndrome chromosomal region 4 protein)	Other	CLIP2	408820000	43907000	83943000	195430000	85540000	8.2	8.1	6.5	7.5	11	8	8	29.107
Q9GZT3	SRA stem-loop-interacting RNA-binding protein, mitochondrial	Other	SLIRP	494770000	158690000	190240000	60312000	85525000	33	43.1	42.2	22	5	5	5	14.46
P52306	Rap1 GTPase-GDP dissociation stimulator 1 (Exchange factor smgGDS) (SMG GDS protein) (SMG P21 stimulatory GDP/GTP exchange protein)	Other	GDS1	1807300000	450480000	597500000	674130000	85217000	27.5	32.6	28.7	18	15	15	15	84.651
O75884	Putative hydrolase RBBP9 (EC 3.-.-.-) (B5T-overexpressed gene protein) (Protein BOG) (Retinoblastoma-binding protein 10) (RBBP-10) (Retinoblastoma-binding protein 9) (RBBP-9)	Other	RBBP9	155800000	0	26838000	44013000	84953000	0	9.1	15.6	10.8	3	3	3	4.0942
Q00577	Transcriptional activator protein Pur-alpha (Purine-rich single-stranded DNA-binding protein alpha)	Other	PURA	84948000	0	0	0	84948000	16.5	0	9.3	27.3	5	5	5	61.179
Q92882	Osteoclast-stimulating factor 1	Other	OSTF1	1275700000	245420000	349130000	596290000	84882000	26.6	30.8	30.4	25.2	6	6	6	12.534
Q6YN16	Hydroxysteroid dehydrogenase-like protein 2 (EC 1.-.-.-) (Short chain dehydrogenase/reductase family 13C member 1)	Other	HSDL2	819860000	102570000	395730000	236690000	84881000	11.5	20.8	9.6	17.2	9	9	9	16.671
O43765	Small glutamine-rich tetratricopeptide repeat-containing protein alpha (Alpha-SGT) (Vpu-binding protein) (UBP)	Other	SGTA	518380000	270580000	162920000	0	84880000	23	22.7	12.8	14.4	7	7	7	36.045
P46109	Crk-like protein	Other	CRKL	385140000	43051000	95231000	162090000	84775000	9.6	5.6	5.6	5.6	2	2	2	5.887
O75306	NADH dehydrogenase [ubiquinone] iron-sulfur protein 2, mitochondrial (EC 1.6.5.3) (EC 1.6.99.3) (Complex I-49kD) (CI-49kD) (NADH-ubiquinone oxidoreductase 49 kDa subunit)	Other	NDUS2	300710000	0	133340000	82879000	84493000	8.6	1.7	1.7	5.6	4	4	4	5.0552
Q8WUM0	Nuclear pore complex protein Nup133 (133 kDa nucleoporin) (Nucleoporin Nup133)	Other	NU133	278240000	98448000	95461000	0	84326000	3.4	3.6	0	3.4	3	3	3	8.7352
P35611	Alpha-adducin (Erythrocyte adducin subunit alpha)	Other	ADDA	1008600000	115150000	325830000	483370000	84257000	18.9	27.4	28.8	16.6	15	15	15	86.558
Q32MZ4	Leucine-rich repeat flightless-interacting protein 1 (LRR FLII-interacting protein 1) (GC-binding factor 2) (TAR RNA-interacting protein)	Other	LRRF1	1050800000	338500000	345040000	283380000	83849000	13.5	10.1	8.7	5.9	10	10	8	42.805
Q53TN4	Cytochrome b reductase 1 (EC 1.-.-.-) (Duodenal cytochrome b) (Ferric-chelate reductase 3)	Other	CYBR1	179690000	13498000	27192000	55338000	83661000	8.4	8.4	8.4	8.4	2	2	2	16.082
Q06278	Aldehyde oxidase (EC 1.2.3.1) (Aldehyde oxidase 1) (Azaheterocycle hydroxylase) (EC 1.17.3.-)	Other	AOXA	217850000	0	0	134330000	83521000	0	0	3.4	5.4	5	5	5	35.16
Q13155	Aminoacyl tRNA synthase complex-interacting multifunctional protein 2 (Multisynthase complex auxiliary component p38) (Protein JTV-1)	Other	AIMP2	445330000	128130000	113560000	120350000	83300000	21.9	27.2	27.2	19.4	4	4	4	44.035
Q15370	Transcription elongation factor B polypeptide 2 (Elongin 18 kDa subunit) (Elongin-B) (EloB) (RNA polymerase II transcription factor SIII subunit B) (SIII p18)	Other	ELOB	1028400000	265690000	203360000	476420000	82937000	77.1	77.1	78	60.2	8	8	8	47.125
O75506	Heat shock factor-binding protein 1 (Nasopharyngeal carcinoma-associated antigen 13) (NPC-A-13)	Other	HSBP1	570900000	190790000	91399000	205780000	82924000	56.6	47.4	56.6	56.6	3	3	3	25.821
Q12805	EGF-containing fibulin-like extracellular matrix protein 1 (Extracellular protein S1-5) (Fibrillin-like protein) (Fibulin-3) (FIBL-3)	ECM Glycoproteins	FBLN3	236520000	0	21346000	132330000	82845000	5.9	11.2	16.2	22.7	7	7	7	52.531
P37235	Hippocalcin-like protein 1 (Calcium-binding protein BDR-1) (HLP2) (Visinin-like protein 3) (VILIP-3)	Other	HPCL1	132130000	20173000	29334000	0	82622000	10.4	17.1	9.3	10.4	4	4	4	10.24
O95817	BAG family molecular chaperone regulator 3 (BAG-3) (Bcl-2-associated athanogene 3) (Bcl-2-binding protein Bis) (Docking protein CAIR-1)	Other	BAG3	581440000	71884000	202840000	224110000	82603000	19.3	21.7	19.3	11.3	13	13	13	36.564
Q9BY32	Inosine triphosphate pyrophosphatase (ITPase) (Inosine triphosphatase) (EC 3.6.1.19) (Non-canonical purine NTP pyrophosphatase) (Non-standard purine NTP pyrophosphatase) (Nucleoside-triphosphate diphosphatase) (Nucleoside-triphosphate pyrophosphatase) (NTPase) (Putative oncogene protein hlc14-06-p)	Other	ITPA	946130000	219240000	367670000	276890000	82336000	45.4	49.5	27.3	19.1	7	7	7	16.266
Q9HBL0	Tensin-1	Other	TENS1	484830000	97054000	146410000	159350000	82013000	6.6	7.2	8	3.5	18	18	16	43.952
O75844	CAAX prenyl protease 1 homolog (EC 3.4.24.84) (Farnesylated proteins-converting enzyme 1) (FACE-1) (Prenyl protein-specific endoprotease 1) (Zinc metalloproteinase Ste24 homolog)	Other	FACE1	685350000	246850000	288600000	68158000	81745000	19.4	20	15.2	12.8	12	12	12	24.122
P19388	DNA-directed RNA polymerases I, II, and III subunit RPABC1 (RNA polymerases I, II, and III subunit ABC1) (DNA-directed RNA polymerase II 23 kDa polypeptide) (DNA-directed RNA polymerase II subunit E) (RPB5 homolog) (XAP4)	Other	RPAB1	148900000	0	67185000	0	81716000	8.1	18.1	3.8	13.8	3	3	3	5.2609
Q9Y3B4	Splicing factor 3B subunit 6 (Pre-mRNA branch site protein p14) (SF3b 14 kDa subunit) (SF3B14a) (Spliceosome-associated protein, 14-kDa) (Splicing factor 3b, subunit 6, 14kDa)	Other	SF3B6	599470000	138470000	151140000	228270000	81592000	20.8	20.8	20.8	20.8	2	2	2	7.5338
Q27J81	Inverted formin-2 (HBEBP2-binding protein C)	Other	INF2	1192900000	313590000	549740000	248010000	81589000	23.1	22.1	14.1	10.8	20	20	20	122.32
P07093	Glia-derived nexin (GDN) (Peptidase inhibitor 7) (PI-7) (Protease nexin 1) (PN-1) (Protease nexin I) (Serpin E2)	ECM Regulators	GDN	81522000	0	0	0	81522000	0	0	0	15.6	5	5	5	13.008
P53041	Serine/threonine-protein phosphatase 5 (PP5) (EC 3.1.3.16) (Protein phosphatase T) (PP-T) (PPT)	Other	PPP5	537580000	108050000	318750000	29733000	81042000	12.2	13.8	8.2	9.4	7	7	7	21.773
Q8N2S1	Latent-transforming growth factor beta-binding protein 4 (LTBP-4)	ECM Glycoproteins	LTBP4	98275000	0	0	17797000	80478000	0	0	5.2	10	14	14	14	62.183
P78318	Immunoglobulin-binding protein 1 (B-cell signal transduction molecule alpha 4) (Protein alpha-4) (CD79a-binding protein 1) (Protein phosphatase 2/4/6 regulatory subunit) (Renal carcinoma antigen NY-REN-16)	Other	IGBP1	537120000	108570000	160980000	188170000	79394000	13.9	6.5	6.5	6.5	3	3	3	11.392
Q9P2T1	GMP reductase 2 (GMPR 2) (EC 1.7.1.7) (Guanosine 5'-monophosphate oxidoreductase 2) (Guanosine monophosphate reductase 2)	Other	GMPR2	486770000	63316000	191710000	153160000	78581000	19	20.1	7.8	4.9	6	6	3	18.956
Q8WXF1	Paraspeckle component 1 (Paraspeckle protein 1)	Other	PSPC1	852470000	195590000	288440000	290120000	78311000	10.3	12	14	7.6	6	6	6	24.303
Q8TAT6	Nuclear protein localization protein 4 homolog (Protein NPL4)	Other	NPL4	138450000	31893000	28741000	0	77815000	3	3	2.5	7.9	3	3	3	11.786
P10644	cAMP-dependent protein kinase type I-alpha regulatory subunit (Tissue-specific extinguisher 1) (TSE1) [Cleaved into: cAMP-dependent protein kinase type I-alpha regulatory subunit, N-terminally processed]	Other	KAP0	2054800000	597980000	692060000	686980000	77803000	37	39.4	38.1	10	17	17	17	68.191
Q9Y333	U6 snRNA-associated Sm-like protein LSm2 (Protein G7b) (Small nuclear ribonuclear protein D homolog) (snRNP core Sm-like protein Sm-x5)	Other	LSM2	427450000	0	140930000	208890000	77631000	20	48.4	48.4	48.4	3	3	3	18.426
Q9BWJ5	Splicing factor 3B subunit 5 (SF3b5) (Pre-mRNA-splicing factor SF3b 10 kDa subunit)	Other	SF3B5	544680000	121400000	162370000	183310000	77612000	27.9	27.9	27.9	27.9	2	2	2	4.7445
Q9NXJ5	Pyroglutamyl-peptidase 1 (EC 3.4.19.3) (5-oxoprolyl-peptidase) (Pyroglutamyl aminopeptidase I) (PAP-I) (Pyroglutamyl-peptidase I) (PGP-I) (Pyrrolidone-carboxylate peptidase)	Other	PGPI	135420000	0	0	57820000	77600000	0	0	9.6	24.9	4	4	4	10.06
P30837	Aldehyde dehydrogenase X, mitochondrial (EC 1.2.1.3) (Aldehyde dehydrogenase 5) (Aldehyde dehydrogenase family 1 member B1)	Other	AL1B1	660740000	44429000	359170000	179580000	77558000	8.1	20.9	16.8	10.4	8	6	6	31.456
O43294	Transforming growth factor beta-1-induced transcript 1 protein (Androgen receptor coactivator 55 kDa protein) (Androgen receptor-associated protein of 55 kDa) (Hydrogen peroxide-inducible clone 5 protein) (Hic-5)	Other	TGFI1	971940000	224190000	229280000	441130000	77342000	33	45.6	45.6	23.2	11	11	11	78.94
P43155	Carnitine O-acetyltransferase (Carnitine acetylase) (EC 2.3.1.7) (Carnitine acetyltransferase) (CAT) (CrAT)	Other	CACP	544630000	18538000	263610000	185170000	77307000	2.4	6.2	8.8	5.8	6	6	6	8.3377
O95340	Bifunctional 3'-phosphoadenosine 5'-phosphosulfate synthase 2 (PAPS synthase 2) (PAPSS 2) (Sulfurylase kinase 2) (SK 2) (SK2) [Includes: Sulfate adenylyltransferase (EC 2.7.7.4) (ATP-sulfurylase) (Sulfate adenylate transferase) (SAT); Adenylyl-sulfate kinase (EC 2.7.1.25) (3'-phosphoadenosine-5'-phosphosulfate synthase) (APS kinase) (Adenosine-5'-phosphosulfate 3'-phosphotransferase) (Adenylylsul…	Other	PAPS2	2431000000	977080000	944650000	432080000	77236000	47.7	44.6	31.8	15.6	21	21	21	95.942
Q16401	26S proteasome non-ATPase regulatory subunit 5 (26S protease subunit S5 basic) (26S proteasome subunit S5B)	Other	PSMD5	777840000	113870000	263400000	323420000	77151000	22	31.2	33.9	15.3	17	17	17	69.14
P46734	Dual specificity mitogen-activated protein kinase kinase 3 (MAP kinase kinase 3) (MAPKK 3) (EC 2.7.12.2) (MAPK/ERK kinase 3) (MEK 3) (Stress-activated protein kinase kinase 2) (SAPK kinase 2) (SAPKK-2) (SAPKK2)	Other	MP2K3	462240000	163420000	93063000	128720000	77041000	19.9	11.8	4.6	15.9	5	5	5	17.334
Q9Y6R1	Electrogenic sodium bicarbonate cotransporter 1 (Sodium bicarbonate cotransporter) (Na(+)/HCO3(-) cotransporter) (Solute carrier family 4 member 4) (kNBC1)	Other	S4A4	751260000	89526000	323560000	261140000	77033000	4.1	4.9	4.1	1.6	3	3	3	9.0121
P61421	V-type proton ATPase subunit d 1 (V-ATPase subunit d 1) (32 kDa accessory protein) (V-ATPase 40 kDa accessory protein) (V-ATPase AC39 subunit) (p39) (Vacuolar proton pump subunit d 1)	Other	VA0D1	356870000	50253000	158000000	71875000	76738000	27.1	21.7	16	16	7	7	7	34.948
Q9Y6Y8	SEC23-interacting protein (p125)	Other	S23IP	130190000	0	0	54223000	75966000	7	2.5	9.3	6.3	7	7	7	30.698
O75351	Vacuolar protein sorting-associated protein 4B (EC 3.6.4.6) (Cell migration-inducing gene 1 protein) (Suppressor of K(+) transport growth defect 1) (Protein SKD1)	Other	VPS4B	889060000	112140000	400900000	300110000	75905000	9.9	24.8	22.5	7.9	8	8	7	15.777
Q9H488	GDP-fucose protein O-fucosyltransferase 1 (EC 2.4.1.221) (Peptide-O-fucosyltransferase 1) (O-FucT-1)	Other	OFUT1	1792700000	351850000	796980000	567960000	75897000	28.1	39.7	22.4	6.7	8	8	8	34.684
O00743	Serine/threonine-protein phosphatase 6 catalytic subunit (PP6C) (EC 3.1.3.16) [Cleaved into: Serine/threonine-protein phosphatase 6 catalytic subunit, N-terminally processed]	Other	PPP6	753200000	247660000	204120000	225640000	75778000	25.2	25.2	26.2	15.4	7	7	7	32.838
Q8IYB3	Serine/arginine repetitive matrix protein 1 (SR-related nuclear matrix protein of 160 kDa) (SRm160) (Ser/Arg-related nuclear matrix protein)	Other	SRRM1	591760000	69181000	240970000	206150000	75460000	1.3	7.6	5	2.4	5	5	5	21.837
P08579	U2 small nuclear ribonucleoprotein B'' (U2 snRNP B'')	Other	RU2B	399720000	98895000	87331000	138100000	75390000	22.2	12	15.6	12	5	4	4	8.4173
Q5T9L3	Protein wntless homolog (Integral membrane protein GPR177) (Protein evenness interrupted homolog) (EVI) (Putative NF-kappa-B-activating protein 373)	Other	WLS	1225900000	369180000	448560000	332960000	75197000	7.9	10.2	8.1	4.6	7	7	7	12.962
Q14166	Tubulin--tyrosine ligase-like protein 12	Other	TTL12	515500000	97299000	110050000	233870000	74284000	16.1	12.3	12.3	8.9	7	7	7	30.761
P54619	5'-AMP-activated protein kinase subunit gamma-1 (AMPK gamma1) (AMPK subunit gamma-1) (AMPKg)	Other	AAKG1	86053000	0	0	11991000	74062000	0	0	3.3	8.8	2	2	2	4.5925
P08559	Pyruvate dehydrogenase E1 component subunit alpha, somatic form, mitochondrial (EC 1.2.4.1) (PDHE1-A type I)	Other	ODPA	686780000	230210000	272230000	110560000	73788000	34.4	37.2	31.3	32.6	13	13	13	47.348
P42126	Enoyl-CoA delta isomerase 1, mitochondrial (EC 5.3.3.8) (3,2-trans-enoyl-CoA isomerase) (Delta(3),Delta(2)-enoyl-CoA isomerase) (D3,D2-enoyl-CoA isomerase) (Dodecenoyl-CoA isomerase)	Other	ECI1	357200000	49746000	84641000	149290000	73527000	13.2	10.6	13.9	13.2	4	4	4	8.4571
O95232	Luc7-like protein 3 (Cisplatin resistance-associated-overexpressed protein) (Luc7A) (Okadaic acid-inducible phosphoprotein OA48-18) (cAMP regulatory element-associated protein 1) (CRE-associated protein 1) (CREAP-1)	Other	LC7L3	400350000	44382000	109190000	173540000	73238000	12.7	12.7	17.8	5.3	5	5	5	63.876
P50579	Methionine aminopeptidase 2 (MAP 2) (MetAP 2) (EC 3.4.11.18) (Initiation factor 2-associated 67 kDa glycoprotein) (p67) (p67eIF2) (Peptidase M)	Other	MAP2	749460000	199500000	183290000	293620000	73046000	13.4	14.2	13	10	5	5	5	42.193
Q15057	Arf-GAP with coiled-coil, ANK repeat and PH domain-containing protein 2 (Centaurin-beta-2) (Cnt-b2)	Other	ACAP2	112480000	6663200	9181800	23636000	73001000	1.3	2.2	4.1	4.9	4	4	3	5.3461
Q92878	DNA repair protein RAD50 (hRAD50) (EC 3.6.-.-)	Other	RAD50	256160000	0	50476000	132950000	72730000	0	1	2.7	2.3	5	5	5	4.7565
O75955	Flotillin-1	Other	FLOT1	1004400000	269530000	369020000	293400000	72466000	26.5	31.9	43.8	9.1	14	14	14	86.727
Q8TBC4	NEDD8-activating enzyme E1 catalytic subunit (EC 6.3.2.-) (NEDD8-activating enzyme E1C) (Ubiquitin-activating enzyme E1C) (Ubiquitin-like modifier-activating enzyme 3) (Ubiquitin-activating enzyme 3)	Other	UBA3	394190000	51736000	106390000	163900000	72163000	11.7	4.8	10.6	14.7	6	6	6	11.372
Q9Y3A6	Transmembrane emp24 domain-containing protein 5 (p24 family protein gamma-2) (p24gamma2) (p28)	Other	TMED5	232050000	30788000	49150000	80047000	72064000	10	14	5.2	24	4	4	4	14.734
Q9Y5P4	Collagen type IV alpha-3-binding protein (Ceramide transfer protein) (hCERT) (Goodpasture antigen-binding protein) (GPBP) (START domain-containing protein 11) (StARD11) (StAR-related lipid transfer protein 11)	Other	C43BP	165590000	9017700	34704000	49885000	71987000	6.1	6.1	9.1	9.1	3	3	3	6.8228
O60313	Dynamin-like 120 kDa protein, mitochondrial (EC 3.6.5.5) (Optic atrophy protein 1) [Cleaved into: Dynamin-like 120 kDa protein, form S1]	Other	OPA1	104180000	0	16340000	15867000	71973000	1.1	3.2	2.6	9	8	8	8	21.948
P05166	Propionyl-CoA carboxylase beta chain, mitochondrial (PCCase subunit beta) (EC 6.4.1.3) (Propanoyl-CoA:carbon dioxide ligase subunit beta)	Other	PCCB	71935000	0	0	0	71935000	0	3.7	0	5.8	3	3	3	9.6966
Q92743	Serine protease HTRA1 (EC 3.4.21.-) (High-temperature requirement A serine peptidase 1) (L56) (Serine protease 11)	ECM Regulators	HTRA1	383120000	49344000	131210000	130630000	71932000	32.7	30.8	18.3	24.2	11	11	11	62.065
Q969E4	Transcription elongation factor A protein-like 3 (TCEA-like protein 3) (Transcription elongation factor S-II protein-like 3)	Other	TCAL3	185680000	22737000	16054000	75196000	71698000	27.5	14	18	27.5	3	3	3	15.331
Q4V9L6	Transmembrane protein 119 (Osteoblast induction factor) (OBIF)	Other	TM119	113490000	0	42233000	0	71255000	7.8	11.7	15.5	12.7	4	4	4	33.118
Q7Z7M9	Polypeptide N-acetylgalactosaminyltransferase 5 (EC 2.4.1.41) (Polypeptide GalNAc transferase 5) (GalNAc-T5) (pp-GaNTase 5) (Protein-UDP acetylgalactosaminyltransferase 5) (UDP-GalNAc:polypeptide N-acetylgalactosaminyltransferase 5)	Other	GALT5	178670000	44064000	0	63451000	71154000	6.4	4.5	6.1	4	8	8	8	20.994
P61006	Ras-related protein Rab-8A (Oncogene c-mel)	Other	RAB8A	607750000	161910000	155010000	219690000	71142000	21.7	28.5	25.6	15.9	6	4	4	19.2
Q15041	ADP-ribosylation factor-like protein 6-interacting protein 1 (ARL-6-interacting protein 1) (Aip-1)	Other	AR6P1	1322100000	344300000	417900000	489280000	70615000	8.9	8.9	4.9	8.9	2	2	2	4.9591
Q14155	Rho guanine nucleotide exchange factor 7 (Beta-Pix) (COOL-1) (PAK-interacting exchange factor beta) (p85)	Other	ARHG7	325800000	58523000	169220000	27493000	70568000	3.7	3.7	2.5	5	4	4	3	8.5753
P26006	Integrin alpha-3 (CD49 antigen-like family member C) (FRP-2) (Galactoprotein B3) (GAPB3) (VLA-3 subunit alpha) (CD antigen CD49c) [Cleaved into: Integrin alpha-3 heavy chain; Integrin alpha-3 light chain]	Other	ITA3	973240000	224460000	286080000	392140000	70554000	7.7	9.8	5.9	1	13	13	13	44.619
P35659	Protein DEK	Other	DEK	1024000000	253090000	292750000	407780000	70396000	10.1	14.7	12.5	9.3	6	6	6	20.101
O60568	Procollagen-lysine,2-oxoglutarate 5-dioxygenase 3 (EC 1.14.11.4) (Lysyl hydroxylase 3) (LH3)	ECM Regulators	PLOD3	819850000	294430000	164430000	290630000	70357000	25.3	21.4	18.6	9.2	18	18	18	57.388
P43897	Elongation factor Ts, mitochondrial (EF-Ts) (EF-TsMt)	Other	EFTS	135440000	65455000	0	0	69983000	19.4	12.6	11.7	25.2	5	5	5	43.44
O94874	E3 UFM1-protein ligase 1 (EC 6.3.2.-) (Novel LZAP-binding protein) (Regulator of C53/LZAP and DDRGK1)	Other	UFL1	348290000	86100000	147810000	45148000	69235000	11.7	12.5	6.9	12	10	10	10	26.077
Q9H0D6	5'-3' exoribonuclease 2 (EC 3.1.13.-) (DHM1-like protein) (DHP protein)	Other	XRN2	361570000	70875000	140780000	80967000	68948000	13.1	14.1	13.8	9.2	12	12	12	34.056
Q93009	Ubiquitin carboxyl-terminal hydrolase 7 (EC 3.4.19.12) (Deubiquitinating enzyme 7) (Herpesvirus-associated ubiquitin-specific protease) (Ubiquitin thioesterase 7) (Ubiquitin-specific-processing protease 7)	Other	UBP7	325540000	107350000	80947000	68323000	68914000	13.6	12.2	8.4	10.9	12	12	12	37.237
P17252	Protein kinase C alpha type (PKC-A) (PKC-alpha) (EC 2.7.11.13)	Other	KPCA	800310000	128610000	263460000	340020000	68234000	7	12.9	17.3	5.5	11	11	11	21.376
P13473	Lysosome-associated membrane glycoprotein 2 (LAMP-2) (Lysosome-associated membrane protein 2) (CD107 antigen-like family member B) (CD antigen CD107b)	Other	LAMP2	148470000	64956000	15309000	0	68202000	4.1	7.1	4.1	6.3	4	4	4	8.447
O15439	Multidrug resistance-associated protein 4 (ATP-binding cassette sub-family C member 4) (MRP/cMOAT-related ABC transporter) (Multi-specific organic anion transporter B) (MOAT-B)	Other	MRP4	207470000	11206000	42070000	86016000	68181000	3.4	6.2	2.8	7.2	12	12	12	32.018
O76024	Wolframin	Other	WFS1	239570000	0	116210000	55231000	68133000	3	6.1	6.3	8.3	6	6	6	19.038
P62899	60S ribosomal protein L31	Other	RL31	929540000	52465000	499450000	309930000	67697000	28	34.4	28.8	20	6	6	6	13.194
Q13618	Cullin-3 (CUL-3)	Other	CUL3	477670000	36006000	169050000	205000000	67608000	4.3	6.2	6.2	5.3	4	4	4	12.373
Q9Y3E1	Hepatoma-derived growth factor-related protein 3 (HRP-3) (Hepatoma-derived growth factor 2) (HDGF-2)	Other	HDGR3	251640000	25659000	70005000	88475000	67500000	15.8	19.7	19.7	23.6	3	2	2	10.927
Q8TC07	TBC1 domain family member 15 (GTPase-activating protein RAB7) (GAP for RAB7) (Rab7-GAP)	Other	TBC15	173990000	39734000	25963000	40828000	67466000	4.9	1.7	3.9	4.3	7	7	7	2.7729
Q9BRR6	ADP-dependent glucokinase (ADP-GK) (ADPGK) (EC 2.7.1.147) (RbBP-35)	Other	ADPGK	333560000	39277000	119970000	106860000	67459000	6.2	9.1	7.4	6.2	4	4	4	8.3557
Q00796	Sorbitol dehydrogenase (EC 1.1.1.14) (L-iditol 2-dehydrogenase)	Other	DHSO	706070000	77685000	345390000	215680000	67311000	17.9	24.4	23.5	17.9	8	8	8	22.044
P42025	Beta-centractin (Actin-related protein 1B) (ARP1B)	Other	ACTY	755440000	181530000	285810000	220890000	67204000	44.1	38.6	43.4	30.6	16	6	6	18.504
P35080	Profilin-2 (Profilin II)	Other	PROF2	1362800000	362870000	599750000	333090000	67138000	53.6	40.7	40.7	15.7	5	5	5	25.938
Q9Y5P6	Mannose-1-phosphate guanyltransferase beta (EC 2.7.7.13) (GDP-mannose pyrophosphorylase B) (GTP-mannose-1-phosphate guanylyltransferase beta)	Other	GMPPB	150160000	0	35144000	48004000	67013000	5.6	11.9	6.1	6.1	5	5	5	18.465
Q10713	Mitochondrial-processing peptidase subunit alpha (EC 3.4.24.64) (Alpha-MPP) (P-55)	Other	MPPA	439330000	17186000	175430000	179910000	66805000	23.6	32.4	19	13.7	13	13	13	40.664
O43432	Eukaryotic translation initiation factor 4 gamma 3 (eIF-4-gamma 3) (eIF-4G 3) (eIF4G 3) (eIF-4-gamma II) (eIF4GII)	Other	IF4G3	152740000	23069000	28818000	34051000	66801000	2.9	4.4	2.1	3.5	7	2	2	5.2351
O43813	LanC-like protein 1 (40 kDa erythrocyte membrane protein) (p40)	Other	LANC1	432860000	43093000	153380000	169740000	66648000	4.8	18.8	13.3	4.8	5	5	5	4.9496
Q6UW68	Transmembrane protein 205	Other	TM205	66549000	0	0	0	66549000	9	9	9	16.9	2	2	2	9.6384
Q96JJ7	Protein disulfide-isomerase TMX3 (EC 5.3.4.1) (Thioredoxin domain-containing protein 10) (Thioredoxin-related transmembrane protein 3)	Other	TMX3	250560000	73235000	79480000	31594000	66248000	15.2	13	4.2	12.3	6	6	6	36.601
Q9Y263	Phospholipase A-2-activating protein (PLA2P) (PLAP)	Other	PLAP	562950000	111190000	178740000	206800000	66223000	8.9	8.6	10.8	4.5	9	9	9	38.153
P48739	Phosphatidylinositol transfer protein beta isoform (PI-TP-beta) (PtdIns transfer protein beta) (PtdInsTP beta)	Other	PIPNB	1493500000	223330000	589490000	614660000	66041000	25.8	42.4	41	16.6	10	10	9	23.325
Q9NZL9	Methionine adenosyltransferase 2 subunit beta (Methionine adenosyltransferase II beta) (MAT II beta) (Putative dTDP-4-keto-6-deoxy-D-glucose 4-reductase)	Other	MAT2B	808520000	112810000	361380000	268390000	65941000	32.6	33.2	35.6	29.3	9	9	9	43.878
Q96RQ1	Endoplasmic reticulum-Golgi intermediate compartment protein 2	Other	ERGI2	298300000	31409000	89585000	111690000	65616000	5.8	5.8	9.3	10.9	3	3	3	9.6605
Q7Z4N8	Prolyl 4-hydroxylase subunit alpha-3 (4-PH alpha-3) (EC 1.14.11.2) (Procollagen-proline,2-oxoglutarate-4-dioxygenase subunit alpha-3)	ECM Regulators	P4HA3	65506000	0	0	0	65506000	0	0	0	10.3	3	3	3	8.1226
Q9NW15	Anoctamin-10 (Transmembrane protein 16K)	Other	ANO10	798550000	205480000	223340000	304230000	65501000	12	6.5	5.3	5.2	6	6	6	56.763
Q9Y2S6	Translation machinery-associated protein 7 (Coiled-coil domain-containing protein 72)	Other	TMA7	907630000	189890000	278870000	373570000	65307000	31.2	15.6	15.6	15.6	3	3	3	3.5573
Q16775	Hydroxyacylglutathione hydrolase, mitochondrial (EC 3.1.2.6) (Glyoxalase II) (Glx II)	Other	GLO2	111660000	33005000	13673000	0	64983000	8.8	3.6	4.2	8.4	4	4	4	7.2865
Q5VYK3	Proteasome-associated protein ECM29 homolog (Ecm29)	Other	ECM29	526680000	133420000	184580000	143750000	64932000	7	6.7	6.2	5.1	10	10	10	31.622
P17676	CCAAT/enhancer-binding protein beta (C/EBP beta) (Liver activator protein) (LAP) (Liver-enriched inhibitory protein) (LIP) (Nuclear factor NF-IL6) (Transcription factor 5) (TCF-5)	Other	CEBPB	64786000	0	0	0	64786000	0	0	0	8.1	2	2	2	31.768
O43865	Adenosylhomocysteinase 2 (AdoHcyase 2) (EC 3.3.1.1) (DC-expressed AHCY-like molecule) (IP(3)Rs binding protein released with IP(3)) (IRBIT) (S-adenosyl-L-homocysteine hydrolase 2) (S-adenosylhomocysteine hydrolase-like protein 1)	Other	SAHH2	635400000	67089000	142850000	360720000	64751000	12.8	11.9	23.8	13.8	12	12	12	55.687
Q96C23	Aldose 1-epimerase (EC 5.1.3.3) (Galactose mutarotase)	Other	GALM	885180000	113760000	317950000	389070000	64392000	19.3	23.7	18.1	9.6	5	5	5	20.776
P52294	Importin subunit alpha-5 (Karyopherin subunit alpha-1) (Nucleoprotein interactor 1) (NPI-1) (RAG cohort protein 2) (SRP1-beta) [Cleaved into: Importin subunit alpha-5, N-terminally processed]	Other	IMA5	748430000	133160000	115910000	435360000	64006000	11.3	15.8	14.5	5.8	7	7	5	27.252
Q96HD1	Cysteine-rich with EGF-like domain protein 1	ECM Glycoproteins	CREL1	63993000	0	0	0	63993000	3.8	2.6	0	9	3	3	3	7.8087
P54289	Voltage-dependent calcium channel subunit alpha-2/delta-1 (Voltage-gated calcium channel subunit alpha-2/delta-1) [Cleaved into: Voltage-dependent calcium channel subunit alpha-2-1; Voltage-dependent calcium channel subunit delta-1]	Other	CA2D1	176690000	12505000	64406000	35835000	63946000	1.2	4.8	2.9	3.4	6	6	6	8.4824
Q9UEW8	STE20/SPS1-related proline-alanine-rich protein kinase (Ste-20-related kinase) (EC 2.7.11.1) (DCHT) (Serine/threonine-protein kinase 39)	Other	STK39	504060000	85669000	162370000	192090000	63933000	4.6	7.9	7.9	4.6	2	1	1	14.125
Q9BT09	Protein canopy homolog 3 (CTG repeat protein 4a) (Expanded repeat-domain protein CAG/CTG 5) (Protein associated with TLR4) (Trinucleotide repeat-containing gene 5 protein)	Other	CNPY3	80904000	0	0	17781000	63123000	0	0	2.9	6.5	2	2	2	6.1079
P29558	RNA-binding motif, single-stranded-interacting protein 1 (Single-stranded DNA-binding protein MSSP-1) (Suppressor of CDC2 with RNA-binding motif 2)	Other	RBMS1	390100000	63604000	160820000	102800000	62867000	2.5	9.9	6.2	3.7	3	3	1	5.5245
Q86X76	Nitrilase homolog 1 (EC 3.5.-.-)	Other	NIT1	593430000	46747000	246880000	237000000	62814000	9.8	12.8	12.8	20.5	4	4	4	12.379
Q14008	Cytoskeleton-associated protein 5 (Colonic and hepatic tumor overexpressed gene protein) (Ch-TOG)	Other	CKAP5	929030000	291280000	287670000	287380000	62701000	7.6	6.5	2.9	1.1	15	15	15	26.858
Q7Z6Z7	E3 ubiquitin-protein ligase HUWE1 (EC 6.3.2.-) (ARF-binding protein 1) (ARF-BP1) (HECT, UBA and WWE domain-containing protein 1) (Homologous to E6AP carboxyl terminus homologous protein 9) (HectH9) (Large structure of UREB1) (LASU1) (Mcl-1 ubiquitin ligase E3) (Mule) (Upstream regulatory element-binding protein 1) (URE-B1) (URE-binding protein 1)	Other	HUWE1	944390000	156920000	274230000	450940000	62308000	8.5	8.5	7.6	4.8	29	29	29	156.89
Q93008	Probable ubiquitin carboxyl-terminal hydrolase FAF-X (EC 3.4.19.12) (Deubiquitinating enzyme FAF-X) (Fat facets in mammals) (hFAM) (Fat facets protein-related, X-linked) (Ubiquitin thioesterase FAF-X) (Ubiquitin-specific protease 9, X chromosome) (Ubiquitin-specific-processing protease FAF-X)	Other	USP9X	232670000	40061000	76344000	54003000	62264000	2.3	6.6	2.9	2.3	16	16	16	33.286
Q9Y4W6	AFG3-like protein 2 (EC 3.4.24.-) (Paraplegin-like protein)	Other	AFG32	161030000	0	98795000	0	62236000	1.3	7.5	2.6	3.4	6	6	5	10.938
Q7Z4H8	KDEL motif-containing protein 2	Other	KDEL2	998620000	287500000	313150000	335980000	61995000	17.6	17.4	18.9	8.5	11	11	11	29.093
P62304	Small nuclear ribonucleoprotein E (snRNP-E) (Sm protein E) (Sm-E) (SmE)	Other	RUXE	304840000	96053000	60600000	86316000	61872000	52.2	39.1	52.2	52.2	3	3	3	24.586
Q8TDQ7	Glucosamine-6-phosphate isomerase 2 (EC 3.5.99.6) (Glucosamine-6-phosphate deaminase 2) (GNPDA 2) (GlcN6P deaminase 2) (Glucosamine-6-phosphate isomerase SB52)	Other	GNPI2	197410000	0	0	135700000	61710000	15.2	21.7	35.9	37	7	3	3	15.831
Q9NP79	Vacuolar protein sorting-associated protein VTA1 homolog (Dopamine-responsive gene 1 protein) (DRG-1) (LYST-interacting protein 5) (LIP5) (SKD1-binding protein 1) (SBP1)	Other	VTA1	584360000	144700000	120010000	258390000	61266000	23.1	10.4	16.6	10.4	6	6	6	24.026
Q01433	AMP deaminase 2 (EC 3.5.4.6) (AMP deaminase isoform L)	Other	AMPD2	168220000	14864000	11118000	81036000	61207000	1.9	1.9	4.1	9.8	10	10	9	17.155
P07951	Tropomyosin beta chain (Beta-tropomyosin) (Tropomyosin-2)	Other	TPM2	823030000	164520000	202480000	394830000	61201000	53.5	49.3	51.4	37	28	3	3	34.573
Q14254	Flotillin-2 (Epidermal surface antigen) (ESA) (Membrane component chromosome 17 surface marker 1)	Other	FLOT2	912570000	105660000	301020000	444750000	61149000	15.9	17.5	21.7	6.5	11	11	11	23.53
Q92542	Nicastrin	Other	NICA	142930000	51696000	13240000	16948000	61041000	7.2	1.1	1.1	8.9	3	3	3	20.134
Q96Q06	Perilipin-4 (Adipocyte protein S3-12)	Other	PLIN4	60927000	0	0	0	60927000	0	0	0	4.1	2	2	2	1.7179
P28062	Proteasome subunit beta type-8 (EC 3.4.25.1) (Low molecular mass protein 7) (Macropain subunit C13) (Multicatalytic endopeptidase complex subunit C13) (Proteasome component C13) (Proteasome subunit beta-5i) (Really interesting new gene 10 protein)	Other	PSB8	442710000	63394000	134410000	184260000	60646000	23.2	26.8	18.1	14.5	5	5	5	17.132
O95299	NADH dehydrogenase [ubiquinone] 1 alpha subcomplex subunit 10, mitochondrial (Complex I-42kD) (CI-42kD) (NADH-ubiquinone oxidoreductase 42 kDa subunit)	Other	NDUAA	220690000	45270000	77289000	37629000	60498000	11.8	13.5	9.3	13.2	5	5	5	31.355
P19883	Follistatin (FS) (Activin-binding protein)	Secreted Factors	FST	67348000	7181900	0	0	60167000	3.2	0	0	7	2	2	2	6.6574
P61956	Small ubiquitin-related modifier 2 (SUMO-2) (HSMT3) (SMT3 homolog 2) (SUMO-3) (Sentrin-2) (Ubiquitin-like protein SMT3B) (Smt3B)	Other	SUMO2	709330000	65372000	252760000	331060000	60136000	23.2	23.2	23.2	23.2	2	1	1	6.1424
P50452	Serpin B8 (Cytoplasmic antiproteinase 2) (CAP-2) (CAP2) (Peptidase inhibitor 8) (PI-8)	ECM Regulators	SPB8	78733000	0	0	18692000	60040000	5.6	7.8	14.2	15.8	7	5	4	11.224
Q9UK45	U6 snRNA-associated Sm-like protein LSm7	Other	LSM7	648810000	96888000	229120000	262780000	60024000	63.1	37.9	46.6	37.9	5	5	5	26.181
O00560	Syntenin-1 (Melanoma differentiation-associated protein 9) (MDA-9) (Pro-TGF-alpha cytoplasmic domain-interacting protein 18) (TACIP18) (Scaffold protein Pbp1) (Syndecan-binding protein 1)	Other	SDCB1	438680000	84708000	139130000	154820000	60022000	43	41.9	37.2	38.6	9	9	9	102.96
Q96HS1	Serine/threonine-protein phosphatase PGAM5, mitochondrial (EC 3.1.3.16) (Bcl-XL-binding protein v68) (Phosphoglycerate mutase family member 5)	Other	PGAM5	308640000	48733000	182970000	17073000	59864000	9.3	9.3	9.3	9.3	3	3	3	6.0752
Q15287	RNA-binding protein with serine-rich domain 1 (SR-related protein LDC2)	Other	RNPS1	415340000	56821000	140040000	158810000	59680000	15.7	15.7	15.7	15.7	3	3	3	21.886
Q96GK7	Fumarylacetoacetate hydrolase domain-containing protein 2A (EC 3.-.-.-)	Other	FAH2A	59383000	0	0	0	59383000	0	6.4	0	12.1	2	2	2	4.8921
Q12849	G-rich sequence factor 1 (GRSF-1)	Other	GRSF1	792630000	377430000	143390000	212470000	59348000	22.5	11	11.7	11	5	5	5	25.222
P29373	Cellular retinoic acid-binding protein 2 (Cellular retinoic acid-binding protein II) (CRABP-II)	Other	RABP2	3321900000	516050000	1450000000	1296700000	59085000	31.2	47.1	24.6	18.1	6	6	6	42.57
Q03001	Dystonin (230 kDa bullous pemphigoid antigen) (230/240 kDa bullous pemphigoid antigen) (Bullous pemphigoid antigen 1) (BPA) (Bullous pemphigoid antigen) (Dystonia musculorum protein) (Hemidesmosomal plaque protein)	Other	DYST	210660000	54328000	62673000	34703000	58957000	1.1	0.7	0.9	0.9	10	8	8	5.2025
Q8IZP0	Abl interactor 1 (Abelson interactor 1) (Abi-1) (Abl-binding protein 4) (AblBP4) (Eps8 SH3 domain-binding protein) (Eps8-binding protein) (Nap1-binding protein) (Nap1BP) (Spectrin SH3 domain-binding protein 1) (e3B1)	Other	ABI1	428860000	27688000	91917000	250580000	58674000	6.5	9.4	6.7	6.7	4	4	4	10.254
P05121	Plasminogen activator inhibitor 1 (PAI) (PAI-1) (Endothelial plasminogen activator inhibitor) (Serpin E1)	ECM Regulators	PAI1	437090000	173390000	137450000	67581000	58669000	17.7	9.2	9.2	11.9	4	4	4	14.962
Q9Y512	Sorting and assembly machinery component 50 homolog (Transformation-related gene 3 protein) (TRG-3)	Other	SAM50	89713000	0	31122000	0	58591000	5.5	3.2	0	3.2	3	3	3	2.9716
Q9UFN0	Protein NipSnap homolog 3A (NipSnap3A) (Protein NipSnap homolog 4) (NipSnap4) (Target for Salmonella secreted protein C) (TassC)	Other	NPS3A	272250000	73986000	78818000	60895000	58553000	12.6	12.6	12.6	15.8	2	2	2	5.7946
Q52LJ0	Protein FAM98B	Other	FA98B	76881000	0	0	18446000	58435000	7.9	11.8	13.3	16.7	6	6	5	41.691
Q86Y82	Syntaxin-12	Other	STX12	597790000	50712000	142610000	346180000	58290000	24.3	14.9	23.6	8.7	6	6	6	16.085
O43592	Exportin-T (Exportin(tRNA)) (tRNA exportin)	Other	XPOT	245250000	81599000	105590000	0	58063000	5.1	10.1	1.5	5.1	5	5	5	14.863
Q16762	Thiosulfate sulfurtransferase (EC 2.8.1.1) (Rhodanese)	Other	THTR	243060000	0	130630000	54606000	57820000	4	10.1	16.5	16.5	3	3	3	8.5234
P56556	NADH dehydrogenase [ubiquinone] 1 alpha subcomplex subunit 6 (Complex I-B14) (CI-B14) (LYR motif-containing protein 6) (NADH-ubiquinone oxidoreductase B14 subunit)	Other	NDUA6	306330000	75823000	59273000	113420000	57811000	5.2	5.2	5.2	15.6	2	2	2	1.8627
P12235	ADP/ATP translocase 1 (ADP,ATP carrier protein 1) (ADP,ATP carrier protein, heart/skeletal muscle isoform T1) (Adenine nucleotide translocator 1) (ANT 1) (Solute carrier family 25 member 4)	Other	ADT1	282440000	47684000	99040000	78046000	57669000	38.6	38.6	38.6	39.3	12	1	1	1.9749
Q9NTI5	Sister chromatid cohesion protein PDS5 homolog B (Androgen-induced proliferation inhibitor) (Androgen-induced prostate proliferative shutoff-associated protein AS3)	Other	PDS5B	147480000	34061000	11261000	44491000	57669000	0.6	1.1	3	3.6	6	6	6	4.0117
Q7L5N1	COP9 signalosome complex subunit 6 (SGN6) (Signalosome subunit 6) (JAB1-containing signalosome subunit 6) (MOV34 homolog) (Vpr-interacting protein) (hVIP)	Other	CSN6	654900000	262650000	80848000	253980000	57423000	19.6	15	22.3	15	6	6	6	20.326
Q14767	Latent-transforming growth factor beta-binding protein 2 (LTBP-2)	ECM Glycoproteins	LTBP2	250980000	0	51855000	142090000	57037000	2.2	6	11.4	8.3	14	14	14	59.888
Q9H0W9	Ester hydrolase C11orf54 (EC 3.1.-.-)	Other	CK054	191420000	0	37759000	96772000	56888000	0	12.1	5.4	5.4	2	2	2	3.1744
Q9Y6B6	GTP-binding protein SAR1b (GTP-binding protein B) (GTBPB)	Other	SAR1B	399260000	66524000	212630000	63579000	56523000	32.3	27.8	19.7	27.8	4	2	2	7.0562
Q9H8S9	MOB kinase activator 1A (Mob1 alpha) (Mob1A) (Mob1 homolog 1B) (Mps one binder kinase activator-like 1B)	Other	MOB1A	549620000	69001000	146030000	278250000	56336000	16.2	5.1	10.6	10.6	3	3	3	7.7147
Q9ULZ3	Apoptosis-associated speck-like protein containing a CARD (hASC) (Caspase recruitment domain-containing protein 5) (PYD and CARD domain-containing protein) (Target of methylation-induced silencing 1)	Other	ASC	783250000	104440000	254550000	367940000	56320000	20	25.6	25.6	15.9	4	4	4	18.15
Q9UHV9	Prefoldin subunit 2	Other	PFD2	1188400000	224960000	265640000	641590000	56197000	39	31.8	26.6	24	5	5	5	39.095
O95716	Ras-related protein Rab-3D	Other	RAB3D	383530000	175220000	87828000	64312000	56170000	8.2	13.2	11.9	8.2	4	2	2	6.2311
Q9H8Y8	Golgi reassembly-stacking protein 2 (GRS2) (Golgi phosphoprotein 6) (GOLPH6) (Golgi reassembly-stacking protein of 55 kDa) (GRASP55) (p59)	Other	GORS2	313340000	57761000	142740000	56946000	55888000	18.6	17.7	14.8	20.4	8	8	8	54.389
Q9Y6M7	Sodium bicarbonate cotransporter 3 (Electroneutral Na/HCO(3) cotransporter) (Sodium bicarbonate cotransporter 2) (Sodium bicarbonate cotransporter 2b) (Bicarbonate transporter) (Solute carrier family 4 member 7)	Other	S4A7	55789000	0	0	0	55789000	0	0	0	3.8	3	3	3	8.1822
Q96CM8	Acyl-CoA synthetase family member 2, mitochondrial (EC 6.2.1.-)	Other	ACSF2	107750000	0	0	52310000	55440000	0	0	3.4	8.6	4	4	4	6.8879
P17813	Endoglin (CD antigen CD105)	Other	EGLN	618150000	123030000	147540000	292730000	54841000	14	14	19.9	9.1	8	8	8	90.926
Q9BW27	Nuclear pore complex protein Nup85 (85 kDa nucleoporin) (FROUNT) (Nucleoporin Nup75) (Nucleoporin Nup85) (Pericentrin-1)	Other	NUP85	92554000	38342000	0	0	54211000	3.2	2.1	2.1	3.2	2	2	2	3.1096
Q96A65	Exocyst complex component 4 (Exocyst complex component Sec8)	Other	EXOC4	153030000	16742000	43778000	38826000	53689000	3	7.4	6.7	8.7	10	10	10	33.867
Q9UIQ6	Leucyl-cystinyl aminopeptidase (Cystinyl aminopeptidase) (EC 3.4.11.3) (Insulin-regulated membrane aminopeptidase) (Insulin-responsive aminopeptidase) (IRAP) (Oxytocinase) (OTase) (Placental leucine aminopeptidase) (P-LAP) [Cleaved into: Leucyl-cystinyl aminopeptidase, pregnancy serum form]	Other	LCAP	219890000	15851000	0	150500000	53535000	1.5	0	6.3	4.5	4	4	4	5.5422
P24666	Low molecular weight phosphotyrosine protein phosphatase (LMW-PTP) (LMW-PTPase) (EC 3.1.3.48) (Adipocyte acid phosphatase) (Low molecular weight cytosolic acid phosphatase) (EC 3.1.3.2) (Red cell acid phosphatase 1)	Other	PPAC	53391000	0	0	0	53391000	39.9	28.5	13.3	20.3	5	5	5	25.8
P17050	Alpha-N-acetylgalactosaminidase (EC 3.2.1.49) (Alpha-galactosidase B)	Other	NAGAB	53380000	0	0	0	53380000	0	0	6.8	9.7	5	5	5	8.6006
Q6UXH1	Cysteine-rich with EGF-like domain protein 2	ECM Glycoproteins	CREL2	170490000	44688000	7489500	65125000	53189000	9.3	6.5	6.5	10.8	5	5	5	45.608
Q9UBV2	Protein sel-1 homolog 1 (Suppressor of lin-12-like protein 1) (Sel-1L)	Other	SE1L1	78857000	0	0	25701000	53155000	1.3	1.3	3.9	14.6	6	6	6	25.462
Q9Y6H1	Coiled-coil-helix-coiled-coil-helix domain-containing protein 2 (Aging-associated gene 10 protein) (HCV NS2 trans-regulated protein) (NS2TP)	Other	CHCH2	450630000	88207000	180610000	128690000	53120000	27.2	33.8	33.8	27.2	3	3	3	23.578
P46937	Transcriptional coactivator YAP1 (Yes-associated protein 1) (Protein yorkie homolog) (Yes-associated protein YAP65 homolog)	Other	YAP1	258160000	53102000	63827000	88290000	52936000	39.3	24.8	24.4	21.8	14	14	14	79.602
P09132	Signal recognition particle 19 kDa protein (SRP19)	Other	SRP19	359040000	61631000	102990000	141660000	52757000	27.8	27.8	18.8	10.4	3	3	3	15.215
O95292	Vesicle-associated membrane protein-associated protein B/C (VAMP-B/VAMP-C) (VAMP-associated protein B/C) (VAP-B/VAP-C)	Other	VAPB	875660000	167780000	428520000	226870000	52491000	16	24.3	10.3	17.3	6	5	5	9.2978
O43396	Thioredoxin-like protein 1 (32 kDa thioredoxin-related protein)	Other	TXNL1	2949800000	1168000000	775410000	954180000	52226000	54.3	40.1	46	12.8	13	13	13	70.616
O43747	AP-1 complex subunit gamma-1 (Adaptor protein complex AP-1 subunit gamma-1) (Adaptor-related protein complex 1 subunit gamma-1) (Clathrin assembly protein complex 1 gamma-1 large chain) (Gamma1-adaptin) (Golgi adaptor HA1/AP1 adaptin subunit gamma-1)	Other	AP1G1	605700000	153160000	275290000	125060000	52187000	7.4	10.2	8.8	9.9	7	7	7	24.992
Q15382	GTP-binding protein Rheb (Ras homolog enriched in brain)	Other	RHEB	530450000	75706000	213530000	189180000	52033000	13	17.4	13	4.3	3	3	3	6.877
P30566	Adenylosuccinate lyase (ASL) (EC 4.3.2.2) (Adenylosuccinase) (ASase)	Other	PUR8	673660000	159720000	224060000	237980000	51891000	12.6	16.9	15.1	5	7	7	7	15.975
Q14978	Nucleolar and coiled-body phosphoprotein 1 (140 kDa nucleolar phosphoprotein) (Nopp140) (Hepatitis C virus NS5A-transactivated protein 13) (HCV NS5A-transactivated protein 13) (Nucleolar 130 kDa protein) (Nucleolar phosphoprotein p130)	Other	NOLC1	211080000	90646000	22143000	46485000	51808000	8.2	5	8.4	3.4	6	6	6	8.1029
Q8NC56	LEM domain-containing protein 2 (hLEM2)	Other	LEMD2	73664000	0	21901000	0	51763000	2.2	11.1	6.2	23.9	8	8	8	32.733
Q8IWB7	WD repeat and FYVE domain-containing protein 1 (FENS-1) (Phosphoinositide-binding protein 1) (WD40- and FYVE domain-containing protein 1) (Zinc finger FYVE domain-containing protein 17)	Other	WDFY1	424610000	90669000	127390000	154810000	51738000	6.8	9.5	14.6	10	5	5	5	16.189
Q9HB07	UPF0160 protein MYG1, mitochondrial	Other	MYG1	51635000	0	0	0	51635000	5.3	5.3	10.1	10.1	5	5	5	12.267
P52888	Thimet oligopeptidase (EC 3.4.24.15) (Endopeptidase 24.15) (MP78)	Other	THOP1	114230000	26327000	0	36528000	51375000	8.3	9	11.3	10.4	9	9	9	29.976
O94888	UBX domain-containing protein 7	Other	UBXN7	177000000	10036000	51963000	63977000	51027000	7.4	7.4	10	7.4	2	2	2	11.386
Q96EK6	Glucosamine 6-phosphate N-acetyltransferase (EC 2.3.1.4) (Phosphoglucosamine acetylase) (Phosphoglucosamine transacetylase)	Other	GNA1	557410000	170390000	162210000	173790000	51021000	49.5	35.3	49.5	35.3	5	5	5	42.665
Q92626	Peroxidasin homolog (EC 1.11.1.7) (Melanoma-associated antigen MG50) (Vascular peroxidase 1) (p53-responsive gene 2 protein)	ECM Glycoproteins	PXDN	50857000	0	0	0	50857000	0.7	0	0.7	1.9	2	2	2	3.8854
Q9C005	Protein dpy-30 homolog (Dpy-30-like protein) (Dpy-30L)	Other	DPY30	1088200000	253590000	276430000	507390000	50788000	74.7	45.5	45.5	54.5	4	4	4	34.653
P52597	Heterogeneous nuclear ribonucleoprotein F (hnRNP F) (Nucleolin-like protein mcs94-1) [Cleaved into: Heterogeneous nuclear ribonucleoprotein F, N-terminally processed]	Other	HNRPF	1513700000	310140000	371770000	781230000	50531000	42.9	47.5	50.6	47	14	14	12	193.4
P61009	Signal peptidase complex subunit 3 (EC 3.4.-.-) (Microsomal signal peptidase 22/23 kDa subunit) (SPC22/23) (SPase 22/23 kDa subunit)	Other	SPCS3	142130000	33280000	0	58408000	50445000	11.7	5	11.7	11.7	2	2	2	4.7546
Q08378	Golgin subfamily A member 3 (Golgi complex-associated protein of 170 kDa) (GCP170) (Golgin-160)	Other	GOGA3	102050000	17465000	34610000	0	49970000	4	1.5	1.1	5.6	10	10	10	20.325
Q9BWS9	Chitinase domain-containing protein 1 (Stabilin-1-interacting chitinase-like protein) (SI-CLP)	Other	CHID1	223200000	0	32463000	140890000	49842000	0	3.1	8.1	5.9	3	3	3	6.4626
Q92552	28S ribosomal protein S27, mitochondrial (MRP-S27) (S27mt)	Other	RT27	255610000	22490000	87896000	95758000	49460000	9.7	4.8	4.8	13.8	4	4	4	21.675
P02511	Alpha-crystallin B chain (Alpha(B)-crystallin) (Heat shock protein beta-5) (HspB5) (Renal carcinoma antigen NY-REN-27) (Rosenthal fiber component)	Other	CRYAB	793190000	67610000	195780000	480380000	49421000	57.7	56.6	56	53.1	11	11	11	86.179
Q16222	UDP-N-acetylhexosamine pyrophosphorylase (Antigen X) (AGX) (Sperm-associated antigen 2) [Includes: UDP-N-acetylgalactosamine pyrophosphorylase (EC 2.7.7.83) (AGX-1); UDP-N-acetylglucosamine pyrophosphorylase (EC 2.7.7.23) (AGX-2)]	Other	UAP1	2395000000	925470000	709080000	711140000	49312000	33.9	29.9	27.4	7.9	14	14	13	64.035
Q96M27	Protein PRRC1 (Proline-rich and coiled-coil-containing protein 1)	Other	PRRC1	402940000	87843000	151450000	114680000	48973000	5.4	7.9	8.1	5.2	5	5	5	15.325
O43920	NADH dehydrogenase [ubiquinone] iron-sulfur protein 5 (Complex I-15 kDa) (CI-15 kDa) (NADH-ubiquinone oxidoreductase 15 kDa subunit)	Other	NDUS5	206170000	41271000	93461000	22878000	48563000	6.6	17.9	6.6	17.9	2	2	2	4.373
P26440	Isovaleryl-CoA dehydrogenase, mitochondrial (IVD) (EC 1.3.8.4)	Other	IVD	432650000	64899000	70248000	248980000	48528000	22.2	28.4	28.8	14.9	12	12	12	82.481
O43324	Eukaryotic translation elongation factor 1 epsilon-1 (Aminoacyl tRNA synthetase complex-interacting multifunctional protein 3) (Elongation factor p18) (Multisynthase complex auxiliary component p18)	Other	MCA3	129560000	27905000	53331000	0	48322000	19	23	9.8	20.7	5	5	5	10.091
Q8NBQ5	Estradiol 17-beta-dehydrogenase 11 (EC 1.1.1.62) (17-beta-hydroxysteroid dehydrogenase 11) (17-beta-HSD 11) (17bHSD11) (17betaHSD11) (17-beta-hydroxysteroid dehydrogenase XI) (17-beta-HSD XI) (17betaHSDXI) (Cutaneous T-cell lymphoma-associated antigen HD-CL-03) (CTCL-associated antigen HD-CL-03) (Dehydrogenase/reductase SDR family member 8) (Retinal short-chain dehydrogenase/reductase 2) (retSDR2…	Other	DHB11	99537000	26757000	24541000	0	48240000	8	14	8	16.7	4	4	4	28.793
Q15042	Rab3 GTPase-activating protein catalytic subunit (RAB3 GTPase-activating protein 130 kDa subunit) (Rab3-GAP p130) (Rab3-GAP)	Other	RB3GP	47958000	0	0	0	47958000	0	1.7	1.2	1.8	3	3	3	8.0594
Q9UMS6	Synaptopodin-2 (Genethonin-2) (Myopodin)	Other	SYNP2	702250000	293560000	256210000	104560000	47916000	19	9.9	5	4	11	11	11	48.137
P55263	Adenosine kinase (AK) (EC 2.7.1.20) (Adenosine 5'-phosphotransferase)	Other	ADK	1034800000	137880000	439770000	409400000	47727000	14.1	17.4	15.2	7.2	9	9	9	18.005
P30043	Flavin reductase (NADPH) (FR) (EC 1.5.1.30) (Biliverdin reductase B) (BVR-B) (EC 1.3.1.24) (Biliverdin-IX beta-reductase) (Green heme-binding protein) (GHBP) (NADPH-dependent diaphorase) (NADPH-flavin reductase) (FLR)	Other	BLVRB	83608000	0	0	35976000	47632000	33	20.9	44.7	53.9	6	6	6	34.684
Q9GZZ1	N-alpha-acetyltransferase 50 (EC 2.3.1.-) (N-acetyltransferase 13) (N-acetyltransferase 5) (hNAT5) (N-acetyltransferase san homolog) (hSAN) (NatE catalytic subunit)	Other	NAA50	564020000	114720000	108510000	293400000	47390000	13	7.1	14.2	7.1	3	3	3	6.4943
O00233	26S proteasome non-ATPase regulatory subunit 9 (26S proteasome regulatory subunit p27)	Other	PSMD9	927060000	243610000	227990000	408240000	47228000	21.1	26	26	16.6	5	5	5	30.74
Q6PGP7	Tetratricopeptide repeat protein 37 (TPR repeat protein 37) (SKI3 homolog) (Ski3) (Tricho-hepatic-enteric syndrome protein) (Thespin)	Other	TTC37	274820000	67792000	50156000	109690000	47184000	7.5	3.3	6.7	1.7	10	10	10	23.962
Q96S66	Chloride channel CLIC-like protein 1 (Mid-1-related chloride channel protein 1)	Other	CLCC1	259270000	54060000	39815000	118210000	47181000	10.3	12.7	5.4	5.4	4	4	4	33.056
P61086	Ubiquitin-conjugating enzyme E2 K (EC 2.3.2.23) (E2 ubiquitin-conjugating enzyme K) (Huntingtin-interacting protein 2) (HIP-2) (Ubiquitin carrier protein) (Ubiquitin-conjugating enzyme E2-25 kDa) (Ubiquitin-conjugating enzyme E2(25K)) (Ubiquitin-conjugating enzyme E2-25K) (Ubiquitin-protein ligase)	Other	UBE2K	719980000	293700000	230890000	148330000	47054000	31.5	39.5	37.5	14	7	7	7	17.26
O60784	Target of Myb protein 1	Other	TOM1	54285000	7284300	0	0	47001000	16.9	16.9	13.4	11.4	5	5	5	28.016
Q7Z4V5	Hepatoma-derived growth factor-related protein 2 (HRP-2) (Hepatoma-derived growth factor 2) (HDGF-2)	Other	HDGR2	263340000	135310000	0	81111000	46917000	7	3	3.4	4	4	3	3	14.264
O60610	Protein diaphanous homolog 1 (Diaphanous-related formin-1) (DRF1)	Other	DIAP1	606100000	48166000	146860000	364320000	46761000	6.8	5.9	5.2	1.1	7	7	7	19.936
Q8TCJ2	Dolichyl-diphosphooligosaccharide--protein glycosyltransferase subunit STT3B (Oligosaccharyl transferase subunit STT3B) (STT3-B) (EC 2.4.99.18) (Source of immunodominant MHC-associated peptides homolog)	Other	STT3B	481350000	57871000	202680000	174090000	46712000	8.8	11.1	8.1	8.4	13	13	12	57.847
Q9NX08	COMM domain-containing protein 8	Other	COMD8	665320000	158820000	267340000	192510000	46643000	38.3	33.9	27.3	13.1	4	4	4	11.27
Q92504	Zinc transporter SLC39A7 (Histidine-rich membrane protein Ke4) (Really interesting new gene 5 protein) (Solute carrier family 39 member 7) (Zrt-, Irt-like protein 7) (ZIP7)	Other	S39A7	113570000	0	67050000	0	46521000	5.5	6.8	5.5	8.3	3	3	3	21.26
O15498	Synaptobrevin homolog YKT6 (EC 2.3.1.-)	Other	YKT6	257700000	85225000	45311000	80996000	46163000	22.2	24.2	24.2	25.3	6	6	6	12.208
P82979	SAP domain-containing ribonucleoprotein (Cytokine-induced protein of 29 kDa) (Nuclear protein Hcc-1) (Proliferation-associated cytokine-inducible protein CIP29)	Other	SARNP	667330000	182000000	172560000	266700000	46071000	12.9	18.6	9	9	4	4	4	13.916
O95834	Echinoderm microtubule-associated protein-like 2 (EMAP-2) (HuEMAP-2)	Other	EMAL2	105550000	0	28298000	31351000	45900000	1.5	1.5	3.7	7.9	4	4	4	10.41
Q06136	3-ketodihydrosphingosine reductase (KDS reductase) (EC 1.1.1.102) (3-dehydrosphinganine reductase) (Follicular variant translocation protein 1) (FVT-1) (Short chain dehydrogenase/reductase family 35C member 1)	Other	KDSR	77445000	0	0	31589000	45856000	0	0	3.3	7.5	2	2	2	4.6561
Q12841	Follistatin-related protein 1 (Follistatin-like protein 1)	Secreted Factors	FSTL1	196250000	43508000	41071000	66038000	45630000	11.4	8.1	10.1	6.5	5	5	5	16.442
P23786	Carnitine O-palmitoyltransferase 2, mitochondrial (EC 2.3.1.21) (Carnitine palmitoyltransferase II) (CPT II)	Other	CPT2	147090000	9469800	44810000	47350000	45456000	2.3	2.3	2.3	3.5	2	2	2	1.3383
Q92530	Proteasome inhibitor PI31 subunit (hPI31)	Other	PSMF1	576320000	176500000	167030000	187340000	45445000	5.5	11.8	14.4	5.5	3	3	3	7.5987
P29466	Caspase-1 (CASP-1) (EC 3.4.22.36) (Interleukin-1 beta convertase) (IL-1BC) (Interleukin-1 beta-converting enzyme) (ICE) (IL-1 beta-converting enzyme) (p45) [Cleaved into: Caspase-1 subunit p20; Caspase-1 subunit p10]	Other	CASP1	70965000	0	25633000	0	45332000	2	15.1	6.2	15.3	8	8	8	10.615
O95793	Double-stranded RNA-binding protein Staufen homolog 1	Other	STAU1	214650000	95029000	30440000	44105000	45074000	9	6.9	6.9	6.8	5	5	5	20.068
P09661	U2 small nuclear ribonucleoprotein A' (U2 snRNP A')	Other	RU2A	206720000	20058000	106600000	35353000	44714000	36.5	24.7	19.6	19.6	7	7	7	39.057
O15400	Syntaxin-7	Other	STX7	307840000	34637000	99989000	128560000	44653000	8.4	12.3	12.3	8.4	3	3	3	8.7881
Q8N6T3	ADP-ribosylation factor GTPase-activating protein 1 (ARF GAP 1) (ADP-ribosylation factor 1 GTPase-activating protein) (ARF1 GAP) (ARF1-directed GTPase-activating protein)	Other	ARFG1	165030000	0	69094000	51314000	44618000	0	14	10.1	8.1	5	5	5	4.0058
Q9C0E8	Protein lunapark	Other	LNP	81562000	18137000	18833000	0	44592000	4.9	12.6	12.1	12.1	5	5	5	16.908
Q15435	Protein phosphatase 1 regulatory subunit 7 (Protein phosphatase 1 regulatory subunit 22)	Other	PP1R7	829080000	176670000	247630000	360280000	44507000	30.8	31.1	38.9	13.6	11	11	11	77.406
P24844	Myosin regulatory light polypeptide 9 (20 kDa myosin light chain) (LC20) (MLC-2C) (Myosin RLC) (Myosin regulatory light chain 2, smooth muscle isoform) (Myosin regulatory light chain 9) (Myosin regulatory light chain MRLC1)	Other	MYL9	956860000	0	448410000	464000000	44456000	55.8	62.8	62.8	56.4	11	4	4	75.748
P49903	Selenide, water dikinase 1 (EC 2.7.9.3) (Selenium donor protein 1) (Selenophosphate synthase 1)	Other	SPS1	78720000	0	0	34523000	44197000	15.3	12	16.3	18.4	5	5	5	23.711
Q6PCE3	Glucose 1,6-bisphosphate synthase (EC 2.7.1.106) (PMMLP) (Phosphoglucomutase-2-like 1)	Other	PGM2L	44146000	0	0	0	44146000	0	0	1.8	7.9	4	4	4	7.614
Q9BX68	Histidine triad nucleotide-binding protein 2, mitochondrial (HINT-2) (EC 3.-.-.-) (HINT-3) (HIT-17kDa) (PKCI-1-related HIT protein)	Other	HINT2	623020000	95561000	308580000	174820000	44053000	21.5	21.5	21.5	9.2	2	2	2	3.4033
Q15006	ER membrane protein complex subunit 2 (Tetratricopeptide repeat protein 35) (TPR repeat protein 35)	Other	EMC2	69798000	25798000	0	0	43999000	10.4	7.7	7.7	16.8	4	4	4	14.483
Q9BTU6	Phosphatidylinositol 4-kinase type 2-alpha (EC 2.7.1.67) (Phosphatidylinositol 4-kinase type II-alpha)	Other	P4K2A	43700000	0	0	0	43700000	0	5	0	9	4	4	4	5.849
Q13045	Protein flightless-1 homolog	Other	FLII	788100000	175570000	273870000	295200000	43465000	13.3	11.7	8	3	17	17	17	63.114
Q08J23	tRNA (cytosine(34)-C(5))-methyltransferase (EC 2.1.1.203) (Myc-induced SUN domain-containing protein) (Misu) (NOL1/NOP2/Sun domain family member 2) (Substrate of AIM1/Aurora kinase B) (tRNA (cytosine-5-)-methyltransferase) (tRNA methyltransferase 4 homolog) (hTrm4)	Other	NSUN2	171010000	51667000	44396000	31480000	43463000	14.6	9.9	8.1	10.4	8	8	8	22.538
Q96JB5	CDK5 regulatory subunit-associated protein 3 (CDK5 activator-binding protein C53) (LXXLL/leucine-zipper-containing ARF-binding protein) (Protein HSF-27)	Other	CK5P3	242860000	39767000	56749000	102880000	43460000	10.7	5.3	9.9	12.8	9	9	9	58.993
P36969	Phospholipid hydroperoxide glutathione peroxidase, mitochondrial (PHGPx) (EC 1.11.1.12) (Glutathione peroxidase 4) (GPx-4) (GSHPx-4)	Other	GPX4	164020000	53448000	67174000	0	43403000	5.6	21.8	0	5.6	3	3	3	4.9854
Q9BWM7	Sideroflexin-3	Other	SFXN3	188170000	80341000	31585000	33021000	43229000	17.5	26.5	37.5	29.2	10	10	9	33.57
P82673	28S ribosomal protein S35, mitochondrial (MRP-S35) (S35mt) (28S ribosomal protein S28, mitochondrial) (MRP-S28) (S28mt)	Other	RT35	371240000	36937000	152940000	138230000	43130000	3.1	11.5	11.5	3.1	2	2	2	6.2558
P36404	ADP-ribosylation factor-like protein 2	Other	ARL2	282010000	103530000	100260000	35223000	43002000	17.9	12.5	11.4	12.5	3	3	3	8.6828
P15151	Poliovirus receptor (Nectin-like protein 5) (NECL-5) (CD antigen CD155)	Other	PVR	357480000	67771000	101110000	145620000	42976000	9.8	11.3	13.2	9.8	5	5	5	52.98
Q92629	Delta-sarcoglycan (Delta-SG) (35 kDa dystrophin-associated glycoprotein) (35DAG)	Other	SGCD	196820000	0	0	154310000	42507000	0	8	16.3	15.6	5	5	5	7.6363
Q16647	Prostacyclin synthase (EC 5.3.99.4) (Prostaglandin I2 synthase)	Other	PTGIS	353430000	0	28571000	282390000	42468000	0	4.6	8	4.6	2	2	2	7.2929
P55001	Microfibrillar-associated protein 2 (MFAP-2) (Microfibril-associated glycoprotein 1) (MAGP) (MAGP-1)	ECM Glycoproteins	MFAP2	42339000	0	0	0	42339000	0	0	0	9.3	2	2	2	2.6958
P35658	Nuclear pore complex protein Nup214 (214 kDa nucleoporin) (Nucleoporin Nup214) (Protein CAN)	Other	NU214	151540000	15834000	46250000	47164000	42290000	0.6	2.4	2.9	2.1	5	5	5	13.946
Q9BSH4	Translational activator of cytochrome c oxidase 1 (Coiled-coil domain-containing protein 44) (Translational activator of mitochondrially-encoded cytochrome c oxidase I)	Other	TACO1	42260000	0	0	0	42260000	10.8	0	0	8.8	2	2	2	4.1421
P20336	Ras-related protein Rab-3A	Other	RAB3A	167130000	125000000	0	0	42126000	6.8	0	10.5	6.8	2	1	1	2.822
P07311	Acylphosphatase-1 (EC 3.6.1.7) (Acylphosphatase, erythrocyte isozyme) (Acylphosphatase, organ-common type isozyme) (Acylphosphate phosphohydrolase 1)	Other	ACYP1	144540000	40285000	22849000	39334000	42077000	13.1	25.3	13.1	25.3	2	2	2	4.9363
Q3ZCQ8	Mitochondrial import inner membrane translocase subunit TIM50	Other	TIM50	369820000	89389000	148510000	89949000	41973000	7.6	15.9	11	7.6	4	4	4	15.366
P15289	Arylsulfatase A (ASA) (EC 3.1.6.8) (Cerebroside-sulfatase) [Cleaved into: Arylsulfatase A component B; Arylsulfatase A component C]	Other	ARSA	41885000	0	0	0	41885000	0	4.5	6.1	15.2	5	5	5	9.037
Q6WCQ1	Myosin phosphatase Rho-interacting protein (M-RIP) (Rho-interacting protein 3) (RIP3) (p116Rip)	Other	MPRIP	264270000	92207000	105710000	24834000	41519000	15.7	11.5	6.4	7.4	17	17	17	49.754
Q2M389	WASH complex subunit 7 (Strumpellin and WASH-interacting protein) (SWIP)	Other	WASH7	286300000	34278000	103480000	107110000	41439000	3	7.4	6.8	7.4	5	5	5	33.846
Q96G23	Ceramide synthase 2 (CerS2) (LAG1 longevity assurance homolog 2) (SP260) (Tumor metastasis-suppressor gene 1 protein)	Other	CERS2	330310000	71839000	217050000	0	41422000	9.5	7.1	0	4.2	4	4	4	9.7521
P23497	Nuclear autoantigen Sp-100 (Nuclear dot-associated Sp100 protein) (Speckled 100 kDa)	Other	SP100	126820000	51745000	18692000	15118000	41269000	4.7	5.5	4.6	5.3	6	4	4	22.941
Q68EM7	Rho GTPase-activating protein 17 (Rho-type GTPase-activating protein 17) (RhoGAP interacting with CIP4 homologs protein 1) (RICH-1)	Other	RHG17	133270000	15315000	0	76754000	41198000	4.9	3	4.9	4.8	6	6	6	9.7369
Q9H4G4	Golgi-associated plant pathogenesis-related protein 1 (GAPR-1) (Golgi-associated PR-1 protein) (Glioma pathogenesis-related protein 2) (GliPR 2)	Other	GAPR1	309880000	0	33562000	235140000	41181000	8.4	19.5	22.7	22.7	3	3	3	16.387
Q9NUJ1	Mycophenolic acid acyl-glucuronide esterase, mitochondrial (EC 3.1.1.93) (Alpha/beta hydrolase domain-containing protein 10) (Abhydrolase domain-containing protein 10)	Other	ABHDA	82262000	0	18808000	22306000	41147000	0	6.5	6.5	9.5	2	2	2	16.039
Q9HC07	Transmembrane protein 165 (Transmembrane protein PT27) (Transmembrane protein TPARL)	Other	TM165	447060000	220660000	128060000	57190000	41147000	20.7	7.7	13.9	7.7	4	4	4	27.293
O14561	Acyl carrier protein, mitochondrial (ACP) (CI-SDAP) (NADH-ubiquinone oxidoreductase 9.6 kDa subunit)	Other	ACPM	144040000	37545000	0	65353000	41139000	9	0	9.6	15.4	3	3	3	5.8325
P49902	Cytosolic purine 5'-nucleotidase (EC 3.1.3.5) (Cytosolic 5'-nucleotidase II)	Other	5NTC	738130000	34715000	281270000	381140000	41003000	9.3	20.1	14.8	7.7	9	9	9	54.114
O75165	DnaJ homolog subfamily C member 13 (Required for receptor-mediated endocytosis 8) (RME-8)	Other	DJC13	735740000	50220000	412350000	232170000	40997000	5.2	8.8	5.9	2.6	16	16	16	43.585
Q9UK41	Vacuolar protein sorting-associated protein 28 homolog (H-Vps28) (ESCRT-I complex subunit VPS28)	Other	VPS28	510920000	86493000	173780000	209670000	40973000	25.8	19.5	19.5	11.3	3	3	3	23.376
Q9Y371	Endophilin-B1 (Bax-interacting factor 1) (Bif-1) (SH3 domain-containing GRB2-like protein B1)	Other	SHLB1	457380000	63630000	96197000	256640000	40918000	2.2	15.1	10.1	2.2	5	5	4	12.079
Q15643	Thyroid receptor-interacting protein 11 (TR-interacting protein 11) (TRIP-11) (Clonal evolution-related gene on chromosome 14 protein) (Golgi-associated microtubule-binding protein 210) (GMAP-210) (Trip230)	Other	TRIPB	219720000	100110000	33998000	44759000	40856000	1.1	1.1	1.1	1.1	2	2	2	2.7226
Q92905	COP9 signalosome complex subunit 5 (SGN5) (Signalosome subunit 5) (EC 3.4.-.-) (Jun activation domain-binding protein 1)	Other	CSN5	522440000	129900000	247880000	103810000	40852000	9.3	19.8	12.3	8.1	6	6	6	13.155
Q8N0X7	Spartin (Spastic paraplegia 20 protein) (Trans-activated by hepatitis C virus core protein 1)	Other	SPG20	323340000	26902000	68754000	186950000	40734000	5.3	5.6	5.6	2.1	4	4	4	6.6558
Q9NX46	Poly(ADP-ribose) glycohydrolase ARH3 (EC 3.2.1.143) (ADP-ribosylhydrolase 3) ([Protein ADP-ribosylarginine] hydrolase-like protein 2)	Other	ARHL2	214710000	44607000	65587000	63888000	40626000	6.9	6.9	12.4	8	3	3	3	8.3131
Q96KG9	N-terminal kinase-like protein (Coated vesicle-associated kinase of 90 kDa) (SCY1-like protein 1) (Telomerase regulation-associated protein) (Telomerase transcriptional element-interacting factor) (Teratoma-associated tyrosine kinase)	Other	NTKL	206320000	56326000	0	109400000	40598000	9.8	6.6	9.5	7.2	6	6	6	28.339
O95379	Tumor necrosis factor alpha-induced protein 8 (TNF alpha-induced protein 8) (Head and neck tumor and metastasis-related protein) (MDC-3.13) (NF-kappa-B-inducible DED-containing protein) (NDED) (SCC-S2) (TNF-induced protein GG2-1)	Other	TFIP8	240090000	69292000	78886000	51326000	40588000	13.6	13.6	13.6	25.3	3	3	3	14.833
P11117	Lysosomal acid phosphatase (LAP) (EC 3.1.3.2)	Other	PPAL	40517000	0	0	0	40517000	5.9	5.9	5.9	11.8	5	5	5	6.7
O00625	Pirin (EC 1.13.11.24) (Probable quercetin 2,3-dioxygenase PIR) (Probable quercetinase)	Other	PIR	280750000	21482000	62639000	156300000	40324000	7.6	7.6	7.6	4.1	2	2	2	5.3126
Q9NNW7	Thioredoxin reductase 2, mitochondrial (EC 1.8.1.9) (Selenoprotein Z) (SelZ) (TR-beta) (Thioredoxin reductase TR3)	Other	TRXR2	40313000	0	0	0	40313000	11.5	15.6	11.5	14.1	5	4	4	41.775
P00167	Cytochrome b5 (Microsomal cytochrome b5 type A) (MCB5)	Other	CYB5	189830000	57336000	21923000	70298000	40272000	35.8	35.8	35.8	35.8	3	3	3	21.084
P23193	Transcription elongation factor A protein 1 (Transcription elongation factor S-II protein 1) (Transcription elongation factor TFIIS.o)	Other	TCEA1	414470000	132260000	159320000	83194000	39699000	17.6	17.6	12.6	8.6	4	4	4	15.515
O94903	Proline synthase co-transcribed bacterial homolog protein	Other	PROSC	255270000	63463000	41074000	111060000	39667000	12	6.2	6.2	6.2	3	3	3	4.1985
P52758	Ribonuclease UK114 (EC 3.1.-.-) (14.5 kDa translational inhibitor protein) (p14.5) (Heat-responsive protein 12) (UK114 antigen homolog)	Other	UK114	527060000	0	117530000	369890000	39635000	11.7	32.8	27	19	4	4	4	18.653
Q02880	DNA topoisomerase 2-beta (EC 5.99.1.3) (DNA topoisomerase II, beta isozyme)	Other	TOP2B	123550000	41754000	23274000	19096000	39428000	3.7	2.6	0.7	1.4	5	4	4	6.6397
P55795	Heterogeneous nuclear ribonucleoprotein H2 (hnRNP H2) (FTP-3) (Heterogeneous nuclear ribonucleoprotein H') (hnRNP H') [Cleaved into: Heterogeneous nuclear ribonucleoprotein H2, N-terminally processed]	Other	HNRH2	93533000	0	0	54129000	39404000	25.2	26.9	29.4	27.6	10	5	5	41.421
Q8IXM3	39S ribosomal protein L41, mitochondrial (L41mt) (MRP-L41) (39S ribosomal protein L27 homolog) (Bcl-2-interacting mitochondrial ribosomal protein L41) (Cell proliferation-inducing gene 3 protein) (MRP-L27 homolog)	Other	RM41	130370000	50046000	0	40971000	39350000	35	0	24.1	35	2	2	2	7.3355
O95319	CUGBP Elav-like family member 2 (CELF-2) (Bruno-like protein 3) (CUG triplet repeat RNA-binding protein 2) (CUG-BP2) (CUG-BP- and ETR-3-like factor 2) (ELAV-type RNA-binding protein 3) (ETR-3) (Neuroblastoma apoptosis-related RNA-binding protein) (hNAPOR) (RNA-binding protein BRUNOL-3)	Other	CELF2	135780000	40181000	37917000	18544000	39137000	3.5	5.1	7.7	3.5	3	3	3	4.6564
Q9UQE7	Structural maintenance of chromosomes protein 3 (SMC protein 3) (SMC-3) (Basement membrane-associated chondroitin proteoglycan) (Bamacan) (Chondroitin sulfate proteoglycan 6) (Chromosome-associated polypeptide) (hCAP)	Other	SMC3	313890000	19566000	185260000	69935000	39127000	3	7.1	5.4	5.1	10	10	10	28.537
Q9UNS2	COP9 signalosome complex subunit 3 (SGN3) (Signalosome subunit 3) (JAB1-containing signalosome subunit 3)	Other	CSN3	729760000	285630000	272700000	132340000	39084000	27.4	20.8	25.1	11.8	12	12	12	31.36
P62745	Rho-related GTP-binding protein RhoB (Rho cDNA clone 6) (h6)	Other	RHOB	39058000	0	0	0	39058000	4.6	4.6	4.6	10.2	3	2	2	4.7676
O00115	Deoxyribonuclease-2-alpha (EC 3.1.22.1) (Acid DNase) (Deoxyribonuclease II alpha) (DNase II alpha) (Lysosomal DNase II) (R31240_2)	Other	DNS2A	91844000	0	0	52902000	38943000	3.3	3.3	7.2	1.9	3	3	3	2.7285
Q9Y4K0	Lysyl oxidase homolog 2 (EC 1.4.3.13) (Lysyl oxidase-like protein 2) (Lysyl oxidase-related protein 2) (Lysyl oxidase-related protein WS9-14)	ECM Regulators	LOXL2	98931000	6083900	40128000	13967000	38752000	3.5	3.7	6.1	5	4	4	4	15.265
Q9H0S4	Probable ATP-dependent RNA helicase DDX47 (EC 3.6.4.13) (DEAD box protein 47)	Other	DDX47	38651000	0	0	0	38651000	0	0	0	6.4	2	2	2	5.9576
Q9BRQ8	Apoptosis-inducing factor 2 (EC 1.-.-.-) (Apoptosis-inducing factor homologous mitochondrion-associated inducer of death) (Apoptosis-inducing factor-like mitochondrion-associated inducer of death) (p53-responsive gene 3 protein)	Other	AIFM2	78761000	11986000	0	28270000	38505000	8	0	11	8	2	2	2	12.329
Q9NXG2	THUMP domain-containing protein 1	Other	THUM1	96497000	21083000	7434400	29779000	38201000	4	4	4	11.9	2	2	2	11.036
Q05193	Dynamin-1 (EC 3.6.5.5)	Other	DYN1	38156000	0	0	0	38156000	0	4.1	4.3	2.4	5	1	1	3.5445
P53985	Monocarboxylate transporter 1 (MCT 1) (Solute carrier family 16 member 1)	Other	MOT1	133670000	43212000	52316000	0	38144000	4.2	2.6	0	2.6	2	2	2	2.0979
Q96C36	Pyrroline-5-carboxylate reductase 2 (P5C reductase 2) (P5CR 2) (EC 1.5.1.2)	Other	P5CR2	57132000	19014000	0	0	38118000	2.8	0	0	6.9	2	2	2	5.6534
Q13325	Interferon-induced protein with tetratricopeptide repeats 5 (IFIT-5) (Interferon-induced 58 kDa protein) (Retinoic acid- and interferon-inducible 58 kDa protein) (P58)	Other	IFIT5	365030000	67242000	158520000	101270000	38003000	12	10.4	11.6	6	5	5	5	19.52
P11498	Pyruvate carboxylase, mitochondrial (EC 6.4.1.1) (Pyruvic carboxylase) (PCB)	Other	PYC	343610000	66611000	95726000	143330000	37937000	6.2	6.9	6.2	3.2	4	4	4	12.977
Q14789	Golgin subfamily B member 1 (372 kDa Golgi complex-associated protein) (GCP372) (Giantin) (Macrogolgin)	Other	GOGB1	221570000	22149000	143490000	18012000	37923000	1.5	2.5	1.2	0.9	10	10	10	15.692
Q00653	Nuclear factor NF-kappa-B p100 subunit (DNA-binding factor KBF2) (H2TF1) (Lymphocyte translocation chromosome 10 protein) (Nuclear factor of kappa light polypeptide gene enhancer in B-cells 2) (Oncogene Lyt-10) (Lyt10) [Cleaved into: Nuclear factor NF-kappa-B p52 subunit]	Other	NFKB2	37904000	0	0	0	37904000	0	1.6	3.3	8.7	4	4	4	5.2676
P61764	Syntaxin-binding protein 1 (MUNC18-1) (N-Sec1) (Protein unc-18 homolog 1) (Unc18-1) (Protein unc-18 homolog A) (Unc-18A) (p67)	Other	STXB1	90269000	9043600	0	43328000	37897000	12.3	7.1	8.9	8.9	6	6	6	24.992
Q9UNW1	Multiple inositol polyphosphate phosphatase 1 (EC 3.1.3.62) (2,3-bisphosphoglycerate 3-phosphatase) (2,3-BPG phosphatase) (EC 3.1.3.80) (Inositol (1,3,4,5)-tetrakisphosphate 3-phosphatase) (Ins(1,3,4,5)P(4) 3-phosphatase)	Other	MINP1	108750000	13265000	27514000	30125000	37845000	13.1	6.8	16	6.8	5	5	5	26.736
O75694	Nuclear pore complex protein Nup155 (155 kDa nucleoporin) (Nucleoporin Nup155)	Other	NU155	155530000	48510000	50604000	18708000	37704000	4.5	5.2	2.4	4.7	10	10	10	28.565
Q9UP95	Solute carrier family 12 member 4 (Electroneutral potassium-chloride cotransporter 1) (Erythroid K-Cl cotransporter 1) (hKCC1)	Other	S12A4	57957000	6505200	13771000	0	37681000	1.2	1.8	0	3.4	4	4	4	5.5157
P09234	U1 small nuclear ribonucleoprotein C (U1 snRNP C) (U1-C) (U1C)	Other	RU1C	153330000	0	0	115670000	37663000	11.3	18.9	24.5	24.5	4	4	4	28.829
Q9UBC2	Epidermal growth factor receptor substrate 15-like 1 (Eps15-related protein) (Eps15R)	Other	EP15R	70748000	33173000	0	0	37575000	4.4	0	2.1	6.5	4	4	4	7.1645
P55268	Laminin subunit beta-2 (Laminin B1s chain) (Laminin-11 subunit beta) (Laminin-14 subunit beta) (Laminin-15 subunit beta) (Laminin-3 subunit beta) (Laminin-4 subunit beta) (Laminin-7 subunit beta) (Laminin-9 subunit beta) (S-laminin subunit beta) (S-LAM beta)	ECM Glycoproteins	LAMB2	246550000	7333400	8252300	193440000	37518000	6.4	10	13	7.2	18	18	18	81.254
Q92599	Septin-8	Other	SEP8	237380000	30140000	38119000	131610000	37509000	16.6	14.5	14.7	13.3	7	4	4	16.601
Q9UKG1	DCC-interacting protein 13-alpha (Dip13-alpha) (Adapter protein containing PH domain, PTB domain and leucine zipper motif 1)	Other	DP13A	282400000	52045000	0	193030000	37320000	6.3	0	6.3	3.9	2	2	2	6.8562
Q86U42	Polyadenylate-binding protein 2 (PABP-2) (Poly(A)-binding protein 2) (Nuclear poly(A)-binding protein 1) (Poly(A)-binding protein II) (PABII) (Polyadenylate-binding nuclear protein 1)	Other	PABP2	433560000	154130000	150330000	91839000	37262000	25.8	20.3	11.1	5.9	5	5	5	22.516
[truncated: 1,087 more rows]
